# Supplementary material for: Evolution of the Growth Hormone Gene Duplication in Passerine Birds
Source: Genome Biol Evol. 2023 Feb 27;15(3):evad033. doi: 10.1093/gbe/evad033 (PMC10016047; doi:10.1093/gbe/evad033)
Supplement: evad033_Supplementary_Data [file evad033_supplementary_data.zip]

Archive with 2 entries (2 files):
- Supplemental_Tables_and_Data_final.xlsx
- Supplemental_Figures.pdf
