# Supplementary material for: Evolution of the Growth Hormone Gene Duplication in Passerine Birds
Source: Genome Biol Evol. 2023 Feb 27;15(3):evad033. doi: 10.1093/gbe/evad033 (PMC10016047; doi:10.1093/gbe/evad033)
Supplement: evad033_Supplementary_Data [file evad033_supplementary_data.zip › Supplemental_Tables_and_Data_final.xlsx]

## Sheet: Supp. Table 1
Supplemental Table 1: Sources and uses of sequence data. Taxonomy follows the IOC World Bird List v11.1 (Gill et al. 2021). For each species, the NCBI accession number(s) of the genome(s) used are listed. Genomes that were accessed before publication have their internal B10K Identifier listed; these genomes may have changed in content between date of access (May 2020) and publication (November 20…
Order	Passerine Suborder	Family	Species	Genome Accession	B10K Identifier	GH/GH1 Retrieved	GH2 Retrieved	Used for synteny analysis?	Used for tree building/PAML/aBSREL/RRT/signal peptide prediction?	Used for flanking region analysis?	Used for GC content analysis?	GH/GH1 CDS	GH2 CDS	Reason sequence was omitted
Passeriformes	Acanthisitta	Acanthisittidae	Acanthisitta_chloris	GCA_000695815.1, bAcaChl1.pri		Yes	Yes	Yes	Yes	Yes	Yes	ATGGCTCCAGGGTCCTGGTTTTCTCCTCTTGCCATCGCCGTGATCACACTGGGGCTGCAGTGGCCACAGCAAGCTGCCACCTTCCCAGCCATGCCCCTTGCCAACCTGTTTGCCAACGCTGTGCTGAGGGCCCAGCACCTTCACCTCCTGGCTGCAGAGACATACAAGGAGTTTGAACGCACCTACATTCCAGAGGACCAAAGACACACCAACAAAAACTCCCAGGTGGCATTTTGCTACTCAGAAACCATCCCTGCTCCCACTGGGAAGGATGATGCCCAGCAGAAATCGGACATGGAGCTGCTTCGGTTTTCCCTGGTTCTCATCCAGTCCTGGCTGACCCCAGTGCAGTACCTGAGCAAGGTGCTCCCAAACAACCTGGTTTTTGGCCCCTCAGAC…	ATGGCTCCAGGGTTCTGGTTTTCTCCTCTTGCCATTGTTGTGATCACTCTGGGACTGCAGTGGCCACAGCAAGCTGCCACCTTCCCAGCCATGCCCCTTTCCAGCCTGTTTGCCAACGCTGTGCTGAGGGCTCAGCACCTTCACCTCTTGGCTGCTGAGACATACAAGGAGTTTGAACGCACCTATATTCCAGAGGACCAAAGACACATCAACAAGAATTCCCAGGTAGCATTTTGTTACTCAGAAACCATCCCTGCTCCCATGAAGAAGGATGATGCCCAGCAGAAATCAGACATGGAGCTTCTCCGGTTTTCCCTGGTTCTCATCCAGTCCTGGCTGACCCCAGTGCAGTACCTAAGCAAGGTGTTCACAAACAACCTGGTTTTTGGCACCTCAGAC…	N/A
Accipitriformes		Accipitridae	Accipiter_nisus	GCA_004320145.1		Yes	No	No	Yes	No	Yes	ATGGCTCCAGGGTCATGGTTTTCTCCTCTCTTCATTGCTGTGATCACCCTGGGACTGCAGTGGCCACAGGAAGCTGCCACCTTCCCAGCCATGCCTCTTTCCAACCTGTTTGCCAATGCTGTGCTGAGGGCTCAGCACCTTCACCTCCTGGCTGCGGAGACATACAAAGAGTTCGAACGCACCTATATTCCAGAGGACCAAAGACATGCCAACAAAAATTCCCAGGCAGCATTTTGTTACTCTGAAACCATCCCTGCTCCCACAGGGAAGGATGATGCCCAGCAGAAATCGGACATGGAGCTCCTTCGGTTTTCACTGGTTCTCATCCAGTCCTGGCTGACCCCGGTGCAATACCTAAGCAAGGTGTTCACAAACAATCTGGTTTTTGGCACCTCAGAC…	N/A	N/A
Passeriformes	Oscine	Acrocephalidae	Acrocephalus_arundinaceus	VZST00000000	OUT-0054	Yes	Yes	No	Yes	Yes	Yes	ATGGCTCCAGGGTCCTGGCTCTCTCCTCTGGCCATTGCTGTGATCACCCTGGGACTGCAGTGGCCACAGCCAGCTGCCACCTTCCCGGCCATGCCCCTGTCCAGCCTGTTTGCCAACGCTGTGCTGAGGGCTCAGCACCTTCACCTCCTGGCTGCCGAGACCTACAAAGAGTTTGAACGCAGCTACATCCCAGAAGATCAGAGGCACACTAACAAAAACTCCCAGGTAGCCTACTGCTACTCAGAAACCATCCCTGCTCCCACAGGAAAAGAGGATGCCCAGCAGAAATCGGACATGGAGCTTCTCCGGTTTTCCCTGGTTCTCATCCAGTCCTGGCTGACCCCGGTGCAGTACCTGAGCAAGGTGTTCACAAACAACTTGGTTTTTGGCACCTCAGAC…	ATGGCTCCAGGGTCATTGTTCTCTCCTCTTGCCATTGCTATGATCACTCTGGGACTGCAGTGGCCACAACAAGCTGCCACCTTCCCGGCTATACCCCTTTCCAGCCTGTTTGCCAATGCTGTGCTGAGGGCTCAGCACCTTCACCTCCTGGCTGCCGAGACATACAAGGAGTTTGAACGCACCTATATTCCAGAGGACCAAAGACACACAAACAAGAATTCCCAGGCAGCATTTTGTTACTCGGAAACCATCCCTGCTCCCATGAAGAAGGATGATGCCCAGCAGAAATCAGACACTGAGCTTCTTCAGTTTTCCCTGGTTCTCATCCAGTCCTGGCTGACCCCGGTGCAGTACCTAAGCAAGATGTTCACAAACAATCTGGTTTTTGGCACCTCAGAC…	N/A
Passeriformes	Oscine	Aegithalidae	Aegithalos_caudatus	WEIU00000000	B10K-DU-002-10	Yes	Yes	No	Yes	Yes	Yes	ATGGCTCCAGGGTCCTGGCTCTCTCCTCTGGCCATTGCTGTGATCACCCTGGGACTGCAGTGGCCACAGCCAGCTGCCACCTTCCCGGCCGTGCCCCTGTCCAGCCTGTTTGCCAACGCTGTGCTGAGGGCTCAGCACCTTCACCTCCTGGCTGCTGAGACCTACAAAGAGTTTGAACGCAGCTACATCCCAGAAGACCAAAGGCACACCAACAAAAACTCCCAGGTAGCCTACTGCTACTCAGAAACCATCCCTGCTCCCACAGGAAAGGAGGATGCCCAGCAGAAATCGGACATGGAGCTTCTCCGGTTTTCCCTGGTTCTCATTCAGTCCTGGCTGACCCCAGTGCAGTTCCTGAGCAAGGTGTTCACAAACAACTTGGTTTTTGGCACCTCAGAC…	ATGGCTCCAGGGTCACTGTTCTCTCCTCTCGCCATTGCTGTGATCACTCTGGGACTGCAGTGGCCACAGCAAGCTGCCACCTTCCCGGCCATACCCCTTTCCAGCCTGTTTGCCAATGCTGTGCTGAGGGCTCAGCACCTTCACCTCCTGGCTGCTGAGACATACAAGGAGTTTGAACGCACCTATATTCCAGAGGACCAAAGACACACAAACAAGAATTCCCAGGTAGCGTTTTGTTACTCGGAAACCATCCCTGCTCCCATGAAGAAGGATGATGCCCAGCAGAAAACAGACATTGAGCTTCTTCAGTTTTCCCTGGTTCTCATCCAGTCCTGGCTGACACCGGTGCAGTACCTAAGCAAGATGTTCACAAACAATCTGGTTTTTGGCACCTCAGAC…	N/A
Aegotheliformes		Aegothelidae	Aegotheles_bennettii	VZRW00000000	B10K-DU-029-76	Yes	No	No	Yes	No	Yes	ATGGCTCCAGGGTCATGGTTTTCTCCTCTCCTCATTGCTGTGATCACTTTGGGACTGCAGTGGCCACAGGAAGCTGCCACCTTCCCAGCCATGCCCCTTTCCAACCTGTTTGCCAATGCTGTGCTGAGGGCTCAGCACCTTCACCTCCTGGCTGCAGAGACATACAAAGAGTTTGAACGCAGCTATATTCCAGAGGACCAGAGACATGCCAACAAAAATTCCCAGGCAGCATTTTGTTACTCAGAAACCATCCCTGCTCCCACGGGGAAGGATGATGCCCAGCAGAAATCGGACATGGAACTCCTTCGGTTTTCACTGGTTCTCATCCAGTCCTGGTTGACCCCAGTGCAATACCTAAGCAAGGTGTTCACAAACAACCTGGTCTTTGGCACCTCAGAC…	N/A	N/A
Psittaciformes		Psittacidae	Agapornis_roseicollis	GCA_002631895.1	OUT-0001	Yes	No	No	Yes	No	Yes	ATGGCTCCAGGGTCCTGGCTGTCTCCTCTCTTCCTTGCCGTGATCACTCTGGGACTGCAGTGGCCTCAGGAAGCTGCCACCTTCCCGGCCATGCCCCTTTCCAACCTGTTTGCCAACGCTGTGCTGAGGGCTCAGCACCTTCACCTCCTGGCTGCTGAGACATACAAAGAGTTCGAACGCACCTATATCCCAGAGGACCAAAGGCACGCCAACAAGAACTCCCAGGCAGCGTTTTGTTACTCAGAAACCATCCCTGCTCCCACGGGGAAGGACGATGCTCAGCAGAAGTCGGACATGGAGTTGCTCCGGTTCTCACTGGTTCTCATCCAGTCCTGGCTGAGCCCGGTGCAATACCTAAGCAAGGTGTTCACCAACAACCTGGTCTTTGGCACCTCAGAC…	N/A	N/A
Passeriformes	Oscine	Icteridae	Agelaius_phoeniceus	VZSP00000000	OUT-0050	Yes	Yes	No	Yes	Yes	Yes	ATGGCTCCAGGGTCCTGGCTCTCTCCTCTGGCCATTGCTGTGATCACCCTGGGACTGCAGTGCCCACAGGCAGCTGCCACCTTCCCAGCCATGCCCCTGTCCAGCCTCTTTGCCAACGCTGTGCTGAGGGCTCAGCACCTTCACCTCCTGGCTGCCGAGACCTACAAGGAGTTTGAACGCAGCTACATCCCAGAGGACCAAAGGCACACCAACAAAAACTCCCAGGTAGCCTACTGCTACTCAGAAACCATCCCTGCTCCCACGGGGAAGGAGGATGCCCAGCAGAAATCGGATATGGAGCTTCTCCAGTTTTCCCTGGTTCTCATCCAGTCCTGGCTGACCCCAGTGCAGTACCTGAGCAAGGTGTTCACAAACAACTTCGTTTTTGGCACCTCAGAC…	ATGGCTCCAGGGTCATGGTTCTCTCCTCTCACCATTGCCATGATGACTCTGGGACTGCAGTGGCCACAGCAAGCTGCCGCCTTCCCGACCGTGCCCCTTTCCAGCCTGTTTGCCAACGCTGTGCTGAGGGCTCAGCACCTTCACCTCCTGGCTGCCGAGACATACAAGGAGTTTGAACGCACCTATATTCCAGAGGACCAAAGACACACAAACAAGAATTCCCAGGTAGCATTTTGTTACTCGGAAACCATCCCTGCTCCCATGAAGAAGGATGATGCTCAGCAGAAATCAGACATGGAGCTTCTTCAGTTTTCCCTGGTTCTCATCCAGTCCTGGCTGACCCCGGTGCAGTACCTAAGCAAGATGTTCACAAACAATCTGGTTTTCGGCACCTCAGAC…	N/A
Passeriformes	Oscine	Alaudidae	Alaudala_cheelensis	VWYE00000000	B10K-DU-001-15	Yes	Yes	No	Yes	Yes	Yes	ATGGCTCCAGGGTCCTGGCTCTCTCCTCTGGCCATTGCTGTGATCACCCTGGCACTGCAGTGGCCACAGCCAGCTGCCACCTTCCCAGCCGTGCCCCTGTCCAGCCTGTTTGCCAACGCAGTGCTGAGGGCTCAGCACCTTCACCTCCTGGTTGCCGAGACCTACAAAGAGTTTGAACGCAGCTACATCCCAGAAGACCAAAGGCACACCAACAAAAACTCCCAGGTAGCCTACTGCTACTCAGAAACCATCCCTGCTCCCACAGGGAAGGAGGATGCCCAGCAGAAATCGGACATGGAGCTTCTCCGGTTTTCCCTGGTTCTCATCCAGTCCTGGCTGACCCCGGTGCAGTACCTAAGCAAGATGTTCACAAACAATCTGGTTTTTGGCACCTCAGAC…	ATGGCTCCAGGGTCATGGTTCTCTCCTCTTGCCATTGCTATGATCAGTCTGGGACTGCAGTGGCCACAACAAGCTGCCACCTTCCCAGCCATACCCCTTTCCAGCCTGTTTGCCAATGCTGTGCTGAGGGCTCAGCACCTTCACCTCCTGGCTGCCGAGACATACAAGGAATTTGAACGCACCTATATCCCAGAGGACCAAAGACACACAAACAAGAATTCCCAGGTAGCATTTTGTTACTCGGAAACCATCCCTGCTCCCATGAAGAAGGATGATGCCCAGCAGAAGTCAGACACTGAGCTTCTTCAGTTTTCCCTGGTTCTCATCCAGTCCTGGCTGACCCCGGTGCAGTACCTAAGCAAGATGTTCACAAACAATCTGGTTTTTGGCACCTCAGAC…	N/A
Charadriiformes		Alcidae	Alca_torda	GCA_008658365.1		Yes	No	No	Yes	No	No	ATGGCTCCAGGGTCGTGGTTTTCTCCTCTCTTCATTGCTGTGATCACTCTGGGACTGCAGTGGCCACAGGAAGCTGCCACCTTCCCGGCCATGCCCCTTTCCAACCTGTTTGCCAACGCCGTGCTGAGGGCTCAGCACCTTCACCTCCTGGCTGCCGAGACATACAAAGAGTTCGAACGCACCTATATCCCAGAGGACCAGAGACACGCCAACAAAAATTCTCAGGCAGCATTTTGTTACTCAGAAACCATCCCTGCTCCCACGGGGAAGGATGATGCCCAGCAGAAATCGGATATGGAGCTTCTTCGGTTTTCACTGATTCTCATCCAGTCCTGGCTGACCCCGGTGCAATACCTAAGCAAGGTGTTCACAAACAATCTGGTTTTCGGCACCTCAGAC…	N/A	N/A
Passeriformes	Oscine	Oreoicidae	Aleadryas_rufinucha	VZTH00000000	B10K-DU-029-36	Yes	Yes	No	Yes	Yes	Yes	ATGGCTCCAGGGTCCTGGCTCTCTCCTCTGGCCATTGCCGTGATCACGCTGGCACTGCAGTGGCCACAGCCAGCTGCCACCTTCCCGGCCATGCCCCTCTCCAGCCTGTTTGCCAACGCTGTGCTGAGGGCTCAGCACCTTCACCTCCTGGCTGCCGAGACCTACAAGGAGTTTGAACGCAGCTACATCCCAGAGGACCAAAGGCACACCAACAAAAACTCCCAGGTAGCCTACTGCTACTCAGAAACCATCCCTGCTCCCACGGGGAAGGAGGATGCCCAGCAGAAATCGGACATGGAGCTTCTCCGGTTTTCCCTGGTTCTCATCCAGTCCTGGCTGACCCCGGTACAGTACCTAAGCAAGATGTTCACAAACAATCTGGTTTTTGGCACATCAGAC…	ATGGCTCCAGGGTCATGGTTCTCTCCTCTTGCCATTGCCATGATCACTTTGGGACTGCAGTGGCCACAAGAAGCTGCCACCTTCCCAGCCATACCCCTTTCCAGCCTGTTTGCCAACGCTGTGCTGAGGGCTCAGCACCTTCACCTCCTGGCTGCCGAGACATACAAGGAGTTTGAACGTACCTACATTCCAGAGGACCAAAGACACACAAACAAGAATTCCCAGGTAGCATTTTGTTACTCGGAAACCATCGCTGCTCCCATGAAGAAGGATGACGCCCAGGAGAAATCAGACATGGAGCTTCTTCAGTTCTCCCTGATTCTCATCCAGTCCTGGCTGACCCCGGTACAGTACCTAAGCAAGATGTTCACAAACAATCTGGTTTTTGGCACATCAGAC…	N/A
Galliformes		Megapodiidae	Alectura_lathami	VXAV00000000	B10K-DU-001-39	Yes	No	No	Yes	No	No	ATGGCTCCAGGCTCGTGGTTTTCTCGTCTCTTCATCATGGTGATCACGCTGGGGCTGCAGTGCCCACAGGAAGCTGCCACCTTCCCGGCCATGCCCCTTTCCAACCTGTTTGCCAACGCAGTGCTGAGGGCTCAGCACCTTCACCTCCTGGCTGCCGAGACATACAAAGAGTTCGAACGCACCTATATACCAGAGGACCAGAGGCACGCCAACAAAAATTCCCAGGCAGCATTTTGCTACTCAGAAACCATCCCAGCTCCCACAGGGAAGGATGACGCCCAGCAGAAATCAGACATGGAGCTTCTTCGGTTTTCACTGGCTCTCATCCAGTCCTGGCTGACTCCAGTGCAATACCTAAGCAAGGTGTTCACAAACAATCTGGTTTTTGGCACCTCAGAC…	N/A	N/A
Columbiformes		Columbidae	Alopecoenas_beccarii	VWYH00000000	B10K-DU-006-06	Yes	No	No	Yes	No	No	ATGGCTCCAGGGTCGTGGTTTTCTCCTCTCTTCATCGCCGTGATGGCTCTGGGGCTGCAGTGGCCCCAAGAAGCTGCCACCTTCCCGGCCATGCCCCTCTCCAACCTGTTTTCCAACGCCGTGCTGAGGGCTCAGCACCTTCACCTCCTGGCTGCCGAGACGTACAAAGAGTTCGAACGCACCTATATTCCAGAGGACCAGCGGCACACCAATAAAAACTCTCAGGCGTTTTGTTACTCAGAAACCATCCCTGCGCCCACAGGGAAGGATGATGCCCAGCAGAAATCGGACATGGAGCTGCTTCGGTTTTCGCTGGTTCTCATCCAGTCCTGGCTGAGCCCGGTGCAATACCTAAGCAAGGTGTTCACAAACAACCTGGTTTTCGGCACCTCAGACAGA…	N/A	N/A
Psittaciformes		Psittacidae	Amazona_collaria	GCA_003947215.1		Yes	No	No	Yes	No	Yes	ATGGCTCCAGGGTCGTGGTTGTCGCCTCTCTTCCTTGCTATGATCACTCTGGGACTGCAGTGGCCACAGGAAGCTGCCACCTTCCCGGCCATGCCCCTTTCCAACCTGTTTGCCAACGCTGTGCTGAGGGCTCAGCACCTTCACCTCCTGGCTGCTGAGACATACAAAGAGTTCGAACGCACCTATATTCCAGAGGACCAAAGACACGCCAACAAAAACTCCCAGGCAGCGTTTTGTTACTCAGAAACCATCCCTGCTCCCACGGGGAAGGACGATGCTCAGCAGAAATCGGACATGGAGCTTCTTCGATTCTCCCTGGCTCTCATCCAGTCCTGGCTGACCCCGGTGCAGTACCTAAGCAAGGTGTTCACCAACAACCTGGTTTTTGGCACCTCAGAC…	N/A	N/A
Psittaciformes		Psittacidae	Amazona_guildingii	VXAR00000000	B10K-DU-001-46	Yes	No	No	Yes	No	Yes	ATGGCTCCAGGGTCGTGGTTGTCGCCTCTCTTCCTTGCTGTGATCACTCTGGGACTGCAGTGGCCACAGGAAGCTGCCACCTTCCCGGCCATGCCCCTTTCCAACCTGTTTGCCAACGCTGTGCTGAGGGCTCAGCACCTTCACCTCCTGGCTGCTGAGACATACAAAGAGTTCGAACGCACCTATATTCCAGAGGACCAAAGACACGCCAACAAAAACTCCCAGGCAGCGTTTTGTTACTCAGAAACCATCCCTGCTCCCACGGGGAAGGACGATGCTCAGCAGAAATCGGACATGGAGCTTCTTCGGTTCTCCCTGGCTCTCATCCAGTCCTGGCTGACCCCGGTGCAGTACCTAAGCAAGGTGTTCACCAACAACCTGGTTTTTGGCACCTCAGAC…	N/A	N/A
Anseriformes		Anatidae	Anas_platyrhynchos	GCA_003850225.1		Yes	No	No	Yes	Yes	Yes	ATGGCTCCAGGGTCGTGGTTTTCTCCTCTCTTCATCACTGTGATCACCCTGGGATTGCAGTGGCCACAAGAAGCTGCCACCTTCCCAGCCATGCCCCTTTCCAACCTGTTTGCCAACGCTGTGCTGAGGGCTCAGCACCTCCACCTCCTGGCCGCAGAGACGTACAAAGAGTTCGAACGCAGCTATATTCCGGAGGACCAGAGACACACCAACAAGAATTCCCAGGCATTCTGTTACTCAGAAACCATCCCAGCTCCCACAGGGAAGGATGATGCCCAGCAGAAATCAGATATGGAGCTTCTTCGGTTTTCACTGGTTCTCATCCAGTCCTGGCTGACCCCAGTGCAATACCTAAGCAAGGTGTTTACAAACAATCTGGTTTTTGGCACCTCAGACAGA…	N/A	N/A
Anseriformes		Anatidae	Anas_zonorhyncha	GCA_002224875.1		Yes	No	No	Yes	No	No	ATGGCTCCAGGGTCGTGGTTTTCTCCTCTCTTCATCACTGTGATCACCCTGGGATTGCAGTGGCCACAAGAAGCTGCCACCTTCCCAGCCATGCCCCTTTCCAACCTGTTTGCCAACGCTGTGCTGAGGGCTCAGCACCTCCACCTCCTGGCCGCAGAGACGTACAAAGAGTTCGAACGCAGCTATATTCCGGAGGACCAGAGACATACCAACAAGAATTCCCAGGCATTCTGTTACTCAGAAACCATCCCAGCTCCCACAGGGAAGGATGATGCCCAGCAGAAATCAGATATGGAGCTTCTTCGGTTTTCACTGGTTCTCATCCAGTCCTGGCTGACCCCAGTGCAATACCTAAGCAAGGTGTTTACAAACAATCTGGTTTTTGGCACCTCAGACAGA…	N/A	N/A
Phalacrocoraciformes/Suliformes		Anhingidae	Anhinga_anhinga	WBMU00000000	B10K-CU-031-38	Yes	No	No	Yes	No	No	ATGGCTCCAGGGTCGTGGTTTTCTCCTCTCTTCATTGCTGTGATCACTCTGGGACTGCAGTGGCCACAAGAAGCTGCCACCTTCCCGACCATGCCCCTTTCCAACCTGTTTGCCAACGCTGTGCTGAGGGCTCAGCACCTTCACCTCCTGGCTGCTGAGACATACAAAGAGTTCGAACGCACCTATATCCCAGAGGACCAAAGACATGCCAACAAAAATTCCCAGGCAGCATTTTGCTACTCGGAAACCATCCCTGCTCCCACAGGGAAGGACGATGCCCAGCAGAAATCAGACATGGAGCTCCTTCGGTTTTCACTGGTTCTCATCCAGTCCTGGTTGACCCCAGTGCAATATCTAAGCAAGGTGTTCACAAACAATCTGGTTTTTAGCACCTCAGAC…	N/A	N/A
Phalacrocoraciformes/Suliformes		Anhingidae	Anhinga_rufa	VZTV00000000	B10K-DU-029-28	Yes	No	No	Yes	No	No	ATGGCTCCAGGGTCATGGTTTTCTCCTCTCTTCATTGCTGTGATCACTCTGGGACTGCAGTGGCCACAGGAAGCTGCCACCTTCCCGACCATGCCCCTTTCCAACCTGTTTGCCAACGCTGTGCTGAGGGCTCAGCACCTTCACCTCCTGGCTGCTGAGACATACAAAGAGTTCGAACGCACCTATATTCCAGAGGACCAAAGACATGCCAACAAAAATTCCCAGGCAGCATTTTGCTACTCGGAAACCATCCCTGCTCCCACAGGGAAGGATGATGCCCAGCAGAAATCAGACATGGAGCTCCTTCGGTTTTCACTGGTTCTCATCCAGTCCTGGTTGACCCCAGTGCAATACCTAAGCAAGGTGTTCACAAACAATCTGGTTTTTAGCACCTCAGAC…	N/A	N/A
Anseriformes		Anatidae	Anser_brachyrhynchus	GCA_002592135.1		Yes	No	No	Yes	No	No	ATGGCTCCAGGGTCGTGGTTTTCTCCTCTCGTCATCACTGTGATCACCCTGGGATTGCAGTGGCCACAAGAAGTTGCCACCTTCCCAGCCATGCCCCTTTCCAACCTGTTTGCCAACGCTGTGCTGAGGGCTCAGCACCTCCACCTCCTGGCCGCAGAGACGTACAAAGAGTTCGAACGCAGCTATATTCCGGAGGACCAGAGACACACCAACAAGAATTCCCAGGCATTCTGTTACTCAGAAACCATCCCAGCTCCCACAGGGAAGGATGATGCCCAGCAGAAATCAGATATGGAGCTTCTTCGGTTTTCACTGGTTCTCATCCAGTCCTGGTTGACCCCAGTGCAATACCTAAGCAAGGTGTTCACAAACAATCTGGTTTTTGGCACCTCAGACAGA…	N/A	N/A
Anseriformes		Anatidae	Anser_cygnoides	GCA_000971095.1		Yes	No	No	Yes	No	No	ATGGCTCCAGGGTCGTGGTTTTCTCCTCTCGTCATCACTGTGATCACCCTGGGATTGCAGTGGCCACAAGAAGTTGCCACCTTCCCAGCCATGCCCCTTTCCAACCTGTTTGCCAACGCTGTGCTGAGGGCTCAGCACCTCCACCTCCTGGCCGCAGAGACGTACAAAGAGTTCGAACGCAGCTATATTCCGGAGGACCAGAGACACACCAACAAGAATTCCCAGGCATTCTGTTACTCAGAAACCATCCCAGCTCCCACTGGGAAGGATGATGCCCAGCAGAAATCAGATATGGAGCTTCTTCGGTTTTCACTGGTTCTCATCCAGTCCTGGTTGACCCCAGTGCAATACCTAAGCAAGGTGTTCACAAACAATCTGGTTTTTGGCACCTCAGACAGA…	N/A	N/A
Anseriformes		Anseranatidae	Anseranas_semipalmata	VXAA00000000	B10K-DU-001-57	Yes	No	No	Yes	No	No	ATGGCTCCAGGGTCGTGGTTTTCTCGTCTCTTCATTGCTGTGATCACACTGGGATTGCAGTGGCCACAGGAAGCTGCCACCTTCCCGGCCATGCCCCTTTCCAACCTGTTCGCCAACGCTGTGCTGAGGGCTCAGCACCTTCACCTCCTGGCTGCCGAGACATACAAAGAGTTTGAACGCACCTATATTCCAGAGGACCAGAGACACGCCAACAAGAATTCCCAGGCGGCATTTTGTTACTCAGAAACCATCCCAGCTCCTACGGGGAAGGATGATGCCCAGCAGAAATCAGACATGGAGCTTCTTCGGTTTTCACTGGTTCTCATCCAGTCCTGGTTGACCCCAGTGCAATACCTAAGCAAGGTGTTCACAAACAATCTGGTTTTTGGCACCTCAGAC…	N/A	N/A
Passeriformes	Oscine	Remizidae	Anthoscopus_minutus	VWYI00000000	B10K-DU-011-42	Yes	Yes	No	Yes	Yes	Yes	ATGGCTCCAGGGTCCTGGCTGTCTCCTCTGGCCATTGTTGTGATCACCCTGGGACTGCAGTGGCCACAGCCAGCTGCCACCTTCCCGGCCATGCCCCTGTCCAGCCTGTTTGCCAATGCTGTGCTGAGGGCTCAGCACCTTCATCTCCTGGCTGCTGAGACCTACAAGGAGTTTGAACGCAGCTACATCCCAGAGGACCAAAGGCACACCAACAAAAACTCCCAGGTAGCCTACTGCTACTCAGAAACCATCCCTGCTCCCACAGGGAAGGAGGATGCCCAGCAGAAATCGGACATGGAGCTTCTCCGGTTTTCTCTGGTTCTCATCCAGTCCTGGCTGACCCCAGTGCAGTACCTGAACAAGGTGTTCACAAACAACTTGGTTTTTGGCACCTCAGAC…	ATGGCTCCAGGATCATGGTTCTCTCCTCTCGCCATTGCCATGATCACTCTGGGACTGCAGTGGCCACAACAAGCTGCCACCTTCCCAGCCATACCCCTTTCCAGCCTGTTTGCCAACGCTGTGCTGAGGGCTCAGCACCTTCACCTCCTGGCTGCCGAGATATACAAGGAGTTTGAACGCACCTATATTCCAGAGGACCAAAGACACACAAACAAGAATTCCCAGGTAGCAATTTGTTACTCGGAAACCATCCCTGCTCCCATGAAGAAGGATGATGCCCAGCAGAAATCAGACATGGAGCTTCTTCAGTTTTCCCTGGTTCTCATCCAGTCCTGGTTGACCCCAATGCAGTACTTAAGCAAAATGTTCACAAACAATCTGGTTTTTGGCACCTCAGAC…	N/A
Caprimulgiformes		Caprimulgidae	Antrostomus_carolinensis	GCA_000700745.1		Yes	No	Yes	Yes	No	No	ATGGCTCCAGGGTCATGGTTTTCTCCTCTCTTTATTGCTGTGATCACTCTGGGACTGCAGTGGCCACAGGAAGCTGCCACCTTCCCAGCCATGCCGCTTTCCAACCTGTTTGCCAACGCTGTGCTGAGGGCTCAGCACCTTCACCTCCTGGCTGCCGAGACATACAAAGAGTTCGAACGTACCTATATTCCAGAGGACCAAAGACATGCCAACAAAAATTCCCAGGCAGCATTCTGTTACTCAGAAACCATCCCTGCTCCCACAGGGAAGGATGATGCTCAGCAGAAATCGGACATGGAGCTTCTTCGGTTTTCACTGGTTCTCATCCAGTCCTGGTTGACCCCGGTGCAATACCTAAGCAAGGTGTTCACTAACAATCTGGTTTTTGGCACCTCAGAC…	N/A	N/A
Trogoniformes		Trogonidae	Apaloderma_vittatum	GCA_000703405.1		Yes	No	Yes	Yes	No	Yes	ATGGCTCCAGGGTCATGGTTTTCTCCTCTCTTCATCGCTGTGATCACGCTGGGACTGCAGTGGCCGCAGGAAGCTGCCACCTTCCCGGCCATGCCCCTTGCCAACTTGTTTGCCAACGCCGTGCTGAGGGCTCAGCACCTTCACCTCCTGGCTGCTGAGACGTACAAGGAGTTCGAACGCACCTATATTCCAGAGGACCAAAGACACACCAAGAATTCCCAGGCAGCATTTTGTTACTCGGAAACCATCCCTGCTCCCACGGGGAAGGATGATGCCCAGCAAAAATCAGATATGGAGCTTCTTCGGTTTTCACTGGTTCTCATCCAGTCCTGGCTGACCCCGGTGCAATACCTAAGCAAGGTGTTCACAAACAACCTGGTTTTTGGAACTTCAGACAGG…	N/A	N/A
Passeriformes	Oscine	Corvidae	Aphelocoma_coerulescens	GCA_013398375.1		Yes	Yes	No	Yes	No	Yes	ATGGCTCCAGGGTCCTGGCTCTCTCCTCTGGCCATTGCCGTGATCACCCTGGGCCTGCAGTGGCCACAGCCAGCTGCCACCTTCCCGGCCATGCCCCTGTCCAGCCTGTTTGCCAACGCTGTGCTGAGGGCTCAGCACCTTCACCTCCTGGCTGCCGAGACCTACAAGGAGTTTGAACGCAGCTACATCCCAGAGGACCAAAGGCACACCAACAAAAACTCCCAGGTAGCCTATTGCTACTCAGAAACCATCCCTGCTCCCACGGGGAAGGAGGATGCCCAGCAGAAATCGGACATGGAGCTTCTCCGGTTTTCCCTGGTTCTCATCCAGTCCTGGCTGACCCCGGTGCAGTACCTGAGCAAGGTGTTCACAAACAACCTGGTTTTTGGCACCTCAGAC…	ATGGCTCCAGGGTCATGGTTCTCTCCTCTTGCCATTGCCATGATCACTCTGGGACTGCAGTGGCCACAACAAGCTGCCACTTTCCCAGCCATACCCCTTTCCAGCCTGTTTGCCAACGCTGTGCTGAGGGCTCAGCACCTTCACCTCCTGGCTGCCGAGACATACAAGGAGTTTGAACGCACCTATATTCCAGAGGACCAAAGACACACAAACAAGAATTTCCAGGTAGCATTTTGTTACTCGGAAACCATTCCTGCTCCCATGAAGAAGGACGATGCCCAGCAGAAATCGGACATGGAGCTTCTTCAGTTTTCCCTGGTTCTCATCCAGTCCTGGCTGACCCCGGTGCAGTACCTAAGCAAGATGTTCACAAACAATCTGGTTTTTGGCACCTCAGAC…	N/A
Sphenisciformes		Spheniscidae	Aptenodytes_forsteri	GCA_000699145.1		Yes	No	Yes	Yes	No	Yes	ATGGCTCCAGGGTCATGGTTTTCTCCTCTCCTCATTGCTGTGATCACTCTGGGACTGCAGTGGCCACAGGAAGCTGCCACCTTCCCGGCCATGCCCCTTTCCAACCTGTTTGCCAACGCCGTGCTGAGGGCTCAGCACCTTCACCTCCTGGCTGCCGAGACATACAAAGAGTTCGAACGCACCTATATTCCAGAGGACCAAAGACACGCCAACAAAAATTCCCAGGCAGCATTTTGTTACTCGGAAACCATCCCTGCTCCCACGGGGAAGGATGACGCCCAGCAGAAATCGGACATGGAGCTTCTTCGGTTTTCACTGGTTCTCATCCAGTCCTGGTTGACCCCAGTGCAATACCTAAGCAAGGTGTTCACAAACAATCTGGTTTTCGGCACCTCAGAC…	N/A	N/A
Apterygiformes		Apterygidae	Apteryx_australis/mantelli	GCA_001039765.2		Yes	No	Yes	Yes	Yes	Yes	ATGGCTCCAGGGTCGTGGTTTTCTCCTCTCTTCATCGCTGTGATCACCCTGGGATTGCAGTGGCCAAAGGAAGCTGCAACCTTCCCGGCCATGCCCCTTTCCAACCTGTTTGCCAATGCTGTGCTGAGGGCTCAGCACCTTCACCTCCTGGCTGCTGAGACGTACAAAGAGTTTGAACGCACCTATATTCCGGAGGACCAGAGACATGCCAACAAAAATTCCCAGTCAGCATTTTGTTACTCGGAAACCATTCCTGCTCCCACAGGGAAGGATGATGCCCAGCAGAAATCAGACATGGAGCTTCTTCGGTTTTCACTGGTTCTTATCCAGTCCTGGTTGACCCCGGTGCAGTACTTAAGCAAGGTGTTCACAAACAACCTGGTTTTTGGCACCTCAGAC…	N/A	N/A
Apterygiformes		Apterygidae	Apteryx_haastii	GCA_003342985.1		Yes	No	No	Yes	No	No	ATGGCTCCAGGGTCGTGGTTTTCTCCTCTCTTCATCGCTGTGATCACCCTGGGATTGCAGTGGCCAAAGGAAGCTGCAACCTTCCCGGCCATGCCCCTTTCCAACCTGTTTGCTAATGCTGTGCTGAGGGCTCAGCACCTTCACCTCCTGGCTGCCGAGACGTACAAAGAGTTTGAACGCACCTATATTCCGGAGGACCAGAGACACGCCAACAAAAATTCCCAGTCAGCATTTTGTTACTCGGAAACCATTCCTGCTCCCACAGGGAAGGATGATGCCCAGCAGAAATCAGACATGGAGCTTCTTCGGTTTTCACTGGTTCTTATCCAGTCCTGGTTGACTCCGGTGCAGTACTTAAGCAAGGTGTTCACAAACAACCTGGTTTTTGGCACCTCAGAC…	N/A	N/A
Apterygiformes		Apterygidae	Apteryx_owenii	GCA_003342965.1		Yes	No	No	No	No	No	ATGGCTCCAGGGTCGTGGTTTTCTCCTCTCTTCATCGCTGTGATCACGCTGGGATTGCAGTGGCCAAAGGAAGCTGCAACCTTCCCGGCCATGCCCCTTTCCAACCTGTTTGCTAATGCTGTGCTGAGGGCTCAGCACCTTCACCTCCTGGCTGCCGAGACGTACAAAGAGTTTGAACGCACCTATATTCCGGAGGACCAGAGACACGCCAACAAAAATTCCCAGTCAGCATTTTGTTACTCGGAAACCATTCCTGCTCCCACAGGGAAGGATGATGCCCAGCAGAAATCAGACATGGAGCTTCTTCGGTTTTCACTGGTTCTTATCCAGTCCTGGTTGACTCCGGTGCAGTACTTAAGCAAGGTGTTCACAAACAACCTGGTTTTTGGCACCTCAGAC…	N/A	partial sequence
Apterygiformes		Apterygidae	Apteryx_rowi	GCA_003343035.1		Yes	No	Yes	Yes	No	No	ATGGCTCCAGGGTCGTGGTTTTCTCCTCTCTTCATCGCTGTGATCACGCTGGGATTGCAGTGGCCAAAGGAAGCTGCAACCTTCCCGGCCATGCCCCTTTCCAACCTGTTTGCCAATGCTGTGCTGAGGGCTCAGCACCTTCACCTCCTGGCTGCTGAGACGTACAAAGAGTTTGAACGCACCTATATTCCGGAGGACCAGAGACACGCCAACAAAAATTCCCAGTCAGCATTTTGTTACTCGGAAACCATTCCTGCTCCCACAGGGAAGGATGATGCCCAGCAGAAATCAGACATGGAGCTTCTTCGGTTTTCACTGGTTCTTATCCAGTCCTGGTTGACCCCGGTGCAGTACTTAAGCAAGGTGTTCACAAACAACCTGGTTTTTGGCACCTCAGAC…	N/A	N/A
Accipitriformes		Accipitridae	Aquila_chrysaetos	GCA_000766835.1		Yes	No	Yes	Yes	No	No	ATGGCTCCAGGGTCATGGTTTTCTCCTCTCTTCATTGCTGTGATCACCCTGGGACTGCAGTGGCCACAGGAAGCTGCCACCTTCCCGGCCATGCCTCTTTCCAACCTGTTTGCCAATGCTGTGCTGAGGGCTCAGCACCTTCACCTCCTGGCTGCGGAGACATACAAAGAGTTCGAACGCACCTATATTCCAGAGGACCAAAGACATGCCAACAAAAATTCCCAGGGAGCATTTTGTTACTCTGAAACCATCCCTGCTCCCACAGGGAAAGATGATGCCCAGCAGAAATCGGACATGGAGCTCCTTCGGTTTTCACTGGTTCTCATCCAGTCCTGGCTGACCCCAGTGCAGTACCTAAGCAAGGTGTTCACAAACAATCTGGTTTTTGGCACCTCAGAC…	N/A	N/A
Gruiformes		Aramidae	Aramus_guarauna	VXBL00000000	B10K-DU-002-11	Yes	No	No	Yes	No	No	ATGGCTCCAGGGTCGTGGTTTTCTCCCCTCTTCATTGCTGTGATCACTCTGGGACTGCAGTGGCCACAGGAAGCTGCCACCTTCCCGGCCATGCCCCTTTCCAACCTGTTTGCCAACGCCGTGCTGAGGGCTCAGCACCTTCATCTCCTGGCTGCTGAGACATACAAAGAGTTCGAACGCACCTATATTCCAGAGGACCAGAGACATGCCAATAAAAATTCTCAGGGAGCATTTTGTTACTCCGAAACCATTCCTGCTCCTACAGGGAAGGATGATGCCCAGCAGAAATCGGATATGGAGCTTCTTCGGTTTTCCCTGGTTCTCATCCAGTCCTGGTTGAACCCGGTGCAATACCTAAGCAAGGTGTTCACAAACAATCTGGTTTTCGGCACCTCAGAC…	N/A	N/A
Otidiformes		Otididae	Ardeotis_kori	VWPR00000000	B10K-CU-031-01	Yes	No	No	Yes	No	No	ATGGCTCCAGGGTCATGGTTTTCTCCTCTCTTCATCGCTGCGATCGCTCTGGGACTGCAGTGGCCACAGGAAGCTGCCACCTTCCCGGCCATGCCCCTTTCCAACCTGTTTGCCAACGCCGTGCTGAGGGCTCAGCACCTTCACCTCCTGGCTGCCGAGACATACAAAGAGTTCGAACGCACCTATATTCCAGAGGACCAGAGACACACCAACAAAAATTCTCAGGCAGCGTTTTGTTATTCAGAAGCCATCCCGGCTCCCACAGGGAAGGATGATGCCCAGCAGAAATCGGACATGGAGCTTCTTCGGTTTTCCCTGGTTCTCATCCAGTCCTGGCTGACCCCGGTGCAATACTTAAGCAAGGTGTTCACAAACAATCTGGTTTTTGGCACCTCAGAC…	N/A	N/A
Charadriiformes		Scolopacidae	Arenaria_interpres	VXAK00000000	B10K-DU-005-73	Yes	No	No	Yes	No	No	ATGGCTCCAGGGTCATGGTTTTCTCCTCTCCTCGTTGCTGTGATCACTCTGGGGCTGCAGTGGCCGCAGGAAGCTGCCACCTTCCCGGCCATGCCCCTTTCCAACCTGTTTGCCAACGCCGTGCTGAGGGCTCAGCACCTTCACCTCCTGGCTGCTGAGACATACAAAGAGTTCGAACGCACCTATATTCCAGAGGACCAGAGACACGCCAACAAAAATTCTCAGGCGGCTTTTTGTTACTCAGAAACCATCCCCGCTCCCACAGGGAAGGACGATGCCCAGCAGAAATCGGATATGGAGCTTCTTCGGTTTTCACTGGTTCTCATCCAGTCCTGGTTGACCCCAGTGCAATACCTAAGCAAGGTGTTCACAAACAATCTGGTTTTCGGCACCTCAGAC…	N/A	N/A
Anseriformes		Anatidae	Asarcornis_scutulata	VZSO00000000	OUT-0051	Yes	No	No	Yes	No	No	ATGGCTCCAGGGTCGTGGTTTTCTCCTCTCCTCATCACTGTTATCACCCTGGGATTGCAGTGGCCACAAGAAGCTGCCACCTTCCCAGCCATGCCCCTTTCCAACCTGTTTGCCAACGCTGTGCTGAGGGCTCAGCACCTCCACCTCCTGGCCGCAGAGACATACAAAGAGTTCGAACGCAGCTATATTCCGGAGGACCAGAGACACACCAACAAGAATTCCCAGGCATTCTGTTACTCAGAAACCATCCCAGCTCCCACAGGGAAGGATGATGCCCAGCAGAAATCAGATATGGAGCTTCTTCGGTTTTCACTGGTTCTCATCCAGTCCTGGTTGACCCCAGTGCAATACCTAAGCAAGGTGTTCACAAACAATCTGGTTTTTGGCACCTCAGACAGA…	N/A	N/A
Strigiformes		Strigidae	Athene_cunicularia	GCA_003259725.1		Yes	No	Yes	No	No	No	N/A	N/A	partial sequence
Passeriformes	Oscine	Atrichornithidae	Atrichornis_clamosus	WBMZ00000000	B10K-DU-029-61	Yes	Yes	No	Yes	Yes	Yes	ATGGCTCCAGGGTCCTGGCAGTCTCCTCTGGCCATCGCTGTCATCACCCTGGCACTGCAGTGGCCACAGCAAGCGGCCACCTTCCCGGCCGTGCCCCTGGCCAGCCTGTTTGCCAACGCTGTGCTGAGGGCTCAGCACCTGCACCTCCTGGCTGCCGAGACCTACAAGGAGTTTGAACGCAGCTACATCCCAGAGGACCAAAGGCACACCAACAAAAACTCCCAGGTAGCCTATTGCTACTCGGAAACCATCCCTGCTCCCACAGGGAAGGAGGATGCCCAGCAGAAGTCGGACATGGAGCTTCTCCGGTTCTCCCTGGTTCTCATCCAGTCGTGGCTGAGCCCGGTGCAGTACCTGAGCAAGGTGTTCACAAACAACCTGGTTTTTGGCACCTCGGAC…	ATGGATTCAGGGTTGTGGTTCTCTCCTCTCGCCATTGCCATAATCACTCTGGGACTGCAGTGGCCACAACAAGCTGCCACCTTCCCAGCCATACCCCTTTCCAGCCTGTTTGCCAACGCTGTGCTGAGGGCTCAGCACCTTCACCTCCTGGCTGCCGAGACATACAAGGAGTTTGAACGCACCTATATTCCTGAGGACCAAAGGCACACAAACAAGAATTCCCAGGTAGCATTTTGTTACTCAGAAACCATCCCTGCTCCCATGAAGAAGGATGATGCCCAGCAGAAAACGGACATGGAGCTGCTTCGGTTTTCCCTGGTTCTTATCCAGTCCTGGCTGACTCCGGTGCAGTACTTAAGCAAGATGTTCACAAACAATCTGGTTTTTGGCACCTCAGAC…	N/A
Anseriformes		Anatidae	Aythya_fuligula	GCA_009819795.1		Yes	No	No	Yes	No	No	ATGGCTCCAGGGTCGTGGTTTTCTCCTCTCCTCATCACTGTGATCACCCTGGGATTGCAGTGGCCACAAGAAGCTGCCACCTTCCCAGCCATGCCCCTTTCCAACCTGTTTGCCAACGCTGTGCTGAGGGCTCAGCACCTCCACCTCCTGGCCGCAGAGACGTACAAAGAGTTCGAACGCAGCTATATTCCGGAGGACCAGAGACACACCAACAAGAATTCCCAGGCATTCTGTTACTCAGAAACCATCCCAGCTCCCACAGGGAAGGATGATGCCCAGCAGAAATCAGATATGGAGCTTCTTCGGTTTTCACTGGTTCTCATCCAGTCCTGGTTGACCCCAGTGCAATACCTAAGCAAGGTGTTTACAAACAATCTGGTTTTTGGCACCTCAGACAGA…	N/A	N/A
Pelecaniformes		Balaenicipitidae	Balaeniceps_rex	VYZW00000000	B10K-DU-012-56	Yes	No	No	Yes	No	No	ATGGCTCCAGGGTCGTGGTTTTCTCCTCTCTTCATTGCTGTGATCACTCTGGGACTGCAGTGGCCACAGGAAGCCGCCACCTTCCCGGCCATGCCCCTTTCCAACCTGTTTGCCAATGCTGTGCTGAGGGCTCAGCACCTTCACCTCCTGGCTGCTGAGACATACAAAGAGTTCGAACGCACCTATATTCCAGAGGACCAAAGGCATGCCAACAAAAATTCCCAGGCAGCATTTTGTTACTCGGAAACCATCCCTGCTCCCACGGGGAAGGACGATGCCCAGCAGAAATCGGATATGGAGCTTCTTCGGTTTTCACTGGTTCTCATCCAGTCCTGGTTGACCCCGGTGCAATACCTAAGCAAGGTGTTCACAAACAATCTGGTTTTTGGCACCTCAGAC…	N/A	N/A
Gruiformes		Gruidae	Balearica_regulorum	GCA_000709895.1		Yes	No	Yes	Yes	No	No	ATGGCTCCAGGATCGTGGTTTTCTCCCCTCTTCATTGCTGTGATCACTCTGGGACTGCAGTGGCCACAGGAAGCTGCCACCTTCCCGGCCATGCCCCTTTCCAACCTGTTTGCCAACGCCGTGCTGAGGGCTCAGCACCTTCACCTCCTGGCTGCTGAGACATACAAAGAGTTCGAACGCACCTATATTCCAGAGGACCAGAGACATGCCAACAAAAATTCTCAGGGAGCATTTTGTTACTCCGAAACCATTCCTGCTCCCACAGGGAAGGATGATGCCCAGCAGAAATCGGATATGGAGCTTCTTCGGTTTTCCCTGGTTCTCATCCAGTCCTGGTTGAACCCAGTGCAATACCTAAGCAAGGTGTTCACAAACAATCTGGTTTTTGGCACCTCAGAC…	N/A	N/A
Coraciiformes		Momotidae	Baryphthengus_martii	VWZK00000000	B10K-DU-001-21	Yes	No	No	Yes	No	No	ATGGCTCCAGGGTCCTGGTTTTCTCCTCTCCTCGTTGCCGTGATCGCCCTGGGACTGCAGTGGCCACAGGAAGCTGCCACCTTCCCGGCCATGCCCCTTTCCAACCTGTTTGCCAACGCTGTGCTGAGGGCTCAGCACCTTCACCTCCTGGCTGCCGAGACGTACAAAGAGTTTGAACGCACCTATATTCCAGAGGACCAAAGACACGCCAACAAGAATTCCCAGGCAGCGTTTTGTTACTCAGAAGCCATCCCTGCTCCCACGGGGAAGGACGATGCCCAGCAGAAATCAGACATGGAGCTGCTTCGGTTTTCACTGGTTCTCATCCAGTCCTGGCTGACCCCGGTGCAGTACCTCAGCAAGGTGTTCACAAACAACCTGGTTTTTGGCACCTCAGAC…	N/A	N/A
Passeriformes	Oscine	Bombycillidae	Bombycilla_garrulus	VXBU00000000	B10K-DU-002-23	Yes	Yes	No	Yes	Yes	Yes	ATGACTCCAGGGTCCTGGCTCTTTCCTCTGGCCATTGCTGTGATCACCCTGGGATTGCAGTGGCCACAGCCAGCTGCCACCTTCCCAGCCATGCCCCTGTCCAGCCTGTTTGCCAACGCTGTGCTGAGGGCTCAGCACCTTCATCTCCTGGCTGCCGAGACCTACAAGGAGTTTGAACGCAGCTACATCGCAGAGGACCAAAGGCACGCCAACAAAAACTCCCAGGTAGCCTACTGCTACTCGGAAACCATCCCTGCTCCCACGGGGAAGGAGGATGCCCAGCAGAAATCGGACATGGAGCTTCTCCGGTTTTCCCTGGTTCTCATCCAGTCCTGGCTGAGCCCGGTGCAGTACCTGAGCAAGGTGTTCACAAACAATTTTGGTTTTGGCACCTCAGAC…	ATGGCTCCAGGGTCATGGTTCTCTCCTCTCGCCATTGCCGTGATCACTCTGGGACTGCAGTGGCCACAGCAAGCTGCCACCTTCCCGGCCATACCCCTTTCCAGCCTGTTTGCCAACGCTGTGCTGAGGGCCCAGCACCTTCACCTCCTGGCTGCCGAGACATACAAGGAGTTTGAACGCACCTACATTCCAGAGGACCAAAGACACACGAACAAGAATTCCCAGGTAGCATTTTGTTACTCGGAAACCATCCCTGCTCCCATGAAGAAGGATGATGCCCAGCAGAAATCAGACGCTGAGCTTCTTCAGTTTTCCCTAGTTCTCATCCAGTCCTGGCTGACCCCAGTGCAGTACCTAAGCAAGATGTTCACAAACAATCTGGTTTTTGGCACCTCAGAC…	N/A
Passeriformes	Oscine	Pycnonotidae	Brachypodius_atriceps	VZSR00000000	OUT-0037	No	Yes	No	Yes	No	Yes	N/A	ATGGCTCCAGGGTCATTGTTCTCTCCTCTTGCCATTGCTATGATCACTCTGGGACTGCAGTGGCCACAAGAAGCTGCCACCTTCCCAGCCATACCCCTTTCCAGCCTGTTTGCCAATGCTGTGCTGAGGGCTCAGCACCTTCACCTCCTGGCTGCCGAGACATACAAGGAGTTTGAACGCACCTATATTCCAGAGGACCAAAGACACACAAACAAGAATTCCCAGGTAGCATTTTGTTACTCGGAAACCATCCCTGCTCCTGTGAAGAAGGATGATGCCCAGCAGAAATCAGATATTGAGCTTCTTCAGTTTTCCCTGGTTCTCATTCAGTCCTGGCTGACGCCAGTGCAGTACCTAAGCAAGATGTTCACAAACAATCTGGTTTTTGGTACTTCAGAC…	N/A
Coraciiformes		Brachypteraciidae	Brachypteracias_leptosomus	VYZX00000000	B10K-DU-012-52	Yes	No	No	Yes	No	No	ATGGCTTCAGGGTCATGGTTTTCTCCTCTCCTCATCGCTGTGATCACCCTGGGACTGCAGTGGCCACAGGAAGCCGCCACCTTCCCAGCCATGCCCCTTTCCAACCTGTTTGCCAACGCTGTGCTGAGGGCTCAGCACCTTCACCTCCTGGCTGCCGAGACATACAAAGAGTTTGAACGCACCTATATCCCAGAGGACCAAAGACACGCCAACAAGAATTCCCAGGCAGCATTTTGTTACTCGGAAACCATCCCTGCTCCCACGGGGAAGGACGATGCCCAGCAGAAGTCGGACATGGAGCTGCTTCGGTTTTCGCTGGTTCTCATCCAGTCCTGGCTGACCCCGGTGCAATACCTAAGCAAGGTGTTCACCAACAACCTGGTTTTTGGCACCTCAGAC…	N/A	N/A
Piciformes		Bucconidae	Bucco_capensis	VWZO00000000	B10K-DU-001-16	Yes	No	No	Yes	No	No	ATGGCAGCAGGGTCATGGTTTTCACCTCTCCTCATTGCTGTGGTTGCTCTGGGACTCCAGTGGCCACAGGAAGCTGCCACCTTCCCAGCCATGCCCCTTTCCAACCTGTTTGCCAATGCTGTGCTGAGGGCTCAGCACCTTCACCTCCTGGCTGCTGAGACATACAAAGAGTTCGAACGCACCTATATTCCAGAGGACCAAAGACATGCCAACAAGAATTCCCAGGCAGCATTCTGTTACTCAGAAACCATCCCTGCTCCCACAGGGAAGGATGATGCCCAGCAGAAATCGGACATGGAGCTGCTTCGTTTTTCTCTGGTTCTCATCCAGTCCTGGCTGACACCAGTGCAATACCTGAGCAAGGTGTTCACTAACAATCTGGTGTTTGGCACCTCAGAC…	N/A	N/A
Bucerotiformes		Bucerotidae	Buceros_rhinoceros	GCA_000710305.1		No	No	Yes	No	No	No	N/A	N/A	partial sequence
Bucerotiformes		Bucorvidae	Bucorvus_abyssinicus	VYZL00000000	B10K-DU-012-80	Yes	No	No	Yes	No	No	ATGGCTCCAGGGTCGCGGTTTTCTCCTCTCCTCTTCGCTGTGATCGCTTTGGGACTGCAGTGGCCGCAGGAAGCTGCCACCTTTCCAGCCATGCCCCTTTCCAACCTGTTTGCCAACGCCGTGCTGAGGGCTCAGCACCTTCACCTCCTGGCTGCCGAGACATACAAAGAGTTCGAACGCACCTATATCCCAGAGGACCAACGACATGCCAACAAAAATTCCCAGGCAGCATTTTGTTACTCGGAGGCCATCCCCGCTCCCACGGGGAAGGACGATGCCCAGCAGAAATCGGACATGGAGCTTCTTCGGTTTTCACTGGTCCTCATCCAGTCCTGGCTGAGCCCAGTGCAATACCTAAGCAAGGTGTTCACAAACAACCTGGTTTTCGGCACCTCTGAC…	N/A	N/A
Passeriformes	Oscine	Buphagidae	Buphagus_erythrorhynchus	VZTT00000000	B10K-DU-012-02	Yes	No	No	Yes	Yes	No	ATGGCTCCAGGGTCATGGTTCTCTCCTCTCGCCATTGCTGTGATCACTCTGGGACTGCAGTGGCCACAACAAGCTGCCACCTTCCCGGCCATACCCCTCTCCAGCCTGTTTGCCAACGCTGTGCTGAGGGCTCAGCACCTTCACCTCCTGGCTGCTGAGACATACAAGGAGTTTGAACGCACCTATATTCCAGAGGACCAAAGGCACACAAACAAGAATTCCCAGGTAGCATTTTGTTACTCGGAAACCATCCCTGCTCCCGTGAAGAAGGATGATGCCCAGCAGAAATCAGACATTGAGCTTCTTCAGTTTTCCCTGATTCTCATCCAGTCCTGGCTGACCCCGGTGCAATACCTAAGCAAGATGTTCACAAATAATCTGGTTTTTGGCACCTCAGAC…	N/A	N/A
Charadriiformes		Burhinidae	Burhinus_bistriatus	VYXH00000000	B10K-DU-001-64	Yes	No	No	Yes	No	No	ATGGCTCCAGGGTCATGGTTTTCTCCTCTCTTCGTTGCTGTGATCACTCTGGGACTGCAGTGGCCACAGGAAGCTGCCACCTTCCCAGCCATGCCCCTTTCCAACCTGTTTGCCAACGCCGTGCTGAGGGCTCAGCACCTTCACCTCCTGGCTGCCGAGACATACAAGGAGTTCGAACGCACCTATATTCCAGAGGACCAGAGACACGCCAACAAAAATTCTCAGGCAGCATTTTGTTACTCAGAAACCATCCCTGCTCCCACAGGGAAGGATGATGCTCAGCAAAAATCGGATATGGAGCTTCTCCGGTTTTCACTGGTTCTCATCCAGTCCTGGCTGACCCCAGTGCAATACCTAAGCAAGGTGTTCACAAACAATTTGGTTTTCGGCACCTCAGAC…	N/A	N/A
Anseriformes		Anatidae	Cairina_moschata	QZEJ00000000	OUT-0036	Yes	No	No	Yes	No	No	ATGGCTCCAGGGTCGTGGTTTTCTCCTCTCTTCATCACTGTGATCGCCCTGGGATTGCAGTGGCCACAAGAAGCTGCCACCTTCCCAGCCATGCCCCTTTCCAACCTGTTTGCCAACGCTGTGCTGAGGGCTCAGCACCTCCACCTCCTGGCCGCAGAGACGTACAAAGAGTTCGAACGCAGCTATATTCCGGAGGACCAGAGACACACCAACAAGAATTCCCAGGCATTCTGTTACTCAGAAACCATCCCAGCTCCCACAGGGAAGGATGATGCCCAGCAGAAATCAGATATGGAGCTTCTTCGGTTTTCACTGGTTCTCATCCAGTCTTGGCTGACCCCAGTGCAATACCTAAGCAAGGTGTTTACAAACAATCTGGTTTTTGGCACCTCAGACAGA…	N/A	N/A
Passeriformes	Oscine	Calcariidae	Calcarius_ornatus	WBNL00000000	B10K-DU-015-28	Yes	Yes	No	Yes	Yes	Yes	ATGGCTCCAGGGTCCTGGCTCTCTCCTCTGGCCATTGCCGTGATCACCCTGGGACTGCAGTGGCCACAGGCAGCTGCCACCTTCCCGGCCATGCCCCTGTCCAGCCTGTTTGCCAATGCTGTGCTGAGGGCTCAGCACCTTCACCTCCTGGCTGCCGAGACCTACAAGGAGTTTGAACGCAGCTACATCCCAGAGGACCAAAGGCACACCAACAAAAATTCCCAGGTAGCCTACTGCTACTCAGAAACCATCCCTGCTCCCACGGGGAAGGAGGATGCCCAGCAGAAATCGGACATGGAGCTTCTCCGGTTTTCCCTGGTTCTCATCCAGTCCTGGCTGACCCCAGTGCAGTACCTGAGCAAGGTGTTCACAAACAACTTGGTTTTTGGCACCTCAGAC…	ATGGCTCCAGGGTCATGGTTCTCTCCTCTCACCATTGCCATGATCACTCTGGGACTGCAGTGGCCACAGCAAGCTGCCGCCTTCCCGACGATGCCCCTTTCCAGCCTGTTTGCCAACGCTGTGCTGAGGGCTCAGCACCTTCACCTCCTGGCGGCTGAGACATACAAGGAGTTTGAACGCACCTATATTCCAGAGGACCAAAGACACACAAACAAGAATTCCCAGGTAGCATTTTGTTACTCGGAAACCATCCCTGCTCCCATGAAGAAGGATGATGCTCAGCAGAAATCAGACATGGAGCTTCTTCAGTTTTCCCTGGTTCTCATCCAGTCCTGGCTGACCCCGGTGCAGTACCTAAGCAAGATGTTCACAAACAATCTGGTTTTTGGCACCTCAGAC…	N/A
Charadriiformes		Scolopacidae	Calidris_pugnax	GCA_001431845.1		Yes	No	Yes	Yes	No	No	ATGGCTCCAGGGTCATGGTTTTCTCCTCTCCTCGTTGCTGTGATCACTCTGGGGCTGCAGTGGCCACAGGAAGCTGCCACCTTCCCGGCCATGCCCCTTTCCAACCTGTTTGCCAACGCCGTGCTGAGGGCTCAGCACCTTCACCTCCTGGCTGCTGAGACATACAAAGAGTTCGAACGCACCTATATTCCAGAGGACCAGAGACACGCCAACAAAAATTCTCAGGCAGCTTTTTGTTACTCAGAAACCATCCCTGCTCCCACAGGGAAGGATGATGCCCAGCAGAAATCGGATATGGAGCTTCTTCGGTTTTCACTGGTTCTGATCCAGTCCTGGCTGACCCCGGTGCAATACCTAAGCAAGGTGTTCACAAACAATCTGGTTTTCGGCACCTCAGAC…	N/A	N/A
Charadriiformes		Scolopacidae	Calidris_pygmaea	GCA_003697955.1		Yes	No	No	Yes	No	No	ATGGCTCCAGGGTCATGGTTTTCTCCTCTCCTCGTTGCTGTGATCACTCTGGGGCTGCAGTGGCCGCAGGAAGCTGCCACCTTCCCGGCCATGCCCCTTTCCAACCTGTTTGCCAACGCCGTGCTGAGGGCTCAGCACCTTCACCTCCTGGCTGCTGAGACATACAAAGAGTTTGAACGCACCTATATTCCAGAGGACCAGAGACACGCCAACAAAAATTCTCAGGCGGCTTTTTGTTACTCAGAAACCATCCCCGCCCCCACGGGGAAGGACGATGCCCAGCAGAAATCGGATATGGAGCTTCTTCGGTTTTCACTGGTTCTCATCCAGTCCTGGTTGACCCCGGTGCAATACCTAAGCAAGGTGTTCACAAACAATCTGGTTTTCGGCACCTCAGAC…	N/A	N/A
Passeriformes	Oscine	Callaeidae	Callaeas_wilsoni	VWPU00000000	B10K-Callaeas-wilsoni	Yes	Yes	No	Yes	Yes	Yes	ATGGCTCCAGGGTCCTGGCTCTCTCCTCTGGCCATTGCTGTGATCACCCTGGGACTGCAGTGGCCACAGCCAGCTGCCACCTTCCCGGCCATGCCCCTCTCCAGCCTGTTTGCCAACGCTGTGCTGAGGGCTCAGCACCTTCACCTCCTGGCTGCCGAGACCTACAAGGAGTTTGAACGCAGCTACATCCCAGAGGACCAAAGGCACACCAACAAAAACTCCCAGGTAGCCTACTGCTACTCGGAAACCATCCCTGCTCCGACGGGGAAGGAGGATGCCCAGCAGAAATCGGACATGGAGCTTCTCCGGTTTTCCCTGGTTCTCATCCAGTCCTGGCTGACCCCAGTGCAGTACCTGAGCAAGGTGTTCACAAACAACCTGGTTTTTGGCACCTCAGAC…	ATGGCTCCAGGGTCATGGTTCTCTCCTCTCGCCATTGCCATGATCACTCTGGGACTGCAGTGGCCACAACAAGCTGCCACCTTCCCGGCCATACCCCTTTCCAGCCTGTTTGCCAATGCTGTGCTGAGGGCTCAGCACCTTCACCTCCTGGCTGCTGAGACATACAAGGAGTTTGAACGGACCTATATTCCAGAGGACCAAAGACAAACAAACAAGGATTCCCAGGTAGCATTTTGTTACTCGGAAACCATCCCTGCTCCCATGAAGAAGGATGATGCTCAGCAGAAATCAGACATGGAGCTTCTTCAGTTTTCCCTGGTTCTCATCCAGTCCTGGCTGACCCCGGTGCACTACCTAAGCAAGATGTTCACAAACAATCTGGTTTTTGGCACCTCAGAC…	N/A
Columbiformes		Columbidae	Caloenas_nicobarica	VZSB00000000	OUT-0007	Yes	No	No	Yes	No	No	ATGGCTCCAGGGTCGTGGTTTTCTCCTCTCTTCATCGCCGTGGTGGCTTTGGGGCTGCAGTGGCCCCAAGAAGCTGCCACCTTCCCGGCCATGCCCCTCTCCAACCTGTTTGCCAACGCCGTGCTGAGGGCTCAGCACCTTCACCTCCTGGCTGCCGAGACGTACAAAGAGTTCGAACGCACCTATATTCCAGAGGACCAGCGACACACCAATAAAAACTCTCAGGCATTTTGTTACTCAGAAACCATCCCTGCGCCCACGGGGAAGGATGATGCCCAGCAGAAATCGGACATGGAGCTCCTTCGGTTTTCACTGGTTCTCATCCAGTCCTGGCTGAGCCCGGTGCAATACCTAAGCAAGGTGTTCACAAACAACCTGGTTTTTGGCACCTCAGACAGA…	N/A	N/A
Procellariiformes		Procellariidae	Calonectris_borealis	VZUG00000000	OUT-0025	Yes	No	No	Yes	No	No	ATGGCTCCAGGGTCATGGTTTTCTCCTCTCTTCATTGCTGTGATCTCTCTGGGTCTGCAGTGGCCACAGGAAGCTGCCACCTTCCCGGCCATGCCCCTTTCCAACCTGTTTGCCAACGCTGTGCTGAGGGCTCAGCACCTTCACCTCCTGGCTGCCGAGACATACAAAGAGTTCGAACGCACCTATATTCCAGAGGACCAAAGACACGCCAACAAAAATTCCCAGGCAGCATTTTGTTACTCGGAAACCATCCCTGCTCCCACGGGGAAGGATGATGCCCAGCAGAAATCGGACATGGAGCTTCTTCGGTTTTCACTGGTTCTCATCCAGTCTTGGTTGACCCCCGTGCAATACCTAAGCAAGGTGTTCACAAACAACCTGGTTTTCGGCACCTCAGAC…	N/A	N/A
Apodiformes		Trochilidae	Calypte_anna	GCA_003957555.2		Yes	No	Yes	Yes	No	Yes	ATGGCTCCAGGCTCATGGTTCTCACCTCTCCTCATTGCTGTCATCACCCTGGGACTGCAGTGGCCACAGGAAGCTGCCACCTTCCCAGCCATGCCCCTTTCCAACCTCTTTGCCAACGCAGTGCTGAGGGCTCAGCACCTTCACCTCCTGGCTGCAGAGACATACAAAGAGTTTGAACGCACCTATATTCCAGAGGACCAAAGACACACCAACAAAAATTCCCAGGCAGCATTTTGTTACTCAGAAACCATCCCTGCTCCCACAGGGAAGGATGATGCCCAGCAGAAATCGGACATGGAACTTCTTCGGTTTTCACTGATTCTCATCCAGTCCTGGCTGACCCCAGTGCAGTACCTAAGCAAGGTGTTCACAAACAACCTGGTTTTTGGCACCTCAGAC…	N/A	N/A
Passeriformes	Suboscine	Calyptomenidae	Calyptomena_viridis	WEIV00000000	B10K-DU-002-55	Yes	Yes	No	Yes	Yes	Yes	ATGGCTCCAGGGTCCTGGCTCTCTCCTCTGGCCATTGCTGTGATCACTCTGGGACTGCAGTGGCCACAGCAAGTTGCCACCTTCCCAGCCATGCCCCTTTCCAGCCTGTTTGCCAACGCTGTGCTGAGGGCTCAGCACCTTCACCTCCTGGCTGCTGAGACCTACAAGGAGTTTGAACGCAGCTATATTCCAGAGGACCAAAGACACACCAACAAAAATTCCCAGGTGGCATATTGCTACTCAGAGACCATCCCTGCTCCCACAGGGAAGGACGATGCCCAGCAGAAATCGGACATGGAGCTGCTTCGTTTTTCCCTGGTTCTCATCCAGTCCTGGCTGACCCCGGTGCAGTACCTGAGCAAGGTGTTCACAAACAACCTGGTTTTCGGCACCTCAGAC…	ATGGCTCCAGGGTCCTGGTTCTCTCCTCTGGCCATTGCTGTGATCACTCTGGGACTGCAGTGGCCACAGCAAGTTGCCACCTTCCCAGCCATGCCCCTTTCCAGCCTGTTTGCCAACGCTGTGCTGAGGGCTCAGCACCTTCACCTCCTGGCTGCTGAGACCTACAAGGAGTTTGAACGCACCTATATTCCAGAGGACCAAAGACACACAAACAAGAATTCCCAGGCAGCATTTTGTTACTCGGAAACCATCCCTGCTCCTCTGAAGAAGGAGGATGCCCAGCAGAAATCAGACATGGAGCTGCTTCGGTTTTCCCTGGTTCTCATCCAGTCCTGGCTGACCCCGGTGCAGTACCTGAGCAAGGTGTTCACAAACAACCTGGTTTTCGGCACCTCAGAC…	N/A
Passeriformes	Oscine	Thraupidae	Camarhynchus_parvulus	GCA_901933205.1		No	No	Yes	No	No	No	N/A	N/A	not queried
Passeriformes	Suboscine	Furnariidae	Campylorhamphus_procurvoides	WBMV00000000	B10K-DU-001-09	Yes	Yes	No	Yes	Yes	Yes	ATGGCTCCAGGCTCCTGGTTTTCTCCTCTGGCCATTGCTGTGATCACTGTGGGGCTGCAGTGGCCACAGCCAGCTGCCACCTTCCCAGCCATGCCCCTTTCCAGCCTGTTTGCCAACGCTGTGCTGAGGGCTCAGCACCTTCACCTCCTGGCTGCTGAGACCTACAAGGACTTTGAACGCAGCTACGTTCCAGAGGACCAAAGACACACCAACAAAAACTCCCAGGTGGCATATTGCTACTCAGAGACCATCCCTGCTCCCACGGGGAAGGAGGATGCGCAGCAGAAATCGGACATGGAGCTGCTCCGCTTTTCCCTGGTTCTCATCCAGTCCTGGCTGACCCCAGTGCAGTACCTAAGCAAGGTGTTCACAAACAACCTGGTTTTTGGCACCTCAGAC…	ATGGCTCCAGGGTCATGGTTTCCTCCTCTGGCCATTGCTGTGATCACTGTGGGGCTGCAGTGGCCACAGCCAGCTGCCACCTTCCCAGCCATGCCCCTTTCCAGCCTGTTTGCCAACGCTGTGCTGAGGGCTCAGCACCTTCACCTCCTGGCTGCCGAGACCTACAAGGAGTTCGAACGCACCTATATTCCAGAGGACCAAAGGCACACAAACAAGAATTCCCCGGTAGCATTTTGTTACTCGGAAACCATCCCTGCTCCCATGAAAAAGGATGATGCCCAGCAGAAATCAGACATGGAGCTGCTTCGGATTTCCCTGGTTCTCATCCAGTCCTGGCTGACCCCAGTGCAGTACCTAAGCAAGGTGTTCACAAACAACCTGGTTTTTGGCACCTCAGAC…	N/A
Passeriformes	Oscine	Cardinalidae	Cardinalis_cardinalis	VYXE00000000	B10K-DU-001-69	Yes	Yes	No	Yes	Yes	Yes	ATGGCTCCAGGGTCCTGGCTCTCTCCTCTGGCCATTGCTGTCATCACCCTGGGACTGCAGGGGCCACAGGCAGTTGCCACCTTCCCGGCCATGCCCCTGTCCAGCCTGTTTGCCAACGCTGTGCTGAGGGCTCAGCACCTTCACCTCCTGGCTGCTGAGACCTACAAGGAGTTTGAACGCAGCTACATCCCAGAGGACCAAAGACACACCAACAAAAACTCCCAGGTAGCCTACTGCTACTCAGAAACCATCCCTGCTCCCATGGGGAAGGAGGATGCCCAGCAGAAATCGGACATGGAGCTTCTCCAGTTTTCCCTGGTTCTCATCCAGTCCTGGCTGACCCCAGTGCAGTACCTGAGCAAGGTGTTCACAAACAACTTGGTTTTTGGCACCTCGGAC…	ATGTCTCCAGGGTCATGGTTCTCTCCTCTCATCATTGCCATAATCACTCTGGGACTGCCTTGGCCACAGCAAGCTGCCGCCTTCCCGACCGTGCCCCTTTCCAGCCTGTTTGCCAACGCTGTGCTGAGGGCTCAGCACCTTCACCTCCTGGCTGCCGAGACATACAAGGAGTTTGAACGCACCTATATTCCAGAAGACCAAAGACACACAAACAAGAATTCCCAGGTAGCATTTTGCTACTCGGAAACCATCCCTGCTCCCGTGAAGAAGGATGATGCTCAGCAGAAATCAGACACGGAGCTTCTTCAGTTCTCCCTGGTTCTCATCCAATCCTGGCTGACCCCGGTGCAGTACCTAAGCAAGATGTTCACGAACAATCTGGTTTTTGGCACCTCAGAC…	N/A
Cariamiformes		Casuariidae	Cariama_cristata	GCA_000690535.1		No	No	Yes	No	No	No	N/A	N/A	partial sequence
Casuariiformes		Turdidae	Casuarius_casuarius	VWPT00000000	B10K-Casuarius-casuarius	Yes	No	No	Yes	No	No	ATGGCTCCAGGGTCGTGGTTTTCTCCTCTCTTCATCGCTGTGATCACACTGGGATTGCAGTGGCCAAAGGAAGCTGCAACCTTCCCGGCCATGCCCCTTTCCAACCTGTTTGCCAACGCTGTGCTGAGGGCTCAGCACCTTCACCTCCTGGCTGCCGAGACGTACAAAGAGTTCGAACGCACCTATATTCCGGAGGACCAGAGACACGCCAACAAAAATTCCCAGTCGGCATTTTGTTACTCAGAAACCATTCCTGCTCCCACAGGGAAGGATGATGCCCAGCAGAAATCAGACATGGAGCTTCTTCGGTTTTCACTGGTTCTTATCCAGTCCTGGTTGACCCCGGTGCAGTACTTAAGCAAGGTGTTCACAAACAATCTGGTTTTTGGCACCTCAGAC…	N/A	N/A
Passeriformes	Oscine	Turdidae	Catharus_fuscescens	VWYD00000000	B10K-DU-001-17	No	Yes	No	Yes	Yes	Yes	N/A	ATGGCTCCAGGGTCGTGGTTCTCTCCTCTCGCCATTGCTGTCATCACTCTGGGACTGCAGTGGCCACAGCAAGCTGCCACCTTCCCGGCCATTCCCCTTTCCAGCCTGTTTGCCAGCGCTGTGCTGAGGGCTCAGCACCTTCACCTCCTGGCTGCCGAGACATACAAGGAGTTTGAACGCACCTATATTCCAGAGGAGCAAAGGCACACAAACAAGAATTCCCAGGTGGCATTTTGTTACTCGGAAACCATCCCTGCTCCCATGAAGAAGGATGATGCCCAGCAGAAATCAGACATGGAGCTTCTTCAGTTTTCCCTGATTCTCATCCAGTCCTGGCTGACCCCGGTGCAGTACCTAAGCAAGATGTTCACAAACAATCTGGTTTTTGGCACCTCAGAC…	N/A
Passeriformes	Oscine	Turdidae	Catharus_ustulatus	GCA_009819885.2		Yes	Yes	No	Yes	Yes	Yes	ATGGCTCCAGGGTCCTGGCTCTCTCCTCTGGCCATTGCTGTGATCACCCTGGGACTGCAGTGGCCACAGCCAGCTGCCACCTTCCCGGCCATGCCCCTGTCCAGCCTGTTTGCCAACGCTGTGCTGAGGGCTCAGCACCTTCACCTCCTGGCTGCTGAGACCTACAAGGAGTTTGAACGCAGCTACATCCCAGAGGACCAAAGGCACACCAACAAAAACTCCCAGGTAGCCTCCTGCTACTCGGAAACCATCCCTGCTCCCACAGGGAAGGAGGATGCCCAGCAGAAATCGGACATGGAGCTTCTCCGGTTTTCCCTGGTTCTCATCCAGTCCTGGCTGACCCTGGTGCAGTACCTGAGCAAGGTGTTCACAAACAACTTGGGTTTTGGCACCTCAGAC…	ATGGCTCCAGGGTCGTGGTTCTCTCCTCTCGCCATTGCTGTCATCACTCTGGCACTGCAGTGGCCACAGCAAGCTGCCACCTTCCCGGCCATTCCCCTTTCCAGCCTGTTTGCCAACGCTGTGCTGAGGGCCCAGCACCTTCACCTCCTGGCTGCTGAGACATACAAGGAGTTTGAACGCACCTATATTCCAGAGGAGCAAAGGCACACAAACAAGAATTCCCAGGTGGCATTTTGTTACTCGGAAACCATCCCTGCTCCTATGAAGAAGGATGATGCCCAGCAGAAATCGGACATGGAGCTTCTTCAGTTTTCCCTGATTCTCATCCAGTCCTGGCTGACCCCGGTGCAGTACCTAAGCAAGATGTTCACAAACAATCTGGTTTTTGGCACCTCAGAC…	N/A
Cuculiformes		Cuculidae	Centropus_unirufus	VYZI00000000	B10K-DU-017-25	Yes	No	No	Yes	No	No	ATGGCTCCAGGGTCCTGGTTTTCTCCTCTCTTCATTGCTGTGGTCACTCTGGGACTGCAGTGGCCACAGGAAGCTGCCACCTTCCCAGCCATGTCTCTTTCCAACCTGTTTCACAACGCCGTGCTGAGGGCTCAGTACCTTCACCGCCTGGCTGCCGAGAACTACAAAGAGTTTGAACGCACCTACATTCCTGAGGACCAGAGGCATGCCAACAAAAATCCTCAGGCATTCTGCTACTCGGAAACCATCCCTGCTCCCACAGGGAAGGATGATGCCCAGCAGAAATCGGATATGGAGCTGCTGCGGTTTTCCCTGGTTCTCATCCAGTCCTGGTTGCCCCCAGTACAGCACCTGAGCAAGGTGTTCACAAACAACCTGGTTTTCGGCACCTCAGACGGA…	N/A	N/A
Passeriformes	Suboscine	Cotingidae	Cephalopterus_ornatus	VZRE00000000	B10K-DU-001-01	Yes	Yes	No	Yes	Yes	Yes	ATGGCTCCAGGGTCCTGGTTTTCTCCTCTGGCCATTGCCCTGATCACTCTGGGACTGCAGTGGCCACAGCAAGTTGCCACCTTCCCGGCCATGCCCCTTTCCAGCCTGTTTGCCAACGCTGTTCTGAGGGCTCAGCACCTTCACCTCCTGGCTGCCGAGACCTACAAGGAGTTTGAACGCAGCTATATTCCAGAGGACCAAAGACACACCAACAAAAATTCCCAGGTGGCATATTGCTACTCAGAGACCATCCCTGCTCCCACAGGGAAGGACGATGCCCAGCAGAAATCGGACATGGAGCTGCTTCGTTTTTCCCTGGTTCTCATTCAGTCCTGGCTGACCCCGGTGCAGTATCTAAGCAAGGTGTTCACCAACAACCTAGTTCTTGCCACCTCAGAC…	ATGGCTCCAGGGTGCTGGTTCTCTCCTCTGGCCATCGCTGTGATTGCTGTGGGGCTGCAGTGGGCACAGCCAGCTGCCACCTTCCCGGCCATGCCCCTGTCCAGCCTGTTTGCCAACGCTGTGCTGAGGGCTCAGCACCTTCACCTCCTGGCTGCTGAGACCTACAAGGAGTTCGAACGCACCTACATTCCAGAGGACCAAAGGCACACAACCAAGAATTCCCAGGTAGCATTTTGTTACTCGGAAATGATCCCTGCTCCCATGAAGAAGGATGATGCCCAGCAGAAATCCGACATGGAGCTTCTCCGTTTCTCCCTGGTTCTCATCCAGTCCTGGCTGACCCCGGTGCAGTACCTGAGCAAGGTGTTCACAAACAACCTGGTTTTTGGCACCTCAGAC…	N/A
Charadriiformes		Alcidae	Cepphus_grylle	VZUD00000000	OUT-0020	Yes	No	No	Yes	No	No	ATGGCTCCAGGGTCATGGTTTTCTCCTCTCTTCATTGCTGTGATCACTCTGGGACTGCAGTGGCCACAGGAAGCTGCCACCTTCCCGGCCATGCCCCTTTCCAACCTGTTTGCCAACGCCGTGCTGAGGGCTCAGCACCTTCACCTCCTGGCTGCCGAGACATACAAAGAGTTTGAACGCACCTATATCCCAGAGGACCAGAGACACGCCAACAAAAATTCTCAGGCAGCATTTTGTTACTCAGAAACCATCCCTGCTCCCACCGGGAAGGATGATGCCCAGCAGAAATCGGATATGGAACTTCTTCGGTTTTCACTGGTTCTCATCCAGTCCTGGCTGACCCCGGTGCAATACCTAAGCAAGGTGTTCACAAACAATCTGGTTTTTGGCACCTCAGAC…	N/A	N/A
Passeriformes	Oscine	Muscicapidae	Cercotrichas_coryphaeus	WBND00000000	OUT-0024	Yes	Yes	No	Yes	Yes	Yes	ATGGCTCCAGGGTCCTGGCTCTCTCCTCTGGCCATTGCTGTGATCACCCTGGGACTGCAGTGGCCACAGCCAGCTGCCACCTTCCCGGCCATGCCCCTGTCCAGCCTGTTTGCCAACGCTGTGCTGAGGGCTCAGCACCTTCACCTCCTGGCTGCTGAGACCTACAAGGAGTTTGAACGCAGCTACATCCCAGAGGACCAAAGGCACACCAACAAAAACTCCCAGGTAGCCTCCTGCTACTCAGAAACCATCCCTGCTCCCACAGGGAAAGAAGATGCCCAGCAGAAATCGGACATGGAGCTTCTTCGGTTTTCCCTGGTTCTCATCCAGTCCTGGCTGACCCCAGTGCAGTACCTGAGCAAGGTGTTCACAAACAACTTGGTTTTCGGCACCTCAGAC…	ATGGCTCCAGGCTCCTGGCTGTCTCCTCTGGCCATTGCTGTGATCACTCTGGGACTGCAGTGGCCACAGCCAGCTGCCACCTTCCCAGCCATTCCCCTTTCCAGCCTGTTTGCCAACGCTGTGCTGAGGGCTCAGCACCTCCACCTCCTGGCTGCCGAGACATACAAGGAGTTTGAACGCACCTATATTCCAGAGGACCAAAGGCACACCAACAAGAATTCCCAGGTAGCGTTTTGTTACTCAGAAACCATCCCTGCTCCCATGAAGAAGGATGATGCCCAGCAGAAATCAGACATTGAGCTTCTTCAGTTTTCCCTGGTTCTCATCCAGTCCTGGCTGACCCCGGTGCAGTACCTGAGCAAGATGTTCACAAACAATCTGGTTTTTGGCACCTCAGAC…	N/A
Passeriformes	Oscine	Certhiidae	Certhia_brachydactyla	VXBV00000000	B10K-DU-002-20	Yes	Yes	No	Yes	Yes	Yes	ATGGCTCCAGGGTCCTGGCTCTCTCCTCTGACCATTGCTGTGATCACCCTGGGACTGCAGTGGCCACAGCCAGCTGCCACCTTCCCAGCCATGCCCCTGTCCAGCCTCTTTGCCAATGCTGTGCTGAGGGCTCAGCACCTTCACCTCCTGGCTGCCGAGACCTACAAGGAGTTTGAACGCAGCTACATCCCAGAGGTACAAAGGCACACCAGCAAAAACTCCCAGCTAGCCTACTGCTACTCGGAAACCATCCCTGCTCCCACAGGGAAGGAGGATGCCCAGCAGAAATCGGACATGGAGCTTCTCCGGTTTTCCCTGATTCTCATCCAGTCCTGGATGACCCCAGTGCAGTACCTGAGCAAGGTGTTCACAAAAAACTTGGGTTTTGGCACGTCAGAC…	ATGGCTCCAGGGTCATGGTTCTCTCCTCTCGCCATTGCCATCATCACTCTGGGACTACAGCAGCCACAACAAGCTGCTACCTTCCCAGCCATACCCCTTTCCAGCCTGTTTTCCAACGCTGTGCTGAGGGCTCAGCACCTTCACCTCCTGGCTGCTGAGACATACAAGGAGTTTGAACGCACCTATATTCCAGAAGACCAAAGACACACAAACAAGAATTCCCAGGTAGCATTTTGTTACTCGGAAACCATCCCTGCTCCTATGAAGAAGGATGATGCCCAGCAGAAATCAGACATTGAGCTTCTTCAGTTTTCCCTGCTTCTCATCCAGTCCTGGCTGACCCCGGTACAGTACCTAAGCAAGATGTTCACAAACAATCTGGTTTTTGGCACCTCAAAC…	N/A
Passeriformes	Oscine	Certhiidae	Certhia_familiaris	WBNC00000000	OUT-0039	Yes	Yes	No	Yes	Yes	Yes	ATGGCTCCAGGGTCCTGGCTCTCTCCTCTGACCATTGCTGTGATCACCCTGGGACTGCAGTGGCCGCAGCCAGCTGCCACCTTCCCAGCCATGCCCCTGTCCAGCCTCTTTGCCAATGCTGTGCTGAGGGCTCAGCACCTTCACCTCCTGGCTGCCGAGACCTACAAGGAGTTTGAACGCAGCTACATCCCAGAGGTACAAAGGCACACCAGCAAAAACTCCCAGCTAGCCTACTGCTACTCGGAAACCATCCCTGCTCCCACAGGGAAGGAGGATGCCCAGCAGAAATCGGACATGGAGCTTCTCCGGTTTTCCCTGATTCTCATCCAGTCCTGGATGACCCCAGTGCAGTACCTGAGCAAGGTGTTCACAAACAACTTGGTTTTTGGCACGTCAGAC…	ATGGCTCCAGGGTCATGGTTCTCTCCTCTCGCCATTGCCATCATCACTCTGGGACTACAGCAGCCACAACAAGCTGCTACCTTCCCAGCCATACCCCTTTCCAGCCTGTTTTCCAATGCTGTGCTGAGGGCTCAGCACCTTCACCTCCTGGCTGCTGAGACATACAAGGAGTTTGAACGCACCTATATTCCAGAAGACCAAAGACACACAAACAAGAATTCCCAGGTAGCATTTTGTTACTCGGAAACCATCCCTGCTCCTATGAAGAAGGATGATGCCCAGCAGAAATCAGACATTGAGCTTCTTCAGTTTTCCCTGCTTCTCATCCAGTCCTGGCTGACCCCGGTACAGTACCTAAGCAAGATGTTCACAAACAATCTGGTTTTTGGCACCTCAAAC…	N/A
Passeriformes	Oscine	Cettiidae	Cettia_cetti	VZUI00000000	OUT-0056	Yes	Yes	No	Yes	Yes	Yes	ATGACTCCAGGGTCCTGGCTCTCTCCTCTGGCAATTGCTGTGATCACCCTGGGAGTGCAGTGGCCACAGCCAGCTGCCACCTTCCCAGCCATGCCCCTGTCCAGCCTTTTTGCCAACGCTGTGCTGAGGGCTCAGCACCTTCACCTCCTGGCTGCCGAGACCTACAAAGAGTTTGAACGCAGCTACATCCCAGAAGACCAAAGGCACACCAACAAAAACTCCCAGGTAGCCTACTGCTACTCAGAAACCATCCCTGCTCCCACAGGAAAGGAGGATGCCCAGCAGAAATCGGACATGGAGCTTCTCCGGTTTTCCCTGGTTCTCATTCAGTCCTGGCTAACCCCAGTGCAGTACCTGAGCAAGGTGTTCACAAACAACTTGGTTTTTGGCACCTCAGAC…	ATGGCTCCAGGGTCATTGTTCTCTCCTCTCGCCATTGCTATGATCACTCTGGGACTGCAGTGGCCACAACAAGCTGCCACCTTCCCGGCCATACCCCTTTCAAGCCTGTTTGCCAATGCTGTGCTGAGGGCTCAGCACCTTCACCTCCTGGCTGCAGAGACATACAAGGAGTTTGAACGCACCTATATTCCAGAGGACCAAAGACATACAAACAAGAATTCCCAGGTAGCATTTTGTTACTCGGAAACCATCCCTGCTCCCATGAAGAAGGATGATGCTGAGCAGAAGTCAGACATTGAGCTTCTTCAGTTTTCCCTGGTTCTCATCCAATCCTGGCTGATGCCAGTGCAGTATCTAAGCAAGATGTTCACAAACAATCTGGTTTTTGGCACCTCAGTC…	N/A
Passeriformes	Oscine	Chaetopidae	Chaetops_frenatus	VZTR00000000	B10K-DU-012-41	Yes	Yes	No	Yes	Yes	Yes	ATGGCTCCAGGGTCCTGGCTCTCTCCTCTGGCCATTGTTGTGATCACCCTGGGACTGCAGTGGCCACAGCTAGCTGTCACCTTCCCGGCCATGCCCCTCTCCAGCCTGTTTGCCAACGCTGTGCTGAGGGCTCAGCACCTTCACCTCCTGGCTGCTGAGACCTACAAGGAGTTTGAACGCAGCTACATCCCAGAGGACCAAAGGCACACCAACAAAAACTCCCAGGTAGCTTATTGCTACTCAGAAACCATCCCTGCTCCCACAGGGAAGGAGGATGCCCAGCAGAAATCGGACATGGAGCTTCTCCGCTTTTCCCTGGTTCTCATCCAGTCCTGGCTGACCCCAGTGCAGTACCTGAGCAAGGCGTTCACAAACAACCTGGTTTTCGGCACCTCAGAC…	ATGGCTCCAGGTTCATGGTTCTCTCCTCTTGCCATTGCCATGATCACCCTGGGGCTGCAGTGGCCACAACAAGCTGCCACCTTCCCGGCCATACCCCTTTCCAGCCTGTTTGCCAATGCTGTGCTGAGGGCTCAGCACCTTCACCTCCTGGCTGCTGAGACATACAAGGAGTTTGAACGCACCTATATTCCAGAGGACCAAAGACACACAAACAAGAATTCCCAGGTAGCATTTTGTTACTCGGAAACCATCCCTGCTCCCATGAAGAAGGATGATGCCCAGCAGAAATCAGACATGGAGCTTCTTCAGTTTTCCCTGGTTCTCATCCAGTCCTGGCTGACCCCGGTGCAGTACCTAAGCAAGATGTTCACAAACAATCTGGTTTTTGGTACCTCAGAC…	N/A
Passeriformes	Oscine	Rhipiduridae	Chaetorhynchus_papuensis	VWYX00000000	B10K-CU-031-19	Yes	Yes	No	Yes	Yes	Yes	ATGGCTCCAGGGTCCTGGCTCTCTCCTCTGGCCATTGCCGTGATCACCCTGGGCCTGCAGTGGCCACAGTCAGCTGCCACCTTCCCGGCCATGCCCCTCTCCAGCCTGTTTGCCAACGCTGTGCTGAGGGCTCAGCACCTTCACCTCCTGGCTGCCGAGACCTACAAGGACTTTGAACGCAGCTACATCCCAGAGGACCAAAGGCACACCAACAAAAACTCCCAGGTAGCCTATTGCTACTCGGAAACCATCCCTGCTCCCACGGGGAAGGAGGATGCCCAGCAGAAATCGGACATGGAGCTTCTCCGGTTTTCCCTGGTTCTCATTCAGTCCTGGCTGACCCCGGTGCAGTACCTGAGCAAGGTGTTCACAAACAACCTGGTTTTTGGCACCTCAGAC…	ATGGCTCCAGGGTCATGGTTCTCTCCTCTTACCATTGCCATGATCACTCTGGGACTGCAGTGGCCACAACAAGCTGCCACCTTCCCGGCCATACCCCTTTCCAGCCTGTTTGCCAACGCCGTGCTGAGGGCTCAGCACCTTCACCTCCTGGCTGCTGAGACATACAAGGAGTTTGAACGCACCTATATTCCAGAGGACCAAAGACACACAAACAAGAATTCCCAGGTAGCATTTTGTTACTCGGAAACCATCCCTGCTCCCATGAAGAAGGATGATGCCCAGCAGAAATCAGACATGGAGCTTCTTCAGTTTTCCCTGTTTCTCATCCAGTCCTGGCTGACCCCAGTGCAGTACCTAAGCAAGATGTTCACAAACAATCTGGTCTTTGGCACCTCAGAC…	N/A
Apodiformes		Apodidae	Chaetura_pelagica	GCA_000747805.1		Yes	No	Yes	Yes	No	Yes	ATGGCTTCAGGGTCGTGGTTCTCTCCTGTCCTCCTGGCTGTGATCACCCTGGGGCTGCAGTGGCCCCAGGGAGCTGCCACCTTCCCAGCCATGCCCCTGGCCAACCTGTTTGCCAACGCGGTGCTGAGGGCTCAGCACCTTCACCTCCTGGCTGCTGAGACATACAAGGAGTTTGAACGGACCTACATTCCAGAGGACCAAAGACACACCAACAAGAACTCCCAGGCGTTTTGCTACTCAGAAACCATCCCTGCTCCCACAGGGAAGGATGATGCCCAGCAGAAATCGGACATGGAGCTTCTTCGGTTTTCACTGGTGCTCATCCAGTCCTGGCTGACCCCCGTGCAATACCTGAGCAAGGTGTTCACCAACAACCTGGTTTTTGGCACCTCAGACAGA…	N/A	N/A
Charadriiformes		Charadriidae	Charadrius_alexandrinus	GCA_008711295.1	OUT-0046	Yes	No	No	Yes	No	No	ATGGCTCCAGGGTCATGGTTTTCTCCTCTCTTCATTGCTGTGATCACCCTGGGACTGCAGTGGCCACAGGAAGCTGCCACCTTCCCAGCCATGCCCCTTTCCAACCTGTTTGCCAACGCCGTGCTGAGGGCTCAGCACCTTCACCTCCTGGCTGCCGAGACATACAAAGAGTTCGAACGCACTTATATTCCAGAGGACCAGAGACACGCCAACAAAAATTCTCAGGCAGCATTTTGTTACTCAGAAACCATCCCTGCTCCCACAGGGAAGGATGATGCCCAGCAGAAATCGGATATGGAGCTTCTTCGGTTTTCACTGGTTCTCATCCAGTCCTGGTTGACCCCAGTGCAATACCTAAGTAAGGTGTTCACAAACAATCTGGTTTTCGGCACCTCAGAC…	N/A	N/A
Charadriiformes		Charadriidae	Charadrius_vociferus	GCA_000708025.2		Yes	No	Yes	Yes	No	Yes	ATGGCTCCAGGGTCATGGTTTTCTCCTCTCTTCATTGCTGTGATCGCCCTGGGACTGCAGTGGCCACAGGAAGCTGCCACCTTCCCGGCCATGCCCCTTTCCAACCTGTTTGCCAACGCCGTGCTGAGGGCTCAGCACCTTCACCTCCTGGCTGCCGAGACATACAAGGAGTTCGAACGCACTTATATTCCAGAGGACCAGAGACACGCCAACAAAAATTCTCAGGCAGCATTTTGTTACTCAGAAACCATCCCGGCTCCCACAGGGAAAGACGATGCCCAGCAGAAATCGGATATGGAGCTTCTTCGGTTTTCACTGGTTCTCATCCAGTCCTGGTTGACCCCGGTGCAATACCTAAGCAAGGTGTTCACAAACAATCTGGTTTTCGGCACCTCAGAT…	N/A	N/A
Anseriformes		Anhimidae	Chauna_torquata	VXAL00000000	B10K-DU-011-36	Yes	No	No	Yes	No	No	ATGGCTCCAGGGTCATGGTTTTCTCCTCTCTTCATCGCTCTGATCACACTGGGATTGCAGTGGCCACAGGAAGCTGCCACATTCCCGGCCATGCCCCTTTCCAATCTGTTTGCCAACGCTGTGCTGAGGGCTCAGCACCTTCACCTTCTGGCTGCCGAGACATATAAAGAATTCGAACGCACCTATATTCCAGAGGACCAGAGACACGCCAACAAGAATTCCCAGGCAGCATTTTGTTACTCAGAAACCATCCCAGCTCCCACAGGGAAGGATGATGCCCAGCAGAAATCAGACATGGAGCTTCTTCGGTTTTCACTGGTTCTCATCCAGTCCTGGCTGACCCCAGTGCAATACCTAAGCAAGGTGTTCACAAACAATCTGGTTTTTGGCACCTCAGAC…	N/A	N/A
Charadriiformes		Chionidae	Chionis_minor	VZSF00000000	B10K-UC-030-51	Yes	No	No	Yes	No	No	ATGGCTCCAGGGTCATGGTTCTCTCCTCTCTTCATTGCCGTGATCACTTTGGGACTGCAGTGGCCACAGGAAGCTGCCACCTTCCCGGCCATGCCCCTTTCCAACCTGTTTGCCAACGCCGTGCTGAGGGCTCAGCACCTTCACCTCCTGGCTGCCGAGACATACAAAGAGTTCGAACGCACCTATATTCCCGAGGACCAGAGACACGCCAACAAAAATTCTCAGGCAGCATTTTGTTACTCAGAAACCATCCCTGCTCCCACAGGGAAGGATGATGCCCAGCAGAAATCGGATATGGAGCTGCTTCGGTTTTCCCTGGTTCTCATCCAGTCCTGGCTGACCCCAGTGCAATACCTAAGCAAGGTGTTCACAAACAATCTGGTTTTCGGCACTTCAGAC…	N/A	N/A
Passeriformes	Suboscine	Pipridae	Chiroxiphia_lanceolata	GCA_009829145.1		Yes	Yes	Yes	Yes	Yes	Yes	ATGGCTCCAGGGTCCTGGTTTTCTCCTCTGGCCATTGCCCTGATCACTCTGGGACTGCAGTGGCCACAGCAAGTTGCCACCTTCCCGGCCATGCCCCTTTCCAGCCTGTTTGCCAATGCTGTGCTGAGGGCTCAGCACCTTCACCTCCTGGCTGCAGAGACCTACAAGCAGTTTGAACGCAGCTATATTCCAGAGGACCAAAGACACACCAACAAAAATTCCCAGGTGCCATATTGCTACTCAGAGACCATCCCTGCTCCCACGGGGAAGGACGACGCCCAGCAGAAATCGGACATGGAGCTGCTTCGTTTTTCCCTGGTTCTCATCCAGTCCTGGCTGACCCCGGTGCAGTATCTAAGCAAGGTGTTCACAAACAACCTGGTTCTTGGCACCTCAGAC…	ATGGCTCCAGGGTCCTGGTTGTCTCCTCTGGCCATCGCTGTGATCACGGTGGGGCTGCAGTGGGCACAGCCAGCTGCCACCTTCCCAGCCATGCCCCTGGCCAGCCTGTTTGCCAACGCTGTGCTGAGGGCTCAGCACCTTCACCTCCTGGCTGCCGAGACCTACAAGGAGTTTGAACGCACCTACATTCCAGAGGACCAGAGGCACACAACCAAGAATTCCCAGGTGGCGTTTTGTTACTCGGAAATGATCCCTGCTCCCATGAAGAAGGATGATGCCCAGCAGAAATCCGACATGGAGCTTCTCCATTTCTCCCTGGCTCTCATCCAGTCCTGGCTGACCCCGGTGCAGTACCTGAGCAAGGTGTTCACAAACAACCTGGTTTTTGGCACCTCAGAC…	N/A
Otidiformes		Otididae	Chlamydotis_macqueenii	GCA_000695195.1		Yes	No	Yes	Yes	No	No	ATGGCTCCAGGGTCATGGTCTTCTCCTCTCTTCATCGCTGTGATCGCTCTGGGACTGCAGTGGCCACAGGAAGCTGCCACCTTCCCGGCCATGCCCCTTTCCAACCTGTTTGCCAACGCCGTGCTGAGGGCTCAGCACCTTCACCTCCTGGCTGCCGAGACATACAAAGAGTTCGAACGCACCTATATTCCAGAGGACCAGAGACACACCAACAAAAACTCTCAGGCAGCATTTTGTTACTCAGAAGCCATCCCGGCTCCCACAGGGAAGGATGATGCCCAGCAGAAATCGGACATGGAGCTCCTTCGGTTTTCCCTGGTTCTCATCCAGTCCTGGCTGACCCCGGTGCAATACTTAAGCAAGGTGTTCACAAACAATCTGGTTTTTGGCACCTCAGAC…	N/A	N/A
Passeriformes	Oscine	Fringillidae	Chlorodrepanis_virens	GCA_003286495.1	OUT-0034	Yes	Yes	No	Yes	Yes	Yes	ATGGCTCCAGGGTCTTGGCTCTCTCCTCTGGCCATTGCTGTGATCACCCTGGGACTGCAGTGGCCACAGGCAGCTGCCACCTTCCCGGCCATGCCCCTGTCCAGCCTGTTTGCCAATGCTGTGCTGAGGGCTCAGCACCTTCACCTCCTGGCTGCTGAGACCTACAAGGAGTTTGAACGCAGCTACATCCCAGAGGACCAAAGGCACACCAACAAAAACTCCCAGGTAGCCTACTGCTACTCAGAAACCATCCCTGCTCCCACGGGGAAAGAGGATGCCCAGCAGAAATCGGACATGGAGCTTCTCCGGTTTTCCCTGGTTCTCATCCAGTCCTGGCTGACCCCAGTGCAGTACCTGAGCAAGGTGTTCACAAACAACTTGGTTTTTGGCACCTCAGAC…	ATGGCTCCAGGGTCATGGTTCTCTCCTCTCACCATTGCCATGATCACTCTGGGACTGCAGTGGCCACAGCAAGCTGCCGCCTTCCCGACCGTGCCCCTTTCCAGCCTGTTTGCCAACGCTGTGCTGAGGGCTCAGCACCTGCACCTCCTGGCTGCCGAGACGTACAAGGAGTTCGAACGCACCTATATTCCAGAGGACCAAAGACACACAAACAAGAATTCCCAGGTAGCATTTTGTTACTCGGAAACCATCCCTGCTCCCATGAAGAAGGATGATGCTCAGCAGAAATCAGACATCGAACTTCTTCAGTTTTCCCTGGTTCTCATCCAGTCCTGGCTGACCCCGGTGCAATACCTAAGCAAGATGTTCACAAACAATCTGGTTTTTGGCACCTCAGAC…	N/A
Passeriformes	Oscine	Chloropseidae	Chloropsis_cyanopogon	WEZZ00000000	B10K-DU-002-57	Yes	Yes	No	Yes	Yes	No	ATGGCTCCAGGGCCTTGGCTCTCTCCTCTGGCCATTGCTGTGATCACCCTGGGACTGCAGTGGCCACAGCCAGCTGCCACCTTCCCGGCCATGCCCCTGTCCAGCCTGTTTGCCAACGCTGTGCTGAGGGCTCAGCACCTTCACCTCCTGGCTGCCGAGACCTACAAGGAGTTCGAACGCAGCTACATCCCAGAGGACCAAAGACACACCAACAAAAACTCCCAGGTAGCCTACTGCTACTCAGAAACCATCCCTGCTCCCACGGGGAAGGAGGATGCCCAGCAGAAATCGGACATGGAGCTTCTCCGGTTTTCCTTGGTTCTCATCCAATCCTGGCTGACACCAGTGCAGTACCTGAGCAAGGTGTTCACAAACAACTTGGTTTTTGGCACCTCAGAC…	ATGGCTCCAGGGTCATGGTTCTCTCCTCTTATCATTGCCATGATCACTCTGGGACTGCAGTGGCCACAGCAAGCTGCCGCCTTCCCAGCCGTACCCCTTTCCAGCCTGTTTGCCAATGCTGTGCTGAGAGCTCAGCACCTTCACCTCCTGGCTGCCGAGACATACAAGGAATTTGAACGCACCTATATTCCAGAGGACCAAAGACACACAAACAAGAATTCCCAGGTAGCATTTTGTTACTCGGAAACCATCCCTGCTCCCACGAAGAAGGATGATGCTCAGCAGAAATCAGACATTGAGCTTCTTCAGTTTTCCCTGGTTCTCATCCAGTCCTGGCTGACCCCGGTGCAGTACCTAAGCAAGATGTTCACAAACAATCTGGTTTTTGGCACCTCAGAC…	N/A
Passeriformes	Oscine	Chloropseidae	Chloropsis_hardwickii	WEIW00000000	B10K-IZ-033-78	Yes	Yes	No	Yes	Yes	Yes	ATGGCTCCAGGGTCCTGGCTCTCTCCTCTGGCCATTGCTGTGATCACCCTGGGACTGCAGTGGCCACAGCCAGCTGCCACCTTCCCGGCCATGCCCCTGTCCAGCCTGTTTGCCAATGCTGTGCTGAGGGCTCAGCACCTTCACCTCCTGGCTGCCGAGACCTACAAGGAGTTTGAACGCAGCTACATCCCAGAGGACCAAAGACACACCAACAAAAACTCCCAGGTAGCCTACTGCTACTCAGAAACCATCCCTGCTCCCACGGGGAAGGAGGATGCCCAGCAGAAATCGGACATGGAGCTTCTCCGGTTTTCCTTGGTTCTCATCCAGTCCTGGCTGACACCAGTGCAGTACCTGAGCAAGGTGTTCACAAACAACTTGGTTTTTGGCACCTCAGAT…	ATGGCTCCAGGGTCATGGTTCTCTCCTCTTATCATTGCCATGATCACTCTGGAACTGCAGTGGCCACAGCAAGCTGCTGCCTTCCCGGCCGTACCCCTTTCCAGCCTGTTTGCCAATGCTGTGCTGAGGGCTCAGCACCTTCACCTCCTGGCTGCCGAGACATACAAGGAATTTGAACGCACCTATATTCCAGAGGACCAAAGACGCACAAACAAGAATTCCCAGGTAGCATTTTGTTACTCGGAAACCATCCCTGCTCCCATGAAGAAGGATGATGCTCAGCAGAAATCAGACATTGAGCTTCTTCAGTTTTCCCTGGTTCTCATCCAGTCCTGGCTGACCCCGGTGCAGTACCTAAGCAAGATGTTCACAAACAATCTGGTTTTTGGCACCTCAGAC…	N/A
Charadriiformes		Laridae	Chroicocephalus_maculipennis	VYZF00000000	B10K-DU-021-33	Yes	No	No	Yes	No	No	ATGGCTCCAGGGTCGTGGTTTTCTCCTCTCTTCATTGCTGCGATCGCTCTGGGACTGCAGTGGCCACAGGAAGCTGCCACCTTCCCAGCCATGCCCCTTTCCAACCTGTTTGCCAACGCCGTGCTGAGGGCTCAGCACCTTCACCTCCTGGCTGCCGAGACATACAAAGAGTTCGAACGCACCTATATTCCAGAGGACCAGAGACACGCCAACAAAAATTCTCAGGCAGCATTTTGTTACTCAGAAACCATCCCTGCTCCCACGGGGAAGGACGATGCCCAGCAGAAATCGGATATGGAGCTTCTTCGGTTTTCACTGGTTCTCATCCAGTCCTGGCTGACCCCGGTGCAATACCTAAGCAAGGTGTTCACAAACAATCTGGTTTTCGGCACCTCAGAC…	N/A	N/A
Galliformes		Phasianidae	Chrysolophus_pictus	Chrysopholus_pictus_GenomeV1.0		Yes	No	No	Yes	No	No	ATGGCTCCAGGTTTGTGGTTTTCTCCTCTCCTCATTGCTGTGGTCACGCTGGGACTGCCTCAGGGAGCTGCTGCCACCTTCCCTGCCATACCCCTCTCCAGCCTGTTTGCCAACGCTGTGCTGAGGGCTCAGCACCTCCACCTCCTGGCTGCTGAGACGTACAAAGAGTTCGAACGCACCTATATTCCAGAGGACCAGAGGTACACCAACAAAAACTCCCAGGCTGCATTTTGTTACTCAGAAACCATCCCAGCTCCCACAGGGAAGGATGACGCCCAGCAGAAATCGGACATGGAGCTGCTTCGGTTTTCACTGGTTCTCATCCAGTCCTGGCTGACTCCCGTGCAATACCTAAGCAAGGTGTTCACAAACAATTTGGTTTTTGGCACCTCAGACAGA…	N/A	N/A
Cariamiformes		Cariamidae	Chunga_burmeisteri	VZRC00000000	B10K-CU-031-22	Yes	No	No	Yes	No	No	ATGGCTTCAGGGTCGTGGTTTTCTCCTCTCTTCATTGCTGCGATCGCTTTGGGACTGCAGTGGCCACAGGAAGCTGCCACCTTCCCGGCCATGCCCCTTTCAAACCTGTTTGCCAACGCTGTGCTGAGGGCTCAGCACCTTCACCTCCTGGCTGCTGAGACATACAAAGAGTTTGAGCGTACCTATATTCCAGAGGACCAAAGACACGCCAACAAAAATTCCCAGGCAGCATTTTGTTACTCGGAAACCATTCCTGCTCCCACGGGGAAGGATGATGCCCAGCAGAAATCGGACATGGAGCTTCTTCGGTTTTCACTTGTTCTCATCCAGTCCTGGCTGACCCCCGTGCAATATCTGAGCAAGGTGTTCACAAACAATCTGGTTTTCGGCACCTCAGAC…	N/A	N/A
Strigiformes		Strigidae	Ciccaba_nigrolineata	VWZC00000000	B10K-DU-001-07	Yes	No	No	Yes	No	No	ATGGCTCCAGGGTCATGGTTTTCTCCTCTCCTCATTGCTGTGATCACCCTGGGACTGCAGTGGCCACAGGAAGCTGCCACCTTCCCGGCCATGCCCCTTTCCAACCTGTTTGCCAACGCTGTGGTGAGGGCTCAGCACCTTCATCTCCTGGCTGCCGAGACATACAAGGAGTTCGAACGCACCTATATTCCAGAGGACCAAAGGCACGCCAACAAAAATTCCCAGGCAGCATTTTGTTACTCGGAAACCATCCCTGCTCCCACGGGGAAGGATGATGCCCAGCAGAAATCGGACATGGAGCTTCTTCGGTTTTCACTGGTTCTCATCCAGTCCTGGCTGACCCCAGTACAATACTTAAGCAAAGTGTTCACAAACAATCTGGTTTTCGGCACCTCAGAC…	N/A	N/A
Passeriformes	Oscine	Paradisaeidae	Cicinnurus_regius	GCA_003713305.1		Yes	Yes	No	Yes	Yes	Yes	ATGGCTCCAGGGTCCTGGCTCTCTCCTCTGGCCATTGCCGTGATCACCCTGGGCCTGCAGTGGCCACAGCCAGCTGCCACCTTCCCAGCCATGCCCCTCTCCAGCCTGTTTGCCAACGCTGTGCTGAGGGCTCAGCACCTTCACCTCCTGGCTGCCGAGACCTACAAGGAGTTTGAACGCAGCTACATCCCAGAGGACCAAAGGCACACCAACAAAAACTCCCAGGTAGCCTATTGCTACTCGGAAACCATCCCTGCTCCCACGGGGAAGGAGGATGCCCAGCAGAAATCGGACATGGAGCTTCTCCGGTTTTCCCTGGTTCTCATCCAGTCCTGGCTGACCCCGGTGCAGTACCTGAGCAAGGTGTTCACAAACAACCTGGTTTTTGGCACCTCAGAC…	ATGGCTCCAGGGTCATGGTTCTCTCCTCTTGCCATTGCCATGATCACTCTGGGACTGCAGTGGCCACAACAAGCTGCCACCTTCCCGGCCATACCCCTTTCCAGCCTGTTTGCCAACGCTGTGCTGAGGGCTCAGCACCTTCACCTCCTGGCTGCTGAGATATACAAGGAATTTGAACGCACCTATATTCCAGAGGACCAAAGACACACAAACAAGAATTCCCAGGTAGCATTTTGTTACTCGGAAACCATCCCTGCTCCCATGAAGAAGGATGATGCCCAGCAGAAATCGGACATGGAGCTTCTTCAGTTTTCCCTGGTTCTTATCCAGTCCTGGCTGACCCCAGTGCAGTACCTAAGCAAGATGTTCACAAACAATCTGGTTTTTGGCACCTCAGAC…	N/A
Ciconiiformes		Ciconiidae	Ciconia_maguari	VXAE00000000	B10K-DU-001-47	Yes	No	No	Yes	No	No	ATGGCTCCAGGGTCATGGTTTTCTCCTCTCTTCATTGCTGTGATCACTCTGGGACTGCAGTGGCCGCAGGAAGCTGCCACCTTCCCGGCCATGCCCCTTTCCAACCTGTTTGCCAACGCTGTGCTGAGGGCTCAGCACCTTCACCTCCTGGCTGCTGAGACATACAAAGAGTTTGAACGCACCTATATTCCAGAGGACCAAAGACACGCCAACAAAAATTCCCAGGCAGCATTTTGTTACTCAGAAACCATCCCTGCTCCCACAGGGAAGGATGATGCCCAGCAGAAATCGGACATGGAGCTTCTTCGGTTTTCACTGGTTCTCATCCAGTCCTGGTTGACCCCGGTGCAATACCTAAGCAAGGTGTTCACAAACAATCTGGTTTTCGGCACCTCAGAC…	N/A	N/A
Passeriformes	Oscine	Cinclidae	Cinclus_mexicanus	VWYM00000000	B10K-DU-001-77	Yes	Yes	No	Yes	Yes	Yes	ATGGCTCCAGGGTCCTGGCTCTCTCCTCTGGCCATTGCTGTGATCACCCTGGGACTGCAGTGGCCACAGCCAGCTGCCACCTTCCCGGCCATGCCCCTGTCCAGCCTGTTTGCCAACGCTGTGCTGAGGGCTCAGCACCTTCACCTCCTGGCTGCTGAGACCTACAAGGAGTTTGAACGCAGCTACATCCCAGAGGACCAAAGGCACACCACCAAAAACTCCCAGGTAGCCTACTGCTACTCAGAAACCATCCCTGCTCCCACGGGGAAGGAGGATGCCCAGCAGAAATCAGACATGGAGCTTCTCCGGTTTTCCCTGGTTCTCATCCAGTCCTGGATGACCCCAGTGCAGTACCTGAGCAAGGTGTTCACAAACAACTTGGTTTTTGGCACCTCAGAC…	ATGGCTCCAGGGTCATGGTTCTCTCCTCTCGCCATTGCCGTGATCACTCTGGGACTGCAGTGGCCACAACAAGCTGCCACCTTCCCGGCCATACCCCTTTCCAGCCTGTTTGCCAACGCCGTGCTGAGGGCTCAGCACCTTCACCTCCTGGCTGCCGAGACGTACAAGGAGTTTGAACGCACCTATATTCCAGAGGACCAAAGACACACAAACAAGAATTCCCAGGTAGCATTTTGTTACTCGGAAACCATCCCTGCTCCTGTGAAGAAGGATGATGCCCAGCAGAAATCAGACACTGAGCTTCTTCAGTTTTCCCTGGTTCTCATCCAGTCCTGGCTGACCCCAGTGCAGTACCTAAGCAAGATGTTCACAAACAATCTGGTTTTTGGCACTTCAGAC…	N/A
Passeriformes	Oscine	Cisticolidae	Cisticola_juncidis	VXBR00000000	B10K-DU-002-30	Yes	Yes	No	Yes	No	Yes	ATGGCTCCAGGGTCCTGGCTCTCTCCTCTGGCCATTGCTGTGATCACCCTGGCACTGCAGTGGCCCCAGCCCGCTGCCACCTTCCCAGCCATGCCCCTGTCCAGCCTGTTTGCCAACGCTGTGCTGAGGGCTCAGCACCTTCACCTCCTGGCTGCCGAGACCTACAAAGAGTTTGAACGCAGCTACATCCCAGAAGAGCAAAGGCACACCAACAAAAACTCCCAGGTAGCCTACTGCTACTCAGAAACCATTCCTGCTCCCACAGGGAAGGAGGATGCCCAGCAGAAATCGGACATGGAGCTTCTCCGGTTTTCGCTGGTTCTCATCCAGTCCTGGCTGACCCCGGTGCAGTACCTAAGCAAGATGTTCACAAACAATTTGGTTTTTGGCACCTCAGAC…	ATGTCTCCAGGGTCATTGTTCTCTCCTCTTGCCATTGCCATGATCACCCTGGGACTGCAGTGGCCACAACAAGCTGCCACCTTCCCGGCCATACCTCTTTCCAGCCTGTTTGCCAATGCTGTGCTGAGGGCTCAGCACCTTCACCTCCTGGCTGCTGAGACATACAAGGAGTTTGAACGCACCTATATTCCAGAGGACCAAAGACACACAAACAAGAATTCCCAGGTAGCATTTTGTTACTCGGAAACCATCCCTGCTCCCACGAAGAAGGATGATGCCCAGCAGAAATCAGACATGGAGCTTCTTCAGTTTTCCCTTGTTCTCATCCAGTCCTGGCTGACCCCGGTGCAGTACCTAAGCAAGATGTTCACAAACAATTTGGTTTTTGGCACCTCAGAC…	N/A
Passeriformes	Oscine	Climacteridae	Climacteris_rufus	VZRZ00000000	B10K-DU-029-53	Yes	Yes	No	Yes	Yes	No	ATGGCTCCAGGGTCCTGGCTCTCTCCTCTGGCCATTGCTGTGATCACCCTGGGACTGCAGTGGCCACAGCAAGGTGCCACCTTCCCAGCCATGCCCCTCTCCAGCCTGTTTGCCAACGCTGTGCTGAGGGCTCAGCACCTTCACCTCCTGGCTGCTGAGACCTACAAGGAGTTTGAACGCAGCTACATCCCAGAGGACCAAAGGCACACCAACAAAAACTCCCAGGTAGCCTATTGCTATTCAGAAACCATCCCTGCTCCTACAGGGAAGGAGGATGCCCAGCAGAAATCGGACATGGAGCTTCTCCGGTTTTCCCTGGTTCTCATCCAGTCCTGGCTGACCCCCGTGCAGTACCTGAGCAAGATGTTCCCAAACAACCTGGTTTTTGGCACCTCAGAC…	ATGGCTCCAGGGTCATGGTTCTCTCCTCTCGCAATTGCCATGATCACTCTGGGACTGCAGTGGCCACAACAAGCTGCCACCTTCCCGGCCATACCCCTTTCCAGCCTGTTTGTCAACGCTGTGCTTAGGGCTCAGCACCTTCACCTCTTGGCTGCCGAGACATACAAGGAGTTCGAACGCACCTATATTCCAGAGGACCAAAGACACACAAACAAGAATTCCCAGGTAGCATTTTGTTACTCAGAAACCATCCCTGCTCCCATGAAGAAGGATGATGCCCAGCAGAAATCGGACATGGAACTTCTTTGGTTTTCCCTTGTTCTCACCCAGTCCTGGCTGACCCCGGTGCAGTACCTAAGCAAGGTGTTCACAAACAGTCTGGTTTTTGGTGCCTCAGAC…	N/A
Passeriformes	Oscine	Cnemophilidae	Cnemophilus_loriae	VZTF00000000	B10K-DU-029-38	No	Yes	No	Yes	Yes	No	N/A	ATGACTCCAGGGTCATGGTTCTGTCCTCTCGCCATTGCCATGATCACACTGGGACTCCAGTGGCCACAACAAGCTGCCACCATCCCGGCCATACCCCTTTCCAGCCTGTTTGCTAATGCTGTGCTGAGGGCTCAGCACCTTCACCTCCTGGCTGCTGAGACATACAAGGAGTTTGAACGCACCTATATTCCAGAGGACCAAAGACACACAAACAAGAATTCCCAGGTAGCATTTTGTTACTCGGAAACCATTCCTGCTCCCATGAAGAAGGATGATGCCCAGCAGAAATCAGACATGGAGCTTCTTCAGTTTTCCCTGGTTCTCATCCAGTCCTGGCTGACCCCGGTGCAGTACATAAGCAAGATGTTCACAAACAATCTGGTTTTTGGCACCTCAGAC…	partial sequence
Pelecaniformes		Ardeidae	Cochlearius_cochlearius	VWPP00000000	B10K-CU-031-03	Yes	No	No	Yes	No	No	ATGGCTCCAGGTTTGTGGTTTTCTCCTCTCCTCATTGCTGTGATCACTCTGGGACTGCAGTGGCCACAGGAAGCTGCCACCTTCCCGGCCATGCCCCTTTCCAACCTGTTTGCCAACGCTGTGCTGAGGGCTCAGCACCTTCACCTCCTGGCTGCTGAGACATACAAAGAGTTCGAACGCACCTATATTCCAGAGGACCAAAGACATGCCAACAAAAATTCCCAGGCAGCGTTTTGTTACTCGGAAACCATCCCTGCTCCCACGGGGAAGGACGATGCTCAGCAGAAATCGGACATGGAGCTGCTTCGGTTTTCACTGGTTCTCATCCAGTCCTGGCTGACCCCAGTGCAATACCTAAGCAAGGTGTTCACAAACAATCTGGTTTTCGGAACCTCAGAC…	N/A	N/A
Coliiformes		Coliidae	Colius_striatus	GCA_000690715.1		No	No	Yes	No	No	No	N/A	N/A	partial sequence
Columbiformes		Columbidae	Columba_livia	GCA_001887795.1		Yes	No	Yes	Yes	No	No	ATGGCTCCAGGGTCGTGGTTTTCTCCTCTCTTCATCGCCGTGGTGGCCCTGGGGCTGCAGTGGCCCCAAGAAGCCGCCACCTTCCCGGCCATGCCCCTCTCCAACCTGTTTGCCAACGCCGTGCTGAGGGCTCAGCACCTTCACCTCCTGGCTGCCGAGACGTACAAAGAGTTCGAACGCACCTATATTCCAGAGGACCAGCGACACACCAATAAAAACTCTCAGGCATTTTGTTACTCAGAAACCATCCCTGCGCCCACAGGGAAGGATGATGCCCAGCAGAAATCGGACATGGAGCTGCTTCGGTTTTCGCTGGTTCTCATCCAGTCCTGGCTGAGCCCGGTGCAATACCTAAGCAAGGTGTTCACAAACAACCTGGTTTTTGGGACCTCAGACAGA…	N/A	N/A
Passeriformes	Oscine	Muscicapidae	Copsychus_sechellarum	WBNE00000000	OUT-0061	Yes	Yes	No	Yes	No	Yes	ATGGCTCCAGGGTCCTGGCTCTCTCCTCTGGCCATTGCTGTGATCACCCTGGGACTGCAGTGGCCACAGCCAGCTGCCACCTTCCCGGCCATGCCCCTGTCCAGCCTGTTTGCCAACGCTGTGCTGAGGGCTCAGCACCTTCACCTCCTGGCTGCTGAGACCTACAAGGAGTTTGAACGCAGCTACATCCCTGAGGAGCAAAGGCACACCAACAAAAACTCCCAGGTAGCCTACTGCTACTCAGAAACCATCCCTGCTCCCACGGGGAAGGAAGATGCCCAGCAGAAATCGGACATGGAGCTTCTCCGGTTTTCCCTGGTTCTCATCCAGTCCTGGCTGACCCCAGTGCAGTACCTAAGCAAGGTGTTCACAAACAACTTGGTTTTTGGCACCTCAGAC…	ATGGCTCCAGGGTCCTGGCTGTCTCCTCTGGCCATTGCTGTGATCACTCTGGGACTGCAGTGGCCGCAGCAAGCTGCCACCTTCCCGGCCATTCCCCTTTCCAGCCTGTTTGCCAACGCTGTGCTGAGGGCTCAGCACCTTCACCTCCTGGCTGCCGAGACATACAAGGAGTTTGAACGCACCTATATTCCAGAGGACCAAAGGCACACAAACAAGAATTCCCAGGTAGCATTTTGTTACTCGGAAACCATCCCTGCTCCCACGAAGAAGGATGATGCCCAGCAGAAATCAGACATTGAGCTTCTTCAGTTTTCCCTGGTTCTCATCCAGTCCTGGCTGACCCCGGTGCAGTACCTGAGCAAGATGTTCACAAACAATCTGGTTTTTGGCACCTCAGAC…	N/A
Passeriformes	Suboscine	Pipridae	Corapipo_altera	GCA_003945725.1		Yes	Yes	Yes	Yes	Yes	Yes	ATGGCTCCAGGGTCCTGGTTTTCTCCTCTGGCCATTGCCCTGATCACTCTGGGACTGCAGTGGCCACAGCAAGTTGCCACCTTCCCGGCCATGCCCCTTTCCAGCCTGTTTGCCAACGCTGTGCTGAGGGCTCAGCACCTTCACCTCCTGGCTGCAGAGACCTACAAGCAGTTTGAACGCAGCTATATTCCAGAGGACCAAAGACACACCAACAAAAATTCCCAGGTGCCATATTGCTACTCAGAGACCATCCCTGCTCCCACGGGGAAGGACGATGCCCAGCAGAAATCGGACATGGAGCTGCTTCGTTTTTCCCTGGTTCTCATCCAGTCCTGGCTGACCCCGGTGCAGTATCTAAGCAAGGTGTTCACAAACAACCTGGTTCTTGGCACCTCAGAC…	ATGGCTCCAGGGTCCTGGTTGTCTCCTCTGGCCATCGCTGTGATCACGGTGGGGCTGCAGTGGGCACAGCCAGCTGCCACCTTCCCAGCCATGCCCCTGGCCAGCCTGTTTGCCAACGCTGTGCTGAGGGCTCAGCACCTTCACCTCCTGGCTGCCGAGACCTACAAGGAGTTTGAACGCACCTACATTCCAGAGGACCAGAGGCACACAACCAAGAATTCCCAGGTGGCGTTTTGTTACTCGGAAATGATCCCTGCTCCCATGAAGAAGGATGATGCCCAGCAGAAATCCGACATGGAGCTTCTCCGTTTCTCCCTGGCTCTCATCCAGTCCTGGCTGACCCCGGTGCAGTACCTGAGCAAGGTGTTCACAAACAACCTGGTTTTTGGCACCTCAGAC…	N/A
Passeriformes	Oscine	Corvidae	Corvus_brachyrhynchos	GCA_000691975.1		Yes	Yes	Yes	Yes	Yes	Yes	ATGGCTCCAGGGTCCTGGCTCTCTCCTCTGGCCATTGCCGTGATCACCCTGGGCCTGCAGTGGCCACAGCCAGCTGCCACCTTCCCGGCCATGCCCCTCTCCAGCCTGTTTGCCAACGCTGTGCTGAGGGCTCAGCACCTTCACCTCCTGGCTGCCGAGACCTACAAGGAGTTTGAACGCAGCTACATCCCAGAGGACCAAAGGCACACCAACAAAAACTCCCAGGTAGCCTATTGCTACTCGGAAACCATCCCTGCTCCCACAGGGAAGGAGGATGCCCAGCAGAAATCGGACATGGAGCTTCTCCGGTTTTCCCTGGTTCTCATCCAGTCCTGGCTGACCCCGGTGCAGTACCTGAGCAAGGTGTTCACAAACAACCTGGTTTTTGGCACCTCAGAC…	ATGGCTCCAGGGTCATGGTTCTCTCCTCTTGCCATTGCCATGATCACTCTGGGACTGCAGTGGCCACAACAAGCTGCCACTTTCCCAGCCATACCCCTTTCCAGCCTGTTTGCCAACGCTGTGCTGAGGGCTCAGCACCTTCACCTCCTGGCTGCCGAGACATACAAGGAGTTTGAACGCACCTATATTCCAGAGGACCAAAGACACACAAACAAGAATTCCCAGGTAGCATTTTGTTACTCGGAAACCATTCCTGCTCCCATGAAGAAGGATGATGCCCAGCAGAAATCGGACATGGAGCTTCTTCAGTTTTCCCTGGTTCTCATCCAGTCCTGGCTGACCCCAGTGCAGTACCTAAGCAAGATGTTCACAAACAATCTGGGTTTTGGCACCTCAGAC…	N/A
Passeriformes	Oscine	Corvidae	Corvus_cornix	GCA_000738735.5		No	Yes	Yes	Yes	No	No	N/A	ATGGCTCCAGGGTCATGGTTCTCTCCTCTTGCCATTGCCATGATCACTCTGGGACTGCAGTGGCCACAACAAGCTGCCACTTTCCCAGCCATACCCCTTTCCAGCCTGTTTGCCAACGCTGTGCTGAGGGCTCAGCACCTTCACCTCCTGGCTGCCGAGACATACAAGGAGTTTGAACGCACCTATATTCCAGAGGACCAAAGACACACAAACAAGAATTCCCAGGTAGCATTTTGTTACTCGGAAACCATTCCTGCTCCCATGAAGAAGGATGATGCCCAGCAGAAATCGGACATGGAGCTTCTTCAGTTTTCCCTGGTTCTCATCCAGTCCTGGCTGACCCCAGTGCAGTACCTAAGCAAGATGTTCACAAACAATCTGGGTTTTGGCACCTCAGAC…	partial sequence
Passeriformes	Oscine	Corvidae	Corvus_macrorhynchos	GI: 300392752 (not from genome assembly)		Yes	Yes	No	Yes	Yes	Yes	ATGGCTCCAGGGTCCTGGCTCTCTCCTCTGGCCATTGCCGTGATCACCCTGGGCCTGCAGTGGCCACAGCCAGCTGCCACCTTCCCGGCCATGCCCCTCTCCAGCCTGTTTGCCAACGCTGTGCTGAGGGCTCAGCACCTTCACCTCCTGGCTGCCGAGACCTACAAGGAGTTTGAACGCAGCTACATCCCAGAGGACCAAAGGCACACCAACAAAAACTCCCAGGTAGCCTATTGCTACTCGGAAACCATCCCTGCTCCCACAGGGAAGGAGGATGCCCAGCAGAAATCGGACATGGAGCTTCTCCGGTTTTCCCTGGTTCTCATCCAGTCCTGGCTGACCCCGGTGCAGTACCTGAGCAAGGTGTTCACAAACAACCTGGTTTTTGGCACCTCAGAC…	ATGGCTCCAGGGTCATGGTTCTCTCCTCTTGCCATTGCCATGATCACTCTGGGACTGCAGTGGCCACAACAAGCTGCCACTTTCCCAGCCATACCCCTTTCCAGCCTGTTTGCCAACGCTGTGCTGAGGGCTCAGCACCTTCACCTCCTGGCTGCCGAGACATACAAGGAGTTTGAACGCACCTATATTCCAGAGGACCAAAGACACACAAACAAGAATTCCCAGGTAGCATTTTGTTACTCGGAAACCATTCCTGCTCCCATGAAGAAGGATGATGCCCAGCAGAAATCGGACATGGAGCTTCTTCAGTTTTCCCTGGTTCTCATCCAGTCCTGGCTGACCCCAGTGCAGTACCTAAGCAAGATGTTCACAAACAATCTGGGTTTTGGCACCTCAGAC…	N/A
Passeriformes	Oscine	Corvidae	Corvus_moneduloides	GCA_009650955.1		Yes	Yes	Yes	Yes	Yes	Yes	ATGGCTCCAGGGTCCTGGCTCTCTCCTCTGGCCATTGCCGTGATCACCCTGGGCCTGCAGTGGCCACAGCCAGCTGCCACCTTCCCGGCCATGCCCCTCTCCAGCCTGTTTGCCAACGCTGTGCTGAGGGCTCAGCACCTTCACCTCCTGGCTGCCGAGACCTACAAGGAGTTTGAACGCAGCTACATCCCAGAGGACCAAAGGCACACCAACAAAAACTCCCAGGTAGCCTATTGCTACTCGGAAACCATACCTGCTCCCACAGGGAAGGAGGATGCCCAGCAGAAATCGGACATGGAGCTTCTCCGGTTTTCCCTGGTTCTCATCCAGTCCTGGCTGACCCCGGTGCAGTACCTGAGCAAGGTGTTCACAAACAACCTGGTTTTTGGCACCTCAGAC…	ATGGCTCCAGGGTCATGGTTCTCTCCTCTTGCCATTGCCATGATCACTCTGGGACTGCAGTGGCCACAACAAGCTGCCACTTTCCCAGCCATACCCCTTTCCAGCCTGTTTGCCAACGCTGTGCTGAGGGCTCAGCACCTTCACCTCCTGGCTGCCGAGACATACAAGGAGTTTGAACGCACCTATATTCCAGAGGACCAAAGACACACAAACAAGAATTCCCAGGTAGCATTTTGTTACTCGGAAACCATTCCTGCTCCCATGAAGAAGGATGATGCCCAGCAGAAATCGGACATGGAGCTTCTTCAGTTTTCCCTGGTTCTCATCCAGTCCTGGCTGACCCCAGTGCAGTACCTAAGCAAGATGTTCACAAACAATCTGGGTTTTGGCACCTCAGAC…	N/A
Musophagiformes		Musophagidae	Corythaeola_cristata	WBMX00000000	B10K-CU-031-40	Yes	No	No	Yes	No	No	ATGGCTCCAGGGTCATGGTTTTCTCCTCTCTTCATTGCTGTGATCACTCTGGGACTGCAGTGGCCACAGGAAGCTGCCACCTTCCCGGCCATGCCCCTTTCCAACCTGTTTGCCAACGCTGTGCTGAGGGCTCAGCACCTTCACCTCCTGGCTGCCGAGACATACAAAGAGTTCGAACGCACCTATATTCCAGAGGACCAGAGACATGCCAACAAAAATTCTCAGGCAGCGTTTTGTTACTCAGAAACCATCCCTGCTCCCACAGGGAAGGATGATGCCCAGCAGAAATCGGACATGGAGCTTCTTCGGTTTTCTCTGGTTCTCATCCAGTCCTGGTTGACCCCAGTGCAATACCTAAGCAAGGTGTTCACGAACAATCTGGTTTTTGGCACCTCAGAC…	N/A	N/A
Musophagiformes		Musophagidae	Corythaixoides_concolor	VXAM00000000	B10K-DU-011-20	Yes	No	No	Yes	No	No	ATGGCTCCAGGGTCATGGTTTTCTCCTCTCTTCATTGCTGTGATCACTCTGGGACTGCAGTGGCCACAGGAAGCCGCCACCTTCCCGGCCATGCCCCTTTCCAACCTGTTTGCCAACGCTGTGCTGAGGGCTCAGCACCTTCACCTCCTGGCTGCCGAGACATACAAAGAGTTCGAACGCACCTATATTCCAGAGGACCAGAGACACGCCAACAAAAATTCTCAGGCAGCGTTTTGTTACTCAGAAACCATCCCTGCTCCCACAGGGAAGGATGATGCCCAGCAGAAATCGGACATGGAGCTGCTTCGGTTTTCTCTGGTTCTCATCCAGTCCTGGTTGACCCCAGTGCAATACCTAAGCAAGGTGTTCACAAACAATCTGGTTTTTGGCACCTCAGAC…	N/A	N/A
Galliformes		Phasianidae	Coturnix_japonica	GCA_001577835.2		Yes	No	Yes	Yes	No	No	ATGGCTCCAGGCTCGTGGTTTTCTCCTCTCCTCCTCACTGTGGTCACGCTGGGACTGCCATGGGGAGCTGCGGCCACCTTCCCTGCCATGCCCCTCTCCAACCTGTTTGCCAACGCTGTGCTGAGGGCTCAGCACCTCCACCTCCTGGCTGCCGAGACATACAAAGAGTTTGAACGTACCTACATCCCAGAGGACCAGAGATACACCAACAAAAACTCCCAGGCTGCTTTTTGTTACTCAGAAACCATCCCAGCTCCCACGGGGAAGGATGACGCCCAGCAGAAGTCGGACATGGAGCTGCTTCGGTTTTCATTGGTTCTCATCCAGTCCTGGCTGACCCCCGTGCAATACCTCAGCAAGGTGTTCACCAACAATTTGGTTTTCGGCACCTCAGACAGA…	N/A	N/A
Cuculiformes		Cuculidae	Crotophaga_sulcirostris	VYZB00000000	B10K-DU-003-44	Yes	No	No	Yes	No	No	ATGGCTCCAGGGTCCTGGTTTTCTCCTCTCCTCATTGCTGTCATCACTCTGGGACTGCAGTGGCCACAGGAAGTTGCCACCTTCCCAGCCATGACCCTTTCCAACCTGTTTGCCAACGCCGTGCTGAGGGCTCAGCACCTTCACCTCCAGGCTGCCGAAACCTACAAAGATTTTGAACGCATCTACATTCCAGAGGACCAGAGACACGCCAACAAAAATCCTCAGGCATTCTGTTACTCAGAAACCATCCCTGCTCCCACAGGGAAGGATGATGCCCAGCAGAAATCGGATATGGAGCTGCTTCGGTTTTCCCTGGTTCTCATCCAGTCCTGGTTGACCCCGATACAATACCTAAGCAAGGTGTTCACAAACAACCTGGTTTTCAGCACCTCAGACAGA…	N/A	N/A
Tinamiformes		Tinamidae	Crypturellus_cinnamomeus	PTEZ00000000.1	OUT-0029	Yes	No	No	Yes	No	No	ATGGCTCCAGGGTCATGGTTTTCTCCTCTCTTCATCGCTGTGATCACATTGGGATTGCAGTGGCCAAAGGAAGCTGCAACCTTCCCAGCCATGCCTCTTTCCAACCTGTTTGCCAACGCCGTGCTGAGGGCTCAGCACCTTCACCTCCTGGCTGCTGAGACATACAAAGAGTTTGAACGCACCTATATTCCGGAGGACCAGAGACACGCCAACAAAAATTCCCAGTCAGCATTTTGTTACTCAGAAACCATTCCTGCTCCCACAGGGAAGGATGATGCCCAGCAGAAATCAGACATGGAGCTTCTTCGGTTTTCACTGGTTCTTATCCAGTCCTGGTTGACTCCAGTGCAATACCTAAGCAAGGTGTTCACAAACAACCTGGTTTTTGGTACCTCAGAC…	N/A	N/A
Tinamiformes		Tinamidae	Crypturellus_soui	PTEZ00000000.1	B10K-Crypturellus-soui	Yes	No	No	Yes	No	No	ATGGCTCCAGGGTCATGGTTTTCTCCTCTCTTCATTGCTGTGATCACATTGGGATTGCAGTGGCCAAAGGAAGCTGCAACCTTCCCAGCCATGCCTCTTTCCAACCTGTTTGCCAACGCCGTGTTGAGGGCTCAGCACCTTCACCTCCTGGCTGCTGAGACATACAAAGAGTTTGAACGCACCTATATTCCGGAGGACCAGAGACACGCCAACAAAAATTCCCAGTCAGCATTTTGTTACTCGGAAACCATTCCTGCTCCCACAGGGAAGGATGATGCCCAGCAGAAATCAGATATGGAGCTTCTTCGGTTTTCACTGGTTCTTATCCAGTCCTGGTTGACTCCAGTGCAATACCTAAGCAAGGTGTTCACAAACAACCTGGTTTTTGGTACCTCAGAC…	N/A	N/A
Tinamiformes		Tinamidae	Crypturellus_undulatus	VWPW00000000	B10K-Crypturellus-undulatus	Yes	No	No	Yes	No	No	ATGGCTCCAGGGTCATGGTTTTCTCCTCTCTTCATCGCTGTGATCACATTGGGATTGCAGTGGCCAAAGGAAGCTGCAACCTTCCCAGCCATGCCTCTTTCCAACCTGTTTGCCAACGCCGTGCTGAGGGCTCAGCACCTTCACCTCCTGGCTGCTGAGACATACAAAGAGTTTGAACGCACCTATATTCCGGAGGACCAGAGACACGCCAACAAAAATTCCCAGTCAGCATTTTGTTACTCAGAAACCATTCCTGCTCCCACAGGGAAGGATGATGCCCAGCAGAAATCAGACATGGAGCTTCTTCGGTTTTCACTGGTTCTTATCCAGTCCTGGTTGACTCCAGTGCAATACCTAAGCAAGGTGTTCACAAACAACCTGGTTTTTGGTACCTCAGAC…	N/A	N/A
Cuculiformes		Cuculidae	Cuculus_canorus	GCA_000709325.1		Yes	No	Yes	Yes	Yes	Yes	ATGGCTCCAGGGTCCTGGTTTTCCCCTCTCTTCATTGCTGTGGTCACTCTGGGACTTCAGTGGCCACAGGAAGCTGCCACCTTCCCGGCCATGCCCCTTTCCAACCTGTTTGCCAATGCTGTGCTGAGGGCTCAACACCTTCACCTCCTGGCTGCTGAGACTTACAAAGAGTTCGAACGCACCTATATTCCAGAGGACCAGAGACACGCCAACAAAAATCCTCAGGCATTCTGTTACTCAGAAACCATTCCTTTTACGGGGAAGGATGACGCCCAGCAGAAATCGGATATGGAGCTGCTTCGGTTTTCCCTGGTTCTCATCCAGTCCTGGTTGACCCCCGTACAATACCTAAGCAAAGTGTTCACAAACAACCTGGTTTTCGGCACCTCAGACAGAGTG…	N/A	N/A
Passeriformes	Oscine	Paridae	Cyanistes_caeruleus	GCA_002901205.1		Yes	Yes	Yes	Yes	Yes	Yes	ATGGCTCCAGGGTCCTGGATCTCTCCTCTGGCCATTGCTGTGATCACCCTGGGACTGCAGTGGCCACAGCCAGCTGCCACCTTCCCAGCCATGCCCCTGTCCAGCCTGTTTGCCAACGCTGTGCTGAGGGCTCAGCACCTTCACCTCCTGGCTGCCGAGACCTACAAGGAGTTTGAACGCAGCTACATCCCAGAGGACCAAAGGCACACCAACAAAAACTCCCAGGTAGCCTACTGCTACTCAGAAACCATCCCTGCTCCCACGGGGAAGGAGGATGCCCAGCAGAAGTCGGACATGGAGCTTCTCCGGTTTTCCCTGCTTCTGATCCAGTCCTGGCTGACTCCGGTGCAGTACCTGAGCAAGGTGTTCACAAACAACTTGGTTTTTGGCACCTCAGAC…	ATGGCTCCAGGGTCATGGTTCTCTCCTCTTGCCATTGCCATGATCATTCTGGGACTGCAGTGGCCACAACAAGCTGCCACCTTCCCGGCCATACCCCTTTCCAGCCTGTTTACCAACGCCGTGCTGAGGGCTCAGCACCTTCACCTCCTGGCTGCCGAGACATACAAGGAGTTTGAACGCACCTACATTCCAGAGGACCAAAGGCACACAAACAAGAATTCCCAGGTAGCATTTTGTTACTCGGAAACCATCCCTGCTCCCATGAAGAAGGATGATGCCCAACAGAAATCAGACATTGAGCTTCTTCAGTTTTCCCTGATTCTCATCCAATCCTGGCTGACCCCGATGCAGTACTTAAGCAAGATGTTCACAAACAATCTGGTTTTTGGCACCTCAGAC…	N/A
Anseriformes		Anatidae	Cygnus_olor	GCA_009769625.2		Yes	No	No	Yes	No	No	ATGGCTCCAGGGTCGTGGTTTTCTCCTCTCATCATCACTGTGATCACCCTGGGATTGCAGTGGCCACAAGAAGCTGCCACCTTCCCAGCCATGCCCCTTTCCAACCTGTTTGCCAACGCTGTGCTGAGGGCTCAGCACCTCCACCTCCTGGCCGCAGAGACCTACAAAGAGTTCGAACGCAGCTATATTCCGGAGGACCAGAGACACACCACCAAGAATTCCCAGGCATTCTGTTACTCAGAAACCATCCCAGCTCCCACAGGGAAGGATGATGCCCAGCAGAAATCAGATATGGAGCTTCTTCGGTTTTCACTGGTTCTCATCCAGTCCTGGTTGACTCCAGTGCAATACCTAAGCAAGGTGTTCACAAACAATCTGGTTTTTGGCACCTCAGACAGA…	N/A	N/A
Passeriformes	Oscine	Neosittidae	Daphoenositta_chrysoptera	VZRO00000000	B10K-DU-029-47	Yes	Yes	No	Yes	No	No	ATGTCTCCAGGGATCTGGCTCTCTCCTCTGGCCCTTGCTGTGATCACCCTGGGACTGCAGTGGCCACAGCCAGCTGCCACCTTCCCGGCCATGCCCCTCTCCAGCCTGTTTGCCAACGCAGTGCTGAGGGCTCAGCACCTTCACCTCCTGGCTGCCGAGACCTACAAGGAGTTTGAACGCAGCTACATCCCAGAGGACCAAAGGCACACCAACAAAAACTCCCAGGTAGCCTATTGCTACTCGGAAACCATCCCTGCTCCCACGGGGAAGGAGGATGCCCAGCAGAAATCGGACATGGAGCTTCTTCGGTTTTCCCTGGTTCTCATCCAGTCCTGGCTGACCCCGGTGCAGTACCTGAGCAAGGTGTTCACAAACAACCTGGTTTTTGGCACCTCAGAT…	ATGGCTCCAGGGTCATGGTTTTCTCCTCTTGCCATTGCCATGATCACTCTGGGACTGCAGTGGCCACAACAAGCTGCTACCTTCCCGGCCATACCCCTTTCCAGCCTCTTTGCCAATGCCGTGCTGAGGGCTCAGCACCTTCATCTCCTGGCTGCTGAGACATACAAGGAGTTTGAACGCACCTATATTCCAGAGGACCAAAGACATACAAACAAGAATTCCCAGGTAGCATTTTGTTACTCGGAAACCATCCCTGCTCCCATGAAGAAGGATGATGCCCAGCAGAAATCAGACATGGAGCTTCTTCGGTTTTCCCTGGTTCTCATCCAGTCCTGGCTGACCCCGGTGCAGTACCTGAGCAAGGTGTTCACAAACAACCTGGTTTTTGGCACCTCAGAT…	N/A
Passeriformes	Oscine	Dasyornithidae	Dasyornis_broadbenti	VZRN00000000	B10K-DU-029-49	Yes	Yes	No	Yes	Yes	Yes	ATGGCTCCAGGGTCCTGGCTCTCTCCTCTGGCCATTGCTGTGATCACCCTGGGACTGCAGTGGCCACAGCCAGCTGCCACCTTCCCAGCCATGCCCCTCTCCAGCCTGTTTGCCAACGCTGTGCTGAGGGCTCAGCATCTTCACCTCCTGGCTGCCGAGACCTACAAGGAGTTTGAACGCAGCTACATCCCAGAGGACCAAAGGCACACCAACAAAAACTCCCAGGTAGCCTATTGCTACTCGGAAACCATCCCTGCTCCCACAGGGAAGGAGGATGCCCAGCAGAAATCGGACATGGAGCTTCTCCGGTTTTCCCTGGTTCTTATCCAGTCCTGGCTGACCCCGGTGCAGTACCTGAGCAAGGTGTTCACCAGCAACCTGGTTTTTGGCACATCAGAC…	ATGGCTCCAGGGTCATGGTTCTCTTCTCTCGCCATTGCCATGATCACTCTGGGACTGCAGTGGCCACAAGAAGCTGCCACCTTCCCGGCCATACCTCTTTCCAGCCTGTTTGCCAATGCTGTGCTGAGGGCTCAGCACCTTCACCTCCTGGCTGCCGAGACATACAAGGAGTTTGAACGCACCTATATTCCAGAGGACCAAAGACACACAAACAAGAATTCCCAGGCAGCATTTTGTTACTCAGAAACTATTCCTGCTCCCTTGAAGAAGGATGATGCCCAGCAGAAATCGGACATGGAGCTTCTTCGGTTTTCCCTGGTTCTCATCCAGTCCTGGCTGACCCCAGTGCAGTACCTAAGCAAGATGTTCACAAACAATCTGGTTTTTGGCACCTCAGAC…	N/A
Passeriformes	Oscine	Dicaeidae	Dicaeum_eximium	VWZP00000000	B10K-DU-001-34	Yes	Yes	No	Yes	Yes	No	ATGGCTCCAGGATCCTGGCTCTCTCCTCTGGCCATTGCTGTGATCACCCTGGGACTGCAGTGGCCACAGCCAGCTGCCACCTTTCCGGCCATGCCCCTGTCCAGCCTGTTTGCCAATGCAGTGCTGAGGGCTCAGCACCTTCACCTCCTGGCTGCCGAGACCTACAAGGAGTTTGAACGCAGCTACATCCCAGAGGACCAAAGGCACACCAACAAAAACTCCCAGGTAGCCTACTGTTACTCAGAAACCATCCCTGCTCCCACGGGGAAGGAGGATGCCCAGCAGAAATCGGACATGGAGCTTCTCCGGTTTTCCCTGGTTCTCATCCAGTCCTGGCTGACCCCAGTGCAGTACCTGAGCAAGGTGTTCACAAACAACTTGGTTTTTGGCACCTCAGAC…	ATGGCTCCAGGGTCATGGTTCTCTCCTCTTGCCATTGCTATGATCACTCTGGGACTGCACTGGCCACAGCAAGCTGCCACCTTCCCGGCCATACCCCTTTCCAGCCTGTTTGCCAACGCTGTGCTGAGGGCTCAGCACCTTCACCTCCTGGCTGCCGAGACATACAAGGAGTTTGAACGCACCTATATTCCAGAGGACCAAAGACATACAAACAAGAATTCCCAGGTAGCATTTTGTTACTCGGAAACCATCCCTGCTCCTGTGAAGAAGGATGATGCCCAGCAGAAATCAGACATTGAGCTTCTTCAGTTTTCCCTGGTTCTTATCCAGTCCTGGCTGACTCCGGTGCAGTACCTAAGCAAGATGTTCACAAACAATCTGGTTTTTGGCACCTCAGAC…	N/A
Passeriformes	Oscine	Dicruridae	Dicrurus_megarhynchus	VXAD00000000	B10K-DU-001-48	Yes	Yes	No	Yes	Yes	No	ATGGCTCCAGGGTCCTGGCTCCCTCCTCTGGCCATTGCCATGATCACCCTGGGCCTGCAGTGGCCACAGCCAGCTGCCACCTTCCCAGCCATGCCCCTCTCCAGCCTGTTTGCCAACGCTGTGCTGAGGGCTCAGCACCTTCACCTCCTGGCTGCCGAGACCTACAAGGAGTTTGAACGCAGCTACATCCCAGAGGACCAAAGGCACACCAACAAGAACTCCCAGGTAGCCTATTGCTACTCGGAAACCATCCCTGCTCCCACGGGGAAGGAGGATGCCCAGCAGAAATCGGACATGGAGCTTCTCCGGTTTTCCCTGGTTCTCATCCAGTCCTGGCTGACCCCGGTGCAGTACCTGAGCAAGGTGTTCACAAACAACCTGGTTTTTGGCACCTCAGAC…	ATGGCTCCAGGGTCATGGTTCTCTCCTCTTGCCATTGCCATGATCACTCTGGGACTGCAGTGGCCACAAAAAGCTGCCACCTTCCCGGCCATACCCCTTTCCAGTCTGTTTGCCAACGCTGTGCTGAGGGCTCAGCACCTTCACCTCCTGGCTGCCGAGACATACAAGGAGTTTGAACGCACCTATATTCCAGAGGACCAAAGGCACACAAACAAGAATTCCCAGGGAGCATTTTGTTACTCGGAAACCATCCCTGCTCCCATGAAGAAGGATGATGCCCAGCAGAAATCAGACATGGAACTTCTGCAGTTTTCCCTGGTTCTCATCCAGTCCTGGCTGACCCCGGTGCAGTACCTGAGCAAGGTGTTCACAAACAACCTGGTTTTTGGCACCTCAGAC…	N/A
Passeriformes	Oscine	Paradisaeidae	Diphyllodes_magnificus	GCA_003713285.1		Yes	Yes	No	Yes	Yes	Yes	ATGGCTCCAGGGTCCTGGCTCTCTCCTCTGGCCATTGCCGTGATCACCCTGGGCCTGCAGTGGCCACAGCCAGCTGCCACCTTCCCRGCCATGCCCCTCTCCAGCCTGTTTGCCAACGCTGTGCTGAGGGCTCAGCACCTTCACCTCCTGGCTGCCGAGACCTACAAGGAGTTTGAACGCAGCTACATCCCAGAGGACCAAAGGCACACCAACAAAAACTCCCAGGTAGCCTACTGCTACTCAGAAACCATCCCTGCTCCCACGGGGAAGGAGGATGCCCAGCAGAAATCGGACATGGAGCTTCTCCGGTTTTCCCTGGTTCTCATCCAGTCCTGGCTGACCCCGGTGCAGTACCTGAGCAAGGTGTTCACAAACAATCTGGTTTTTGGCACCTCAGAC…	ATGGCTCCAGGGTCATGGTTCTCTCCTCTTGCCATTGCCATGATCACTCTGGGACTGCAGTGGCCACAACAAGCTGCCACCTTCCCGGCCATACCCCTTTCCAGCCTGTTTGCCAATGCTGTGCTGAGGGCTCAGCACCTTCACCTCCTGGCTGCTGAGATATACAAGGAATTTGAACGCACCTATATTCCAGAGGACCAAAGACACACAAACAAGAATTCCCAGGTAGCATTTTGTTACTCGGAAACCATCCTTGCTCCCATGAAGAAGGATGATGCCCAGCAGAAATCGGACATGGAGCTTCTTCAGTTTTCCCTGGTTCTTATCCAGTCCTGGCTGACCCCAGTGCAGTACCTAAGCAAGATGTTCACAAACAATCTGGTTTTTGGCACCTCAGAC…	N/A
Passeriformes	Oscine	Donacobiidae	Donacobius_atricapilla	WBMY00000000	B10K-DU-001-63	Yes	Yes	No	Yes	Yes	Yes	ATGGCTCCAGGGTCCTGGCTCTCTCCTCTGGCCATTGCTGTGATCACCCTGGGATTGCAATGGCCACAGCCAGCTGCCACCTTCCCAGCCATGCCCCTGTCCAGCCTGTTTGCCAACGCTGTGCTGAGAGCTCAGCACCTTCACCTCCTGGCTGCCGAGACCTACAAAGAGTTTGAACGCAGCTATATCCCAGAAGACCAAAGGCACACCAACAAAAATTCCCAAGTAGCCTACTGCTACTCAGAAACTATCCCTGCTCCCACAGGAAAGGAGGATGCCCAGCAGAAATCGGACATGGAGCTTCTCCGGTTTTCCCTGGTTCTCATCCAGTCCTGGCTGACCCCAGTGCAGTACCTAAGCAAGATGTTCACAAACAATCTGGTTTTTGGTACCTCAGAC…	ATGGCTCCAGGGTCATTTTTCTCTCCTCTCGCCATTGCTATGATCACTCTGGGACTGCAGTGGCCACAAGCAGCTCTCACCTTCCCGGCCATACCCCTTTCCAGCCTGTTTGCCAATGCTGTACTGAGGGCTCAGCACCTTCACCTCCTGGCTGCAGAGACATACAAGGAGTTTGAACGCACCTATATTCCAGAGGACCAAAGACACACAAACAAGAATTCCCAGGTAGCATTTTGTTACTCGGAAACCATCCCTGCTCCCATGAAGAAGGATGATGCCCAGCAGAGATCAGATATTGAGCTTCTTCAGTTTTCCCTGGTTCTCATCCAGTCCTGGCTGACCCCAGTGCAGTACCTAAGCAAGATGTTCACAAACAATCTGGTTTTTGGTACCTCAGAC…	N/A
Casuariiformes		Casuariidae	Dromaius_novaehollandiae	VWZH00000000	B10K-Dromaius-novaehollandiae	Yes	No	Yes	Yes	No	No	ATGGCTCCAGGGTCATGGTTTTCTCCTCTCTTCATCGCTGTGATCACACTGGGATTGCAGTGGCCAAAGGAAGCTGCAACCTTCCCGGCCATGCCCCTTTCCAACCTGTTTGCCAACGCTGTGCTGAGGGCTCAGCACCTTCACCTCCTGGCTGCCGAGACGTACAAAGAGTTCGAACGCACCTATATTCCAGAGGACCAGAGACACGCCAACAAAAATTCCCAGTCGGCATTTTGTTACTCAGAAACCATTCCTGCTCCCACAGGGAAGGATGATGCCCAGCAGAAATCAGACATGGAGCTTCTTCGGTTTTCACTGGTTCTTATCCAGTCCTGGTTGACCCCGGTGCAGTACTTAAGCAAGGTGTTCACAAACAATCTGGTTTTTGGCACCTCAGAC…	N/A	N/A
Charadriiformes		Dromadidae	Dromas_ardeola	VYZM00000000	B10K-DU-012-55	Yes	No	No	Yes	No	No	ATGGCTCCAGGGTCGTGGTTTTCTCCTCTCTTTGTTGCTGTGATCACTCTGGGACTGCAGTGGCCACAGGAAGCTGCCACCTTCCCGGCCATGCCCCTTTCCAACCTGTTTGCCAACGCCGTGCTGAGGGCTCAGCACCTTCACCTCCTGGCTGCCGAGACATACAAGGAGTTCGAACGCACCTATATTCCAGAGGACCAGAGACACGCCAACAAAAATTCTCAGGCAGCATTTTGTTACTCAGAAACCATCCCTGCTCCCACAGGGAAGGATGACGCCCAGCAGAAATCGGATATGGAGCTTCTTCGGTTTTCACTGGTTCTCATCCAGTCCTGGTTGACCCCGGTGCAATACCTAAGCAAGGTGTTCACAAACAATCTGGTTTTCGGCACCTCAGAC…	N/A	N/A
Passeriformes	Oscine	Petroicidae	Drymodes_brunneopygia	VZTZ00000000	B10K-DU-030-03	No	Yes	No	Yes	Yes	No	N/A	ATGGCTCCAGGGTCGTGGTTCTCTCCTCTGGCCATTGCCGTGATCACTCTGGGACTGCAGTGGCCACAACAAGCTGCCACCTTCCCAGCCATCCCCCTTTCCAGCTTGTTTGCCAACTCTGTGCTGAGGGCTCAGCACCTTCACCTCCTGGCTGCCGAGACATACAAGGAGTTTGAACGCACCTATATTCCAGAGGACCAAAGACACACAAACAAGAATTCCCAGGTAGCATTTTGTTACTCGGAAACCATCCCTGCTCCCGTGAAGAAGGATGATGCCCAGCAGAAATCAGACACGGAGCTTCTTCAGTTCTCCCTGATTCTCATCCAGTCCTGGCTGACCCCAGTGCAGTACCTAAGCAAGATGTTCACAAACAATCTGGTTTTTGGCACCTCAGAC…	partial sequence
Passeriformes	Oscine	Malaconotidae	Dryoscopus_gambensis	WEIT00000000	B10K-DU-002-56	Yes	Yes	No	Yes	Yes	Yes	ATGGCTCCAGGGGCCTGGCTCTCTCTTCTGGCCATTGCCGTGATCACACTGGGACTGCAGTGGCCACAGCCAGCTGCCACCTTCCCGGCCGTGCCCCTCTCCAGCCTGTTTGCCAACGCTGTGCTGAGGGCTCAGCACCTTCACCTCCTGGCTGCCGAGACCTACAAGGAGTTTGAACGCAGCTACATCCCAGAGGACCAAAGGCACACCAACAAAAACTCCCAGGTAGCCTATTGCTACTCAGAAACCATCCCTGCTCCCACGGGGAAGGAGGATGCCCAGCAGAAATCAGACATGGAGCTTCTCCGGTTTTCCCTGGTTCTCATCCAGTCCTGGCTGACCCCGGTGCAGTACCTGAGCAAGGTGTTCACAAACAACCTGGTTTTTGGCACCTCAGAC…	ATGGCTCCAGGGTCATGGTTCTCTCCTCTTGCCATTGCCATGATCACTCTGGGACTGCAGTGGCCACAACAAGCTGCCACCTTCCCGGCCATACCCCTTTCCAGCCTGTTTGCCAACGCTGTACTGAGGGCTCAGCACCTTCACCTCCTGGCTGCCGAGACGTACAAGGAGTTTGAACGCACCTATATTCCAGAGGATCAAAGACACACAAACAAGAATTCCCAGGTAGCATTTTGTTACTCGGAAATCATCCCTGCTCCCATGAAGAAGGATGATGCCCAGCAGAAATCGGACATGGAGCTTCTTCAGTTTTCCCTGGTTCTCATCCAGTCCTGGCTGACCCCGGTGCAGTACCTGAGCAAGGTGTTCACAAACAACCTGGTTTTTGGCACCTCAGAC…	N/A
Passeriformes	Oscine	Platysteiridae	Dyaphorophyia_castanea	VYXC00000000	B10K-DU-001-71	No	Yes	No	Yes	Yes	No	N/A	ATGGCTCCAGGGTCATGGTTCTCTCCTCTTGCCATTGCCATGATCACTCTGGGACTGCAGTGGCCACAACAAGCTGCCACCTTCCCGGCCATACCCCTTTCCAGCCTGTTTGCCAACGCTATGCTGAGGGCTCAGCACCTTCACCTCCTGGCTGCCGAGACATACAAGGAGTTTGAACGCACCTATATTCCAGAGGACCAAAGACACACAAACAAGAATTCCCAGGTAGCATTTTGTTACTCGGAAACCATCCCTGCTCCCATGAAGAAGGATGATGCCCAGCAGAAATCGGACATGGAGCTTCTTCAGTTTTCCCTGGTTCTCATCCAGTCCTGGCTGACCCCGGTGCAGTACCTGAGCAAGGTGTTCACAAACAACCTGGTTTTTGGCACCTCAGAC…	partial sequence
Passeriformes	Oscine	Campephagidae	Edolisoma_coerulescens	VWZW00000000	B10K-DU-001-25	Yes	Yes	No	Yes	Yes	Yes	ATGGCTCCAGGGTCCTGGCTCTCTCCTCTGGCCCTTGCTGTGATCACCCTGGGATTGCAGTGGCCACAGCCAGCTGCCACCTTCCCGGCCATGCCCCTCTCCAGCCTGTTTGCCAACGCTGTGCTGAGGGCTCAGCACCTTCACCTCCTGGCTGCCGAGACCTACAAGGAGTTTGAACGCAGCTACATCCCAGAGGACCAAAGGCACACCAACAAAAACTCCCAGGTAGCCTACTGCTACTCGGAAACCATCCCTGCTCCCACGGGGAAGGAGGATGCCCAGCAGAAATCGGACATGGAGCTTCTCCGGTTTTCCCTGGTTCTCATCCAGTCCTGGCTGACCCCGGTGCAGTACCTAAGCAAGATGTTCACAAACAATCTGGTTTTTGGTACCTCAGAC…	ATGGCTCCAGGGTCATGGTTCTCTCCTCTTGCCATTGCCATGATCACTCTAGGACTGCAGTGGCCACAACAAGCTGCCACCTTCCCAGCCATACCTCTTTCCAGCCTGTTTGCCAATGCTGTGCTGAGGGCTCAGCACCTTCACCTCCTGGCTGCCGAGACATACAAGGAGTTTGAACGCACCTATATTCCAGAGGACCAAAGACACACAAACAAGAATTCCCAGGTAGCATTTTGTTACTCGGAAACCATCCCTGCTCCCATGAAGAAGGATGATGCCCAGCAGAAATCAGACATGGAGCTTCTTCAGTTTTCCCTGGTTCTCATCCAGTCCTGGCTGACCCCGGTGCAGTACCTAAGCAAGATGTTCACAAACAATCTGGTTTTTGGTACCTCAGAC…	N/A
Pelecaniformes		Ardeidae	Egretta_garzetta	GCA_000687185.1		Yes	No	Yes	Yes	No	No	ATGGCTTCAGGGTCGTGGTTTTCTCCTCTTGTCATTGCTGTGATCGCTCTGGGACTGCAGTGGCCACAGGAAGCTGCCACCTTCCCGGCCATGCCCCTTTCCAACCTGTTTGCCAATGCTGTGCTGAGGGCTCAGCACCTTCACCTCCTGGCTGCTGAGACATACAAAGAGTTCGAACGCACCTATATTCCAGAGGACCAAAGACACGCCAACAAAAATTCCCAGGGAGCGTTTTGTTACTCAGAAACCATCCCTGCTCCCACGGGGAAGGACGATGCCCAGCAGAAATCGGACATGGAGCTGCTTCGGTTTTCGCTGGTTCTCATCCAGTCCTGGCTGACCCCAGTGCAATATCTAAGCAAGGTGTTCACAAACAATCTGGTTTTTGGAACCTCAGAC…	N/A	N/A
Passeriformes	Oscine	Elachuridae	Elachura_formosa	WBNG00000000	B10K-Elachura-formosa	Yes	Yes	No	Yes	Yes	Yes	ATGGCTCCAGGGACCTGGCTCTGTCCTCTGACCATTGCTGTGATCACCCTGGGACTGCAGTGGCCACAGCCAGCTGCCACCTTCCCGGCCATGCCCCTGTCCAGCCTGTTTGCTAATGCTGTGCTGAGGGCTCAGCACCTTCACCTCCTGGCTGCTGAGACCTACAAGGAGTTTGAGCGCAGCTACATCCCAGAGGACCAAAGGCACACCAACAAAAACTCCCAGGTAGCCTACTGCTACTCAGAAACCATCCCTGCTCCCACGGGGAAGGAGGATGCCCAGCAGAAATCGGACATGGAACTTCTCTGGTTTTCCCTGGTTCTCATCCAGTCCTGGCTAACCCCAGCACAGTATCTAAGCAAGGTGTTCACAAACAACTTGGTTTTTGGCACCTCGGAC…	ATGGCTCCAGGGTCATGGCTCTCTCCTCTCGCCATTTTCACAATCACTCTGGGACTGCAGTGGCCACAGCAAGCTACCACCTTCCCAGCCATACCCCTTTCCAGCCTGTTTACCAATGCTGTACTGAGAGCTCAGCACCTTCACCTCCTGGCTGCTGAGACATACAAGGAGTTTGAACGCACCTATATTCCAGAGGATCAAAGGCACGCAAACAAGAATTCCCAGGTAGCATTTTGTTACTCAGAAACCATCCCTACTCCCATGAAGAAGGATGATGCCCAGCAGAAATCGGATATCGAGCTTCTTCAGTTTTCCTTGGTTCTCATCCAGTCCTGGCTGACCCCAGTGCAGTACCTAAGCAAGATGTTCACAAACAATCTGGTTTTTGGTACCTCAGAC…	N/A
Passeriformes	Oscine	Emberizidae	Emberiza_fucata	VYZJ00000000	B10K-DU-015-11	Yes	Yes	No	Yes	Yes	Yes	ATGGTTCCAGGGTCCTGGCTCTCTCCCCTGGCCATTGCTGTAATCACCCTGGGACTGCAGTGGCCACAGGCAGCTGCCACCTTCCCGGCCATGCCCCTGTCCAGCCTGTTTGCCAACGCTGTGCTGAGGGCTCAGCACCTTCACCTCCTGGCTGCCGAGACCTACAAGGAGTTTGAACGCAGCTACATCCCAGAGGACCAAAGGCACACCAACAAAAACTCCCAGGTAGCCTACTGCTACTCAGAAACCATCCCTGCTCCCACGGGGAAGGAGGATGCCCAGCAGAAATCGGACATGGAGCTTCTCCGGTTTTCCCTGGTTCTCATCCAGTCCTGGCTGACCCCAGTGCAGTACCTGAGCAAGGTGTTCACAAACAATTTGGTTTTTGGGACCTTAGAC…	ATGGCTCCAGGGTCATGGTTCTCTCCTCTCACCATTGCTGTGATCACTCTGGGACTGCAGTGGACACAGCAAGCTGCCGCCTTCCCGACCATGCCCCTTTCCAGCCTGTTTGCCAACGCTGTGCTGAGGGCTCAGCACCTTCACCTCCTGGCTGCCGAGACATACAAGGAGTTTGAACGCACCTATATTCCAGAGGACCAAAGACACACAAACAAGAATTCCCAGGTAGCATTTTGTTACTCGGAAACCATCCCTGCTCCCATGAAGAAGGATGATGCTCAGCAGAAATCAGACATGGAGCTTCTTCAGTTCTCCCTGGTTCTCATCCAGTCCTGGCTGACCCCGGTGCAGTACCTAAGCAAGATGTTCACAAACAATCTGGTTTTTGGCACCTCGGAC…	N/A
Passeriformes	Suboscine	Tyrannidae	Empidonax_traillii	GCA_003031625.1		Yes	Yes	Yes	Yes	Yes	Yes	ATGGCTCCAGGGTCCTGGTTTTCTCCTCTGGCCGTTGCCCTGATCACTCTGGGACTGCAGTGGCCACAGCAAGTTGCCACCTTCCCAGCCATGCCCCTTTCCAGCCTGTTTGCCAACGCTGTGCTGAGGGCTCAGCACCTTCACCTCCTGGCTGCAGAGACCTACAAGGAGTTTGAACGCAGCTATATTCCAGAGGACCAAAGACACACCAACAAAAATTCCCAGGTGGCAAATTGCTACTCAGAGACCATCTCTGCCCCCACGGGGAAGGACGATGCCCAGCAGAAATCGGACATGGAGCTGCTTCGTTTTTCCCTGGTTCTCATCCAGTCCTGGCTGAGCCCAGTGCAGTCTCTAAGCAAGGTGTTCACCAACAGCCTGGTTCTTGGCACCTCAGAC…	ATGGCTCCAGGGTCCTGGTTCTCTCCTCTGGCCATCGCTGTGATCGCTGTGGGGCTGCAGTGGGCACAGCCAGCTGCCACCTTCCCGGCCATGCCCCTGTCCAGCCTGTTTGCCAACGCTGTGCTGAGGGCTCAGCACCTTCACCTCCTGGCTGCTGAGACCTACAAGGAGTTCGAACGCACCTACATTCCAGAGGACCAAAGGCACACAACCAAGAATTCCCAGATAGCATTTTGTTACTCGGAAATGATCCCTGCGCCCATGAAGAAGGATGATGCCCAGCAGAAATCCGACATGGAGCTTCTCCGTTTCTCCCTGGTTCTCATCCAGTCCTGGCTGACCCCGGTGCAGTACCTGAGCAAGGTGTTCACAAACAACCTGGTTTTTGGCACCTCAGAC…	N/A
Passeriformes	Oscine	Muscicapidae	Erithacus_rubecula	GCA_903797595.2		Yes	Yes	No	Yes	Yes	Yes	ATGGCTCCAGGCTCCTGGCTCTCTCCTCTCGCCATTGCTGTCATCACTCTGGGACTGCAGTGGCCACAGCAAGCTGCCACCTTCCCAGCCATTCCCCTTTCCAGCCTGTTCACCAACGCTGTGCTGAGGGCTCAGCACCTTCACCTCCTGGCTGCAGAGACATACAAGGAGTTTGAACGCACCTATATTCCAGAGGAACAAAGGCACACAAACAAGAATTCCCAGGTAGCATTTTGTTACTCGGAAACCATCCCTGCTCCCATGAAGAAGGATGATGCCCAGCAGAAATCAGACATGGAGCTTCTTCAGTTTTCCCTGATTCTCATCCAGTCCTGGCTGACCCCGGTGCAGTACCTGAGCAAGATGTTCACAAACAATCTGGTTTTTGGCACCTCAGAC…	ATGGCTCCAGGGTCCTGGCTCTCTCCTCTGGCCATTGCTGTGATCACCCTGGGACTGCAGTGGCCACAGCCAGCTGCCACCTTCCCAGCCATGCCCCTGTCCAGCCTGTTTGCCAACGCTGTGCTGAGGGCTCAGCACCTTCACCTCCTGGCTGCTGAGACCTACAAGGAGTTTGAACGCAGCTACATCCCAGAGGACCAAAGGCACACCAACAAAAACTCCCAGGTGGCCTACTGCTACTCAGAAACCATCCCTGCTCCCACGGGGAAGGAGGATGCCCAGCAGAAATCGGACATGGAGCTTCTCCGGTTTTCCCTGGTTCTCATCCAGTCCTGGCTGAACCCAATGCAGTACCTGAGCAAGGTGTTCACAAACAACTTGGTTTTTGGCACCTCAGAC…	N/A
Passeriformes	Oscine	Vireonidae	Erpornis_zantholeuca	VZTN00000000	B10K-DU-002-58	Yes	Yes	No	Yes	Yes	Yes	ATGGCTCCAGGGTCCTGGCTCTCTCCTCTGGCCATTGCTGTGATCACCCTGGCACTGCAGTGGCCACAGCCAGCTGCCACCTTCCCGGCCATGCCCCTCTCCAGCCTGTTTGCCAACGCTGTGCTGAGGGCTCAGCACCTTCACCTCCTGGCTGCCGAGACCTACAAGGAGTTTGAACGCAGCTACATCCCAGAGGACCAAAGGCACACCAACAAAAACTCCCAGGTAGCCTACTGCTACTCAGAAACCATCCCTGCTCCCACGGGGAAGGAGGATGCCCAGCAGAAATCGGACATGGAGCTTCTCCGCTTTTCCCTGGTTCTCATCCAGTCCTGGCTGACCCCGGTGCAGTACCTGAGCAAGGTGTTCACAAACAACCTGGTTTTTGGCACCTCAGAC…	ATGGCTCCAGGGTCATGGTTCTCTCCTCTTGCCATTGCCATGATCTGTCTGGGACTGCAGTGGCCACAACAAGCTGCCACCTTCCCGGCCATACCCCTTTCCAGCCTGTTTGCCAATGCTGTGCTTAGGGCTCAGCACCTTCACCTCCTGGCTGCCGAGACATACAAGGAGTTTGAACGCGCCTATATTCCAGAGGACCAAAGACACACAAACAAGAATTCCCAGGTAGCATTTTGTTACTCGGAAACCATCCCTGCTCCCATGAAGAAGGACGATGCCCGGCAGAAATCAGACATGGAGCTTCTTCAGTTTTCCCTGGTTCTCATCCAGTCCTGGCTGACCCCAGTGCAATATCTAGGCAAGATGTTCACAAATAATCTGGTTTTTGGCACCTCAGAC…	N/A
Passeriformes	Oscine	Erythrocercidae	Erythrocercus_mccallii	VZRG00000000	B10K-DU-002-60	Yes	Yes	No	Yes	No	No	ATGGCTCCAGGGTCCTGGCTCTCTCCTCTGGCCATTGCTGTCATCACCCTGGGACTGCAGTGGCCACAGCCAGCTGCCACCTTCCCGGCCATGCCCCTGTCCAGCCTGTTTGCCAACGCTGTGCTGAGGGCTCAGCACCTTCACCTCCTGGCTGCTGAGACCTACAAGGAGTTTGAACGCAGCTACATCCCAGAAGACCAAAGACACACCAACAAAAACTCCCAGGTAGCCTACTGCTACTCAGAAACCATCCCTGCTCCCACAGGAAAGGAGGATGCCCAGCAGAAAACGGACATGGAGCTTCTCCGGTTTTCCCTGGTTCTCATTCAGTCCTGGCTGACCCCAGTGCAGTACCTGAGCAAGGTGTTCACAAACAACTTGGTTTTTGGCACCTCAGAC…	ATGGCTCCAGGGTCATTTTTCTCTCCTCTCGCCATTGCTATGATCACTCTGGGACTGCAGTGGCCACAACAAGCTGCCACCTTCCCGGCCATACCCCTTTCAAGCCTGTTTGCCAATGCTGTGCTGAGGGCTCAGCACCTTCACCTCCTGGCTGCAGAAACATACAAGGAATTTGAACGCACCTATATTCCAGAGGACCAAAGACACACAAACAAGAATTCCCAGGTAGCATTTTGTTACTCGGAAACCATCCCTGCTCCCATGAAGAAGGATGATGCTCAGCAGAAATCAGACATTGAGCTTCTTCAGTTTTCCCTGGTTCTCATCCAGTCCTGGCTGACACCGGTGCAGTACCTAAGCAAGATGTTCACAAACAATCTGGTTTTTGGCACCTCAGTC…	N/A
Passeriformes	Oscine	Estrilidae	Erythrura_gouldiae	GCA_003676055.1		Yes	Yes	No	Yes	No	No	ATGGCTCCAGGGTCCTTGCTCTCTCCTCTGGCCATTGCTGTGATCACCCTGGGACTGCAGTGGCCACAGGCAGCTGCCACCTTCCCGGCCATGCCCCTGTCCAGCCTGTTTGCCAACGCTGTGCTGAGGGCTCAGCACCTTCACCTCCTGGCTGCCGAGACCTACAAGGAGTTTGAACGCAGCTACATCCCAGAGGATCAAAGGCACACCAACAAAAACTCCCAGGTAGCCTACTGCTACTCTGAGACCATCCCTGCTCCCACAGGGAAGGAGGATGCCCAGCAGAAATCGGACATGGAGCTTCTCCGGTTTTCCCTGGTTCTCATCCAGTCCTGGCTGACCCCAGTGCAGTACCTGAGCAAGGTGTTCACAAACAACTTGGTTTTTGGCACCTCAGAC…	ATGTCTCCAGGGTCATGGTTCCCTCCTCTCACCATTGCCATGATCACTCTGGGACTGCAGTGGCCACAGCAAGCTGCCTCCTTCCCGGCCATACCCCTTTCCAACCTGTTTACCAATGCTGTGCTGAGGGCTCAGCACCTTCACCTCCTGGCTGCCGAGACATACAAGGAGTTTGAACGCACCTATATTCCAGAGGACCAAAGACACACAAACAAGAATTCCCAGGTAGCCTTTTGTTACTCGGAAGCCATCCCTGCTCCCGTGAAGAAGGATGATGCTCAGCAGAAATCAGACATTGAGCTTCTTCAGTTTTCCCTGGTTCTCATCCAGTCCTGGCTGACCCCGGTGCAGTACCTAAGCAAGATGTTCACAAACAATCTGGTTTTTGGCACCTCAGAC…	N/A
Piciformes		Capitonidae	Eubucco_bourcierii	VWZE00000000	B10K-DU-001-04	Yes	No	No	Yes	No	No	ATGGGGTACAGGTCTCACTTCTCTCCTCTCCTGCTTGCTGTGATGGCTCTGGCACTGCAGTGGCCGCAGGAAGCTGCCACCTTCCCAGCCATGCCCCTTTCCAACCTGTTTGCCAACGCTGTCCTGAGAGCTCAGCACCTTCACCTCCTGGCTGCTGAGACCTACAAAGAGTTCGAACGCACCTACATCCCAGAGGACCAAAGGCACACCAACAAAAACTCCCAGGCAGCCTTCTGTTACTCAGAAACCATCCCTGCTCCCACAGGCAAGGATGATGCCCAGCAGAAATCTGACATGGAGCTCCTTCGTTTCTCCCTGGTTCTCATCCAGTCCTGGCTGACTCCAGTGCAGTACCTAAGCAAGGTCTTCACCAACAACCTGGTTTTTGGCACCTCAGAC…	N/A	N/A
Tinamiformes		Tinamidae	Eudromia_elegans	VZSX00000000	B10K-Eudromia-elegans	Yes	No	No	Yes	No	No	ATGGCTCCAGGGTCGTGGTTTTCTCCTCTCTTCATCGCCGTGATCACACTGGGTTTGCAGTGGCCACAGGAAGCGGCAACCTTCCCAGCCATGCCCCTTTCCAACCTGTTTGCCAACGCCGTGCTGCGGGCTCAGCACCTTCACCTCCTGGCTGCCGAGACATACAAAGAGTTTGAACGCACCTACATTCCAGAGGACCAGAGACACGCCAACAAAAATTCCCAGTCAGCATTTTGTTACTCGGAAACCATTCCTGCTCCCACAGGGAAGGATGACGCCCAGCAAAAATCAGACATGGAGCTTCTCCGGTTTTCACTGGTTCTCATCCAGTCCTGGCTGGCTCCAGTGCAATACCTGAGCAAGGTGTTCACAAACAATCTGGTTTTTGGCACCTCAGAT…	N/A	N/A
Passeriformes	Oscine	Euclacestomatidae	Eulacestoma_nigropectus	VZTE00000000	B10K-DU-029-39	Yes	Yes	No	Yes	Yes	No	ATGGCTCCAGGGTCCTGGCTCTCTCCTCTGGCCCTTGCTGTGATCACCCTGGGACTGCAGTGGCCACAGCCAGCTGCCACCTTCCCGGCCATGCCCCTCTCCAGCCTGTTTGCCAACGCTGTGCTGAGGGCTCAGCACCTTCACCTCCTGGCTGCCGAGACCTACAAGGAGTTTGAACGTAGCTACATCCCAGAGGACCAAAGGCACACCAACAAAAACTCCCAGGTAGCCTATTGCTACTCAGAAACCATCCCTGCTCCCACGGGGAAGGAGGATGCCCAGCAGAAATCGGACATGGAGCTTCTCCGGTTTTCCCTGGTTCTCATCCAGTCCTGGCTGACCCCGGTGCAGTACCTGAGCAAGGTGTTCACAAACAACCTGGTTTTTGGCACCTCAGAC…	ATGGCTCCAGGGTCATGGTTCTCTCCTCTCGCCATTGCCATGATCACTCTGGGACTGCAGTGGCCACAACAAGCTGCCACCTTCCCGGCCATACCCCTTTCCAGCCTGTTTGCCAACGCTTTGCTGAGGGCTCAGCACCTTCACCTCCTGGCTGCCGAGACATACAAGGAATTTGAACGCACCTATGTTCCAGAGGACCAAAGACACACAAACAAGAATTCCCAGGTAGCACTTTGTTACTCGGAAACCCTCTCTGCTCCCATGAAGAAGGATGATGCCCAGCAGAAATCAGACATGGAGCTTCTTCAGTTTTCCCTGGTTCTCATCCAGTCCTGGCTGACCCCGGTGCAGTACCTGAGCAAGGTGTTCACAAACAACCTGGTTTTTGGCACCTCAGAC…	N/A
Eurypygiformes		Eurypygidae	Eurypyga_helias	GCA_000690775.1		No	No	Yes	No	No	No	N/A	N/A	partial sequence
Coraciiformes		Coraciidae	Eurystomus_gularis	VZZY00000000	B10K-DU-002-51	Yes	No	No	Yes	No	No	ATGGCTCCAGGGTCGTGGTTTTCTCCTCTCCTCATTGCTGTGATCGCCCTGGGACTCCAGTGGCCACAGGAAGCTGCCACCTTCCCAGCCATGCCCCTTTCCAACCTGTTTGCCAACGCCGTGCTGAGGGCTCAGCACCTTCACCTCCTGGCTGCCGAGACATACAAAGAGTTCGAACGCACCTATATTCCAGAGGACCAAAGACACGCCAACAAAAATTCCCAGGCAGCATTCTGTTACTCGGAAACCATCCCTGCTCCCACAGGGAAGGACGATGCCCAGCAGAAATCGGACATGGAGCTTCTTCGGTTTTCGCTGGTTCTCATCCAGTCCTGGCTGACCCCGGTGCAATACCTAAGCAAGGTGTTCACCAACAATCTGGTTTTTGGCACCTCAGAC…	N/A	N/A
Falconiformes		Falconidae	Falco_cherrug	GCA_000337975.1		Yes	No	Yes	Yes	No	Yes	ATGGCTCCAGGGTCATGGTTCTCTCCTCTCTTCATTGCTGTGATCACTCTGGGACTGCAGTGGCCGCAGGAAGCCGCCACCTTCCCGGCCATGCCCCTTTCCAACCTGTTTGCCAACGCGGTGCTGAGGGCTCAGCATCTTCACCTCCTGGCTGCTGAGACATACAAAGAGTTCGAACGCACCTATATTCCAGAGGACCAAAGGCACGCCAACAAAAATTCCCAGGCAGCGTTTTGTTACTCAGAAACCATCCCTGCTCCCACGGGGAAGGATGATGCCCAGCAGAAATCGGACATAGAGCTTCTTCGGTTTTCACTGGTTCTCATCCAGTCCTGGCTGACCCCAGTGCAATACCTAAGCAAGGTGTTCACAAACAATCTGGTTTTTGGCACCTCAGAT…	N/A	N/A
Falconiformes		Falconidae	Falco_peregrinus	GCA_000337955.1		Yes	No	Yes	Yes	No	No	ATGGCTCCAGGGTCATGGTTCTCTCCTCTCTTCATTGCTGTGATCACTCTGGGACTGCAGTGGCCGCAGGAAGCCGCCACCTTCCCGGCCATGCCCCTTTCCAACCTGTTTGCCAACGCGGTACTGAGGGCTCAGCATCTTCACCTCCTGGCTGCTGAGACATACAAAGAGTTCGAACGCACCTATATTCCAGAGGACCAAAGGCACGCCAACAAAAATTCCCAGGCAGCGTTTTGTTACTCAGAAACCATCCCTGCTCCCACGGGGAAGGATGATGCCCAGCAGAAATCGGACATAGAGCTTCTTCGGTTTTCACTGGTTCTCATCCAGTCCTGGCTGACCCCAGTGCAATACCTAAGCAAGGTGTTCACAAACAATCTGGTTTTTGGCACCTCAGAT…	N/A	N/A
Falconiformes		Falconidae	Falco_rusticolus	GCA_015220075.1		Yes	No	Yes	No	No	No	N/A	N/A	not queried
Passeriformes	Oscine	Falcunculidae	Falcunculus_frontatus	VZRV00000000	B10K-DU-029-77	Yes	Yes	No	Yes	Yes	No	ATGGCTCCAGGGTCCTGGCTCTCTTCTCTGGCCATTGCTGTGATCACACTGGGACTGCAGTGGCCACAGCCAGCTGCCACCTTCCCGGCCATGCCCCTCTCCAGCCTGTTTGCCAACGCTGTGCTGAGGGCTCAGCACCTTCACCTCCTGGCTGCCGAGACCTACAAGGAGTTTGAACGCAGCTACATCCCAGAGGACCAAAGGCATGCCAACAAAAACTCCCAGGTAGCCTTCTGCTACTCAGAAACCATCCCTGCTCCCACGGGGAAGGAGGATGCCCAGCAGAAGTCGGACATGGAGCTTCTCCAGTTTTCCCTTGTTCTCATCCAGTCCTGGCTGACCCCAGTGCAGTACCTGAGCAAGGTGTTCACAAACAACCTGGTTTTTGGCACCTCAGAC…	ATGGCTCCAGGGTCGTGGGTCTCTCCTCTTGCCATTGCCATGATCACTCTGGGACTGCAGTGGCCACAAGAAGCTGCTACCTTCCCGGCCATACCCCTTTCCAGCCTGTTTGCCAATGCTGTGCTGAGGGCCCGGCACCTTCACCTCCTGGCTGCCGAGACATACAAGGAGTTTGAACGCACCTATATTCCAGAGGACCAAAGGCACACAAACAAGAATTCTCAGGTAGCATTTTGTTACTCGGAAACCATCACTGCTCCCATGAAGAAGGATGATGCCCAGGAGAAATCAGACATGGAGCTTCTTCAGTTCTCCCTGGTTCTCATCCAGTCCTGGCTGACCCCGGTGCAGTACCTAAGCAAGATGTTCACAAACAATCTGGTTTTTGGCACCTCAGAC…	N/A
Passeriformes	Oscine	Muscicapidae	Ficedula_albicollis	GCA_000247815.2		Yes	Yes	Yes	Yes	Yes	Yes	ATGGCTCCAGGGTCCTGGCTCTCTCCTCTGGCCATTGCTGTGATCACCCTGGGACTGCAGGGGCCACAGCCAGCTGCCACCTTCCCGGCCATGCCCCTGTCCAGCCTGTTTGCCAACGCTGTGCTGAGGGCTCAGCACCTTCACCTCCTGGCTGCTGAGACCTACAAGGAGTTTGAACGCAGCTACATCCCAGAGGACCAAAGGCACACCACCAAACACTCCCAGGTGGCCTACTGCTACTCAGAAACCATCCCTGCTCCCACGGGGAAGGAGGATGCCCAGCAGAAATCGGACATGGAGCTTCTCCGGTTTTCCCTGGTTCTCATCCAGTCCTGGCTGACCCCAGTGCAGTACCTGAGCAAGGTGTTCACAAACAACTTGGTTTTTGGCACCTCAGAC…	ATGGCTCCAGGGTCCTGGCTCTCTCCTCTCGCCATTGCTGTCATCACTCTGGGACTGCAGTGGCCACAGCAAGCTGCCACCTTCCCAGCCATTCCCCTTTCCAGCCTGTTTGCCAACGCTGTGCTGAGGGCTCAGCACCTTCACCTCCTGGCTGCAGAGACATACAAGGAGTTTGAACGCACCTATATTCCAGAGGAACAAAGGCACACAAACAAGAATTCCCAGGTAGCATTTTGTTACTCGGAAACCATCCCTGCTCCCATGAAGAAGGATGATGCCCAGCAGAAATCAGACATGGAGCTTCTTCAGTTTTCCCTGATTCTCATCCAGTCCTGGCTGACCCCGGTGCAGTACCTGAGCAAGATGTTCACAAACAATCTGGTTTTTGGCACCTCAGAC…	N/A
Suliformes		Fregatidae	Fregata_magnificens	WAAD00000000	B10K-DU-002-48	Yes	No	No	Yes	No	No	ATGGCTCCAGGGTCATGGTTTTCTCCTCTCTTCATTGCTGTGATCACTCTGGGACTGCAGTGGCCACAGGAAGCTGCCACCTTCCCGGCCATGCCCCTTTCCAACCTGTTTGCCAACGCTGTGCTGAGGGCTCAGCACCTTCACCTCCTGGCTGCCGAGACATACAAAGAGTTCGAACGCACCTATATTCCAGAGGACCAAAGACATGCCAACAAAAATTCCCAGGCAGCATTTTGTTACTCGGAAACCATCCCTGCTCCCACAGGGAAGGATGATGCCCAGCAGAAATCGGACATGGAGCTTCTTCGGTTTTCCCTGGTTCTCATCCAGTCCTGGTTGACCCCGGTGCAATACCTAAGCAAGGTGTTCACAAACAATCTGGTTTTTGGGACCTCAGAC…	N/A	N/A
Procellariiformes		Oceanitidae	Fregetta_grallaria	VZZT00000000	B10K-DU-006-09	Yes	No	No	Yes	No	No	ATGGCTCCAGGGTCATGGTTTTCTCCTCTCTTCATTGCTGTGATCGCTCTGGGACTGCAGTGGCCACAGGAAGCTGCCACCTTCCCGGCCATGCCCCTTTCCAACCTGTTTGCCAACGCTGTGCTGAGGGCTCAGCACCTTCACCTGCTGGCTGCCGAGACATACAAAGAGTTTGAACGCACCTATATTCCAGAGGACCAAAGACACGCCAACAAAAACTCCCAGGCAGCATTTTGTTACTCGGAAACCATCCCTGCTCCCACAGGGAAGGATGATGCCCAGCAGAAATCCGACATGGAGCTTCTTCGGTTTTCACTGGTTCTCATCCAGTCCTGGTTGACCCCGGTGCAATACCTAAGCAAGGTGTTCACAAACAATCTGGTTTTTGGCACCTCAGAC…	N/A	N/A
Procellariiformes		Procellariidae	Fulmarus_glacialis	GCF_000690835.1		Yes	No	Yes	Yes	No	Yes	ATGGCTCCAGGGTCATGGTTTTCTCCTCTCTTCATTGCTGTGATCACTCTGGGTCTGCAGTGGCCACAGGAAGCTGCCACCTTCCCGGCCATGCCCCTTTCCAACCTGTTTGCCAACGCTGTGCTGAGGGCTCAGCACCTTCACCTCCTGGCTGCCGAGACATACAAAGAGTTCGAACGCACCTATATTCCAGAGGACCAAAGACATGCCAACAAAAATTCCCAGGCAGCATTTTGTTACTCGGAGACCATCCCTGCTCCCACGGGGAAGGATGATGCCCAGCAGAAATCGGACATGGAGCTTCTTCGGTTTTCACTGGTTCTCATCCAGTCCTGGTTGACCCCTGTGCAATACCTAAGCAAGGTGTTCACAAACAACCTGGTTTTCGGCACCTCAGAC…	N/A	N/A
Passeriformes	Suboscine	Furnariidae	Furnarius_figulus	VYZD00000000	B10K-DU-003-06	Yes	Yes	No	Yes	Yes	Yes	ATGGCTCCAGGCTCCTGGTTTTCTCCTCTGGCCATTGCTGTGATCGCTCTGGGGCTGCAGTGGCCACAGCCAGCTGCCACCTTCCCAGCCATGCCCCTTTCCAGTCTGTTTGCCAACGCTGTGCTGAGGGCTCAGCACCTTCACCTCCTGGCTGCTGAGACCTACAAGGAGTTTGAACGCAGCTATATTCCAGAGGACCAAAGACACACCAACAAAAACTCCCAGGTGGCATATTGCTACTCAGAGACCATCCCTGCTCCCACAGGGAAGGAGGATGCACAGCAGAAATCGGACATGGAGCTACTCCGCTTTTCCCTGGTTCTCATCCAGTCCTGGCTGACCCCAGTGCAGTACCTTGGCAAGGTGTTCACCAACAACCTGGTTTTTGGCACCTCAGAC…	ATGGCTCCAGGGTCATGGTTTCCTCCTCTGGCCATTGCTGTGATCACCGTGGGGCTGCAGTGGCCACAGCCAGCTGCCACCTTCCCAGCCATGCCCCTGTCCAGCCTGTTTGCCAACGCTGTGCTGAGGGCTCAGCACCTTCACCTCCTGGCTGCCGAGACCTACAAGGAGTTCGAACGCACCTATATTCCAGAGGACCAAAGGCACACAAACAAGAATTCCCAGGGAGCATTTTGTTACTCGGAAACCATTCCTGCTCCCATGAAAAAGGATGATGCCCAGCAGAAATCGGACATGGAGCTGCTTCGGATTTCCCTGGTTCTCATCCAGTCCTGGCTGACCCCGGTGCAGTACCTAAGCAAGGTGTTCACAAACAACCTGGTTTTTGGCACCTCAGAC…	N/A
Piciformes		Galbulidae	Galbula_dea	VWZX00000000	B10K-DU-001-62	Yes	No	No	Yes	No	No	ATGGCTCCAGGGTCATGGTTTTCTCCTCTCCTCATTGCTGTGATCACTCTGGGACTCCAGTGGCCACAGGAAGCTGCCACCTTCCCAGCCATGCCCCTTTCCAACCTGTTTGCTAATGCTGTGCTGAGAGCTCAACACCTTCACCTCCTGGCTGCTGAGACCTACAAAGAGTTTGAACGCACCTATATCCCTGAGGACCAGAGGCATGCCAACAAGAACTCCCAGGCAGCATTCTGCTACTCAGAGACCATCCCTGCTCCCACAGGGAAGGATGATGCCCAGCAGAAATCGGACATGGAGCTTCTTCGGTTTTCCTTGGTTCTCATCCAGTCCTGGCTGACACCAGTGCAATACCTGAGCAAGGTGTTCACAAACAATCTGGTGTTTGGCACCTCAGAC…	N/A	N/A
Galliformes		Phasianidae	Gallus_gallus	GCA_016699485.1		Yes	No	Yes	Yes	Yes	Yes	ATGGCTCCAGGCTCGTGGTTTTCTCCTCTCCTCATCGCTGTGGTCACGCTGGGACTGCCGCAGGAAGCTGCTGCCACCTTCCCTGCCATGCCCCTCTCCAACCTGTTTGCCAACGCTGTGCTGAGGGCTCAGCACCTCCACCTCCTGGCTGCCGAGACATATAAAGAGTTCGAACGCACCTATATTCCGGAGGACCAGAGGTACACCAACAAAAACTCCCAGGCTGCGTTTTGTTACTCAGAAACCATCCCAGCTCCCACGGGGAAGGATGACGCCCAGCAGAAGTCAGACATGGAGCTGCTTCGGTTTTCACTGGTTCTCATCCAGTCCTGGCTCACCCCCGTGCAATACCTAAGCAAGGTGTTCACGAACAACTTGGTTTTTGGCACCTCAGACAGA…	N/A	N/A
Gaviiformes		Gaviidae	Gavia_stellata	GCA_000690875.1		Yes	No	Yes	Yes	No	Yes	ATGGCTCCAGGGTCATGGTTTTCTCCTCTCTTCATTGCTGTGATCGCTCTGGGACTGCAGTGGCCACAGGAAGCTGCCACCTTCCCGGCCATGCCCCTTTCCAACCTGTTTGCCAACGCCGTGCTGAGGGCTCAGCACCTTCACCTCCTGGCTGCCGAGACATACAAAGAGTTCGAACGCACCTATATTCCAGAGGACCAAAGACACGCCAACAAAAATTCCCAGGCAGCATTTTGTTACTCAGAAACCATCCCTGCTCCCACGGGGAAGGATGATGCCCAGCAGAAATCGGACATGGAGCTTCTTCGGTTTTCACTGGTTCTCATCCAGTCCTGGTTGACCCCAGTACAATACCTAAGCAAGGTGTTCACAAACAATCTGGTTTTTGGCACCTCAGAC…	N/A	N/A
Cuculiformes		Cuculidae	Geococcyx_californianus	VWPV00000000	B10K-CU-031-07	Yes	No	No	Yes	No	No	ATGGCTCCAGGGTCCTGGTTTTCTCCTCTCCTCATTGCTGTGGTCACTCTGGGACTGCAGTGGCCACAGGAAGCTGCCACCTTCCCGGCCATGCCACTTTCCAACCTATTTGCTAACGCCGTGCTGAGGGCTCAGCATCTTCACCTCCTGGCTGCCGAGACCTACAAAGAGTTTGAACGCACCTACATTCCAGAGGACCAGAGACATGCCAACAAAAATCCTCAAGCATTCTGTTACTCAGAAACCATCCCTGCTCCCACAGGGAAGGACGATGCCCAGCAGAAATCGGACATGGAGCTGCTTCGGTTTTCCCTGGTTCTCATCCAGTCCTGGTTGACCCCGGTACAGTACCTAAGCAAGGTGTTCACAAATAACCTGGTTTTCGGCACCTCAGACAGA…	N/A	N/A
Passeriformes	Oscine	Thraupidae	Geospiza_fortis	GCA_000277835.1		Yes	Yes	Yes	Yes	Yes	Yes	ATGGCTCCAGGGTCCTGGCTCTCTCCTCTGGCCATTGCTGTGATTGCCCTGGGACTGCAGTGGCCACAGGCAGCTGCCACCTTCCCGGCCATGCCCCTGTCCAGCCTGTTTGCCAACGCTGTGCTGAGGGCTCAGCACCTTCACCTCCTGGCTGCTGAGACCTACAAGGAGTTTGAACGCAGCTACATCCCAGAGGACCAAAGGCACACCAACAAAAACTCCCAGGTAGCCTACTGCTACTCAGAAACCATCCCTGCTCCCACGGGGAAGGAGGATGCCCAGCAGAAATCGGACATGGAGCTTCTCCGGTTTTCCCTGGTTCTCATCCAGTCCTGGCTGACCCCAGTGCAGTACCTGAGCAAGGTGTTCACAAACAACTTGGTTTTTGGCACCTCAGAC…	ATGGCTCCAGGGTCGTGGCTCTCTCCTCTCACCATTGCCATGATCACTCTGGGACTGCAGTGGCCACAGCAAGCTGCCGCCTTCCCGACCGTGCCCCTTTCCAGCCTGTTTGCCAACGCTGTGCTGAGGGCTCAGCACCTGCACCTCCTGGCTGCGGAGACGTACAAGGAGTTTGAACGCACCTATATTCCAGAGGACCAAAGGCACACAAACAAGAATTCCCAGGTAGCATTTTGTTACTCGGAAACCATCCCTGCTCCCGTGAAGAAGGATGATGCTCAGCAGAAATCAGACATGGAGCTTCTTCAGTTCTCCCTGGTTCTCATCCAGTCCTGGCTGACCCCGGTGCAGTACCTAAGCAAGATGTTCACAAACAATCTGGTTTTTGGCACCTCAGAC…	N/A
Passeriformes	Oscine	Parulidae	Geothlypis_trichas	GCA_009764595.1		Yes	Yes	No	Yes	No	Yes	ATGGCTCCAGGGTCCTGGCTCTCTTCTCTGGCCATTGCTGTGATCACCCTGGGACTGCAGGGGCCACAGGCAGCTGCCACCTTCCCGGCCATGCCCCTGTCCAGCCTGTTTGCCAACGCTGTGCTGAGGGCTCAGCACCTTCACCTCCTGGCTGCCGAGACCTACAAGGAGTTTGAACGCAGCTACATCCCAGAGGACCAAAGGCACACCAACAAAAACTCCCAGGTAGCCTACTGCTACTCAGAAACCATCCCTGCTCCCACAGGGAAGGAGGATGCCCAGCAGAAATCGGACATGGAGCTTCTCCGGTTTTCTCTGGTTCTCATCCAGTCCTGGCTGACCCCAGTGCAGTACCTGAGCAAGGTGTTCACAAACAACTTGTTTTTTGGCACCTCAGAC…	ATGGCTCCAGGGTCATGGTTGTCTCCTCTCACCATTGCCATGATCACTCTGGGACTGCAGTGGCCACAGCAAGCTGCCGCCTTCCCCACCGTGCCCCTTTCCAGCCTGTTTGCCAACGCTGTGCTGAGGGCTCAGCACCTTCACCTCCTAGCTGCCGAGACATACAAGGAGTTTGAACGCACCTATATTCCAGAGGACCAAAGACACACAAACAAGAATTCCCAGGTAGCATTTTGTTACTCGGAAACCATCCCAGCTCCCATGAAGAAGGATGATGCTCAGCAGAAATCAGACATGGAGCTTCTTCAGTTCTCCCTGGTTCTCATCCAGTCCTGGCTGACCCCGGTGCAGTACCTCAGCAAGATGTTCACAAACAATCTTGTTTTTGGCACCTCAGAC…	N/A
Charadriiformes		Glareolidae	Glareola_pratincola	VWPO00000000	B10K-CU-031-08	Yes	No	No	Yes	No	No	ATGGCTCCAGGGTCGTGGTTTTCTCCTCTCTTCATTGCTGTGATCACTCTGGGACTGCAGTGGCCACAGGAAGCTGCCACCTTCCCGGCCATGCCCCTTTCCAACCTGTTTGCCAACGCCGTGCTGAGGGCTCAGCACCTTCACCTCCTGGCTGCCGAGACATACAAAGAGTTCGAACGCACCTATATTCCAGAGGACCAGAGACACGCCAACAAAAATTCCCAGGCAGCATTTTGTTACTCAGAAACCATCCCTGCTCCCACAGGGAAGGATGACGCCCAGCAGAAATCGGATATGGAGCTTCTTCGGTTTTCACTGGTTCTCATCCAGTCCTGGTTGACCCCGGTGCAATACCTAAGCAAGGTGTTCACAAACAATCTGGTTTTTGGCACCTCAGAC…	N/A	N/A
Strigiformes		Strigidae	Glaucidium_brasilianum	VXAP00000000	B10K-DU-008-63	Yes	No	No	Yes	No	No	ATGGCTCCAGGGTCATGGTTTTCTCCTCTCTTCATTGCTGTGATCACTCTGGGACTGCAGTGGCCACAGGAAGCTGCCACCTTCCCAGCCATGCCCCTTTCCAATCTGTTTGCCAACGCTGTGGTGAGGGCTCAGCACCTTCATCTCCTGGCTGCCGAGACATACAAGGAGTTTGAACGCACCTATATTCCAGAGGACCAAAGGCATGCCAACAAAAATTCCCAGGCAGCATTTTGTTACTCGGAAACCATCCCTGCTCCCACGGGGAAGGATGATGCCCAGCAGAAATCGGACATGGAGCTGCTTCGGTTTTCACTGGTTCTCATCCAGTCCTGGTTGACCCCGGTACAATACTTAAGCAAAGTGTTCACAAACAATCTGGTTTTCGGCACCTCAGAC…	N/A	N/A
Passeriformes	Suboscine	Grallariidae	Grallaria_varia	VWZG00000000	B10K-DU-001-02	Yes	Yes	No	Yes	Yes	Yes	ATGGCTCCAGGGTCCTGGTTCTCTCCTGTGGCCATTGCCGTGATGACTCTGGCACTGCAGTGGCCGCAGCACGGTGCCACCTTCCCGGCCATGCCCCTGTCCAGCCTGTTTGCCAACGCTGTGCTGAGGGCTCAGCACCTTCACCTCCTGGCTGCCGAGACCTACAAGGAGTTCGAACGCAGCTATATTCCAGAGGACCAAAGGCACAGCAACAAAAATTCCCATGTGGCACACTGCTACTCGGAGACCATCCCTGCTCCCACGGGGAAGGAGGATGCCCAGCAGAAATCGGACATGGAGCTGCTCCGCTTTTCCCTGGCTCTCATCCAGTCCTGGCTGACCCCAGTGCAGTACCTGGGCAAGGTGTTCCCAAACAACCTGGTTTTTGGCACCTCCGAC…	ATGGCTCCAGGGTCCTGGTTCTCCCCTCTGGCCATCGCCGTGATGACGGTGGGGCTGCAGTGGCCACAGCCAGCTGCCACCTTCCCGGCCATGCCCCTGTCCAGCCTGTTTGCCAACGCTGTGCTGAGGGCTCAGCACCTTCACCTCCTGGCTGCCGAGACCTACAAGGAGTTTGAACGCACCTATATTCCAGAGGAGCAAAGGCACACAAATAAGAATTCCCAGGTGGCATTTTGTTACTCGGAAACCATCCCTGCTCCCATGAAAAAGGATGATGCCCAGCAGAAATCAGACATGGAGCTGCTGCGGATTTCCCTGGTTCTCATCCAGTCCTGGCTGACCCCGGTGCAGTACCTCAGCAAGGTGTTCACAAACAACCTGGTTTTCGGCACCTCAGAC…	N/A
Passeriformes	Oscine	Meliphagidae	Grantiella_picta	VZRM00000000	B10K-DU-029-50	Yes	Yes	No	Yes	Yes	Yes	ATGGCTCCAGGGTCCTGGCTCTCTCCTCTGGCCATTGCTGTGATCACCTTGGGGCTGCAGTGGCCACAGCCAGCTGCCACCTTCCCGGCCATGCCCCTCTCCAGCCTGTTTGCCAATGCTGTGCTGAGGGCTCAACACCTTCACCTCCTGGCTGCCGAGACCTACAAGGAGTTTGAACGCAGCTACATCCCAGAGGACCAAAGGCACACCAACAAAAACTCCCAGGTAGCCTATTGCTACTCGGAAACCATCCCTGCTCCCACGGGGAAGGAGGATGCCCAGCAGAAATCGGACATGGAGCTTCTCCGGTTTTCTCTGGTTCTCATCCAGTCCTGGCTGACCCCAGTGCAGTATCTGAGCAAGGTGTTCACCAACAACCTGGTTTTTGGCACCTCAGAC…	ATGGCTCCAGGGTCATGGTTCTCTCCTCTCGCCATTGCCATGATCATTCATGGACTGCAGTGGCCACAACAAGCTGCCACCTTCCCAGCCATACCCCTTTCCAGCCTGTTTGCCAATGCTGTGCTGAGGGCTCAACACCTTCACCTCCTGGCTGCCGAGACATACAAGGAGTTTGAACGCACCTATATTCCAGAAGATCAAAGACACACAAACAAGAATTCCCAGGTAGCATTTTGTTACTCGGAAACCATCCTTGCTCCCTTGAAGAAGGATGATGCCCAGCAGAAATCGGACATGGAGCTTCTTCGGTTTTCCCTGGTTCTCATTCAGTCCTGGCTGACCCCAGTGCAGTACCTCAGCAAGATGTTCACAAACAATCTGGTTTTTGGCACCTCAGAC…	N/A
Gruiformes		Gruidae	Grus_americana	WEIX00000000	B10K-DU-012-65	Yes	No	No	Yes	No	No	ATGGCTCCAGGGTCATGGTTTTCTCCCCTCTTCATCGCTGTGATCACTCTGGGACTGCAGTGGCCACAGGAAGCTGCCACCTTCCCGGCCATGCCCCTTTCCAACCTGTTTGCCAACGCCGTGCTGAGGGCTCAGCACCTTCACCTCCTGGCTGCTGAGACATACAAAGAGTTTGAACGCACCTATATTCCAGAGGACCAGAGACATGCCAACAAAAACTCTCAGGGAGCATTTTGTTACTCCGAAACCATTCCTGCTCCCACGGGGAAGGATGATGCCCAGCAGAAATCGGATATGGAGCTTCTTCGGTTTTCCCTGGTTCTCATCCAGTCCTGGTTGAACCCAGTGCAATACCTAAGCAAGGTGTTCACAAACAATCTGGTTTTTGGCACCTCAGAC…	N/A	N/A
Passeriformes	Oscine	Artamidae	Gymnorhina_tibicen	VXAZ00000000	B10K-DU-002-05	Yes	Yes	No	Yes	Yes	Yes	ATGGCTCCAGGGTCCTGGCTCTCTCCTCTGGCCATTGCCGTGATCACGCTGGGACTGCAGTGGCCACGGCCAGCTGCCACCTTCCCGGCCGTGCCCCTCTCCAGCCTGTTTGCCAACGCTGTGCTGAGGGCTCAGCACCTTCACCTCCTGGCTGCCGAGACCTACAAGGAGTTTGAACGCAGCTACATCCCAGAGGACCAAAGGCACACCAACAAAAACTCCCAGGTAGCCTATTGCTACTCAGAAACCATCCCTGCTCCCACGGGGAAGGAGGATGCCCAGCAGAAATCGGACATGGAGCTTCTCCGGTTTTCCCTGGTTCTCATCCAGTCCTGGCTGACCCCGGTGCAGTACCTGAGCAAGGTGTTCACAAACAACCTGGTTTTTGGCACCTCGGAC…	ATGGCTCCAGGGTCATGGTTCCCTCCTCTTGCCATTGCCATGATCACTCTGGGACTGCAGTGGCCACAACAAGCTGCCACCTTCCCGGCCATACCCCTTTCCAGCCTGTTTGCCAACGCTGTGCTGAGGGCTCAGCACCTTCACCTCCTGGCTGCCGAGACATACAAGGAGTTTGAACGCACCTATATTCCAGAGGACCAAAGACACACGAACAAGAATTCCCAGGTAGCATTTTGTTACTCGGAAACCATCCCTGCTCCCATGAAGAAGGATGATGCCCAGCAGAAATCGGACATGGAGCTTCTTCAGTTTTCCCTGGTTCTCATCCAGTCCTGGCTGACCCCAGTGCAGTACCTAAGCAAGATGTTCACAAACAATCTGGTTTTTGGCACCTCAGAC…	N/A
Coraciiformes		Alcedinidae	Halcyon_senegalensis	WBNJ00000000	B10K-DU-024-03	Yes	No	No	Yes	No	No	ATGGCTCCAGGATCCCAGTTTTCTTCTCTCCTCATTGCTGTGATCGCTCTGGGACTGCAGTGGCCTCAGGAAGCTGCCACCTTCCCAGCCATGCCCCTTTCCAACCTGTTTGCCAACGCTGTGCTGAGGGCTCAGCACCTTCACCTCCTGGCCGCGGAGACATACAAAGAGTTTGAACGCACCTATATTCCAGAAGACCAAAGACATGCCAACAAAAATTCCCAGGTGGCGTTTTGTTACTCGGAAACCATCCCTGCTCCCACAGGGAAGGATGATGCCCAGCAGAAATCGGACATGGAGCTTCTTCGGTTTTCACTGGTTCTCATCCAGTCGTGGCTGACCCCGGTGCAGTACCTCAGCAAGGTCTTCACAAACAACCTGGTTTTTGGCACCTCAGAC…	N/A	N/A
Accipitriformes		Accipitridae	Haliaeetus_albicilla	GCA_000691405.1		Yes	No	Yes	Yes	No	No	ATGGCTCCAGGGTCATGGTTTTCTCCTCTCTTCATTGCTGTGATCACCCTGGGACTGCAGTGGCCACAGGAAGCTGCCACCTTCCCGGCCATGCCCCTTTCCAACCTGTTTGCCAATGCTGTGCTGAGGGCTCAGCACCTCCACCTCCTGGCTGCGGAGACATACAAAGAGTTCGAACGCACCTATATTCCAGAGGACCAAAGACATGCCAACAAAAATTCCCAGGCAGCATTTTGTTACTCTGAAACCATCCCTGCTCCCACGGGGAAGGATGATGCCCAGCAGAAATCGGACATGGAGCTCCTTCGGTTTTCACTGGTTCTCATCCAGTCCTGGCTGACCCCAGTGCAATACCTAAGCAAGGTGTTCACAAATAATCTGGTTTTTGGCACCTCAGAC…	N/A	N/A
Accipitriformes		Accipitridae	Haliaeetus_leucocephalus	GCA_000737465.1		Yes	No	Yes	Yes	No	Yes	ATGGCTCCAGGGTCATGGTTTTCTCCTCTCTTCATTGCTGTGATCACCCTGGGACTGCAGTGGCCACAGGAAGCTGCCACCTTCCCGGCCATGCCCCTTTCCAACCTGTTTGCCAATGCTGTGCTGAGGGCTCAGCACCTCCACCTCCTGGCTGCGGAGACATACAAAGAGTTCGAACGCACCTATATTCCAGAGGACCAAAGACATGCCAACAAAAATTCCCAGGCAGCATTTTGTTACTCTGAAACCATCCCTGCTCCCACGGGGAAGGATGATGCCCAGCAGAAATCGGACATGGAGCTCCTTCGGTTTTCACTGGTTCTCATCCAGTCCTGGCTGACCCCAGTGCAATACCTAAGCAAGGTGTTCACAAATAATCTGGTTTTTGGCACCTCAGAC…	N/A	N/A
Gruiformes		Heliornithidae	Heliornis_fulica	VXBZ00000000	B10K-DU-001-55	Yes	No	No	Yes	No	No	ATGGCTCCAGGGTCATGGTTTTCTCCTCTCCTCATTGCTGTGATTGCCCTGGGACTGCAGTGGCCACAGGAAGCTGCCACCTTCCCAGCCATGCCTCTCTCCAACCTGTTTGCCAACGCCGTGCTGAGGGCTCAGCACCTTCACCTCCTCGCTGCCGAGACATACAAAGAGTTTGAACGCACCTACATTCCAGAGGACCAGAGACACGCCAACAAAAATTCTCAGTCAGCATTTTGTTACTCAGAAACCATCCCTGCTCCCACAGGGAAGGATGATGCCCAGCAGAAATCGGATATGGAGCTGCTTCGGTTTTCCCTGGTTCTCATCCAGTCTTGGTTGAACCCGGTGCAATACCTAAGCAAGGTCTTCACAAACAATCTGGTTTTTGGCACCTCAGAC…	N/A	N/A
Passeriformes	Oscine	Fringillidae	Hemignathus_wilsoni	SGIP00000000	OUT-0035	Yes	Yes	No	Yes	Yes	Yes	ATGGCTCCAGGGTCTTGGCTCTCTCCTCTGGCCATTGCTGTGATCACCCTGGGACTGCAGTGGCCACAGGCAGCTGCCACCTTCCCGGCCATGCCCCTGTCCAGCCTGTTTGCCAATGCTGTGCTGAGGGCTCAGCACCTTCACCTCCTGGCTGCTGAGACCTACAAGGAGTTTGAACGCAGCTACATCCCAGAGGACCAAAGGCACACCAACAAAAACTCCCAGGTAGCCTACTGCTACTCAGAAACCATCCCTGCTCCCACGGGGAAAGAGGATGCCCAGCAGAAATCGGACATGGAGCTTCTCCGGTTTTCCCTGGTTCTCATCCAGTCCTGGCTGACCCCAGTGCAGTACCTGAGCAAGGTGTTCACAAACAACTTGGTTTTTGGCACCTCAGAC…	ATGGCTCCAGGGTCATGGTTCTCTCCTCTCACCATTGCCATGATCACTCTGGGACTGCAGTGGCCACAGCAAGCTGCCGCCTTCCCGACCGTGCCCCTTTCCAGCCTGTTTGCCAACGCTGTGCTGAGGGCTCAGCACCTGCACCTCCTGGCTGCCGAGACGTACAAGGAGTTCGAACGCACCTATATTCCAGAGGACCAAAGACACACAAACAAGAATTCCCAGGTAGCATTTTGTTACTCGGAAACCATCCCTGCTCCCATGAAGAAGGATGATGCTCAGCAGAAATCAGACATCGAACTTCTTCAGTTTTCCCTGGTTCTCATCCAGTCCTGGCTGACCCCGGTGCAGTACCTAAGCAAGATGTTCACAAACAATCTGGTTTTTGGCACCTCAGAC…	N/A
Apodiformes		Hemiprocnidae	Hemiprocne_comata	VWZJ00000000	B10K-DU-001-23	Yes	No	No	Yes	No	No	ATGGCTCCAGGGTCATGGTTTTCTCCTCTCCTCATTGCTGTGATCACTCTGGGACTGCAGTGGCCCCAGGAAGCTGCCACCTTCCCAGCCATGCCCCTTTCCAACCTGTTTGCCAACGCAGTGCTGAGGGCTCAGCACCTTCACCTCCTGGCTGCCGAGACATACAAAGAGTTCGAACGCACGTATATTCCAGAGGACCAAAGACACGCCAACAAAAATTCCCAGGCATTTTGTTACTCAGAAACCATCCCTGCTCCCACAGGGAAGGATGATGCCCAGCAGAAATCGGACATGGAACTCCTTCGGTTTTCGCTGGTTCTCATCCAGTCCTGGCTGACCCCAGTGCAGTACCTAAGCAAGGTGTTCACAAACAACCTGGTTTTTGGCACCTCAGACAGA…	N/A	N/A
Falconiformes		Falconidae	Herpetotheres_cachinnans	VXAJ00000000	B10K-DU-005-78	Yes	No	No	Yes	No	Yes	ATGGCTCTAGGGTCATGGTTTTCTCCTCTCTTCATTGCTGTGATCACGCTGGGACTGCAGTGGCCACAGGAAGCTGCCACCTTCCCGGCCATGCCCCTTTCCAACCTGTTTGCCAACGCTGTGCTGAGGGCTCAGCACCTTCACCTCCTGGCTGCCGAGACATACAAAGAGTTTGAACGCACCTATATTCCAGAGGACCAAAGACACGCCAACAAAAATTCCCAGGCAGCATTTTGTTACTCAGAAACCATCCCAGCTCCCACGGGGAAGGATGATGCCCAGCAGAAATCAGACATAGAGCTTCTTCGGTTTTCACTGGTTCTCATCCAGTCCTGGCTGACCCCAGTGCAATACCTAAGCAAGGTGTTCACAAACAATCTGGTTTTTGGCACCTCAGAC…	N/A	N/A
Charadriiformes		Recurvirostridae	Himantopus_himantopus	VXBK00000000	B10K-DU-002-13	Yes	No	No	Yes	No	No	ATGGCTCCAGGGTCATGGTTTTCTCCTCTCTTCATTGCTGTGATTGTTCTGGGACTGCAGTGGCCACAGGAAGCTGCCACCTTCCCGGCCATGCCCCTTTCCAACCTGTTTGCCAACGCCGTGCTGAGGGCTCAGCACCTTCACCTCCTGGCTGCCGAGACATACAAAGAGTTCGAACGCACTTATATTCCAGAGGACCAGAGACACGCCAACAAAAATTCTCAGGCAGCATTTTGTTACTCAGAAACCATCCCTGCTCCCACGGGGAAGGATGATGCCCAGCAGAAATCGGATATGGAGCTTCTTCGGTTTTCATTGGTTCTCATCCAGTCCTGGTTGACCCCGGTGCAATACCTGAGCAAGGTGTTCACAAACAATCTGGTTTTCGGCACCTCAGAC…	N/A	N/A
Passeriformes	Oscine	Acrocephalidae	Hippolais_icterina	VWYN00000000	B10K-DU-002-18	Yes	Yes	No	Yes	Yes	Yes	ATGGCTCCAGGGTCCTGGCTCTCTCCTCTGGCCATTGCTGTGATCACCCTGGGGCTGCAGTGGCCACAGCCAGCTGCCACCTTCCCGGCCATGCCCCTGTCCAGCCTGTTTGCCAATGCTGTGCTGAGGGCTCAGCACCTTCACCTCCTGGCTGCCGAGACCTACAAAGAGTTTGAACGCAGCTACATCCCAGAAGACCAGAGGCACACTAACAAAAACTCCCAGGTAGCCTACTGCTACTCAGAAACCATCCCTGCTCCCACAGGAAAGGAGGATGCCCAGCAGAAATCGGACATGGAGCTTCTCCGGTTTTCCCTGGTTCTCATCCAGTCCTGGCTGACCCCAGTGCAGTACCTGAGCAAGGTGTTCACAAACAACTTGGTTTTTGGCACCTCAGAC…	ATGGCTCCAGGGTCATTGTTCTCTCCTTTTGCCATTGCTATGATCACTCTGGGACTGCAGTGGCCACAACAAGCTGCCACCTTCCCGGCTATACCCCTTTCCAGCCTGTTTGCCAATGCTGTGCTGAGGGCTCAGCACCTTCACCTCCTGGCTGCTGAGACATACAAGGAGTTTGAACGCACCTATATTCCAGAGGACCAAAGACACACAAACAAAAATTCCCAGGTAGCGTTTTGTTACTCGGAAACCATCCCTGCGCCCATGAAGAAGGATGATGCCCAGCAGAAATCAGACATTGAGCTTCTTCAGTTTTCCCTGGTTCTCATCCAGTCCTGGTTGACCCCGGTGCAGTACCTAAGCAAGATGTTCACAAACAATCTGGTTTTTGGCACCTCAGAC…	N/A
Passeriformes	Oscine	Hirundinidae	Hirundo_rustica	VZZX00000000	B10K-DU-001-67	Yes	Yes	No	Yes	No	Yes	ATGGCTCCAGGGTCCTGGCTCTCTCCTCTGGCCATTGCTGTGATCACCCTGGGGCTGCAGTGGCCACAGCCAGCTGCCACCTTCCCGGCCATGCCCCTGTCCAGCCTGTTTGCCAACGCTGTGCTGAGGGCTCAGCACCTTCACCTCCTGGCTGCCGAGACCTACAAAGAGTTTGAACGCAGCTACATCCCAGAAGACCAAAGGCACACCAACAAAAACTCCCAGGTAGCCTACTGCTACTCGGAAACCATCCCTGCTCCCACAGGAAAGGAGGATGCCCAGCAGAAATCGGACATGGAGCTTCTCCGGTTTTCCCTGGTTCTCATCCAGTCCTGGCTGACCCCGGTGCAGTACCTGAGCAAGGTGTTCACAAACAACTTGGTTTTTGGCACCTCAGAC…	ATGGCTCCAGGGTCATTGCTCTCTCCTCTCGCCATTGCTGTGATCACTCTGGGACTGCAGTGGCCACAACAAGTTGCCACCTTCCCGGCCATACCCCTTTCCAGCCTGTTTGCCAATGCTGTGCTGAGGGCTCAGCACCTTCACCTCCTGGCTGCCGAGACATACAAGGAGTTTGAACGCACCTATATTCCAGAGGACCAAAGACACACAAACAAGAATTCCCAGGTAGCCTTTTGTTACTCGGAAACCATCCCTGCTCCCATGAAGAAGGATGATGCCCAGCAGAAATCAGACACTGAGCTTCTTCAGTTTTCCCTGGTTCTCATCCAGTCCTGGCTGACCCCGGTGCAGTACCTAAGCAAGATGTTCACAAACAATCTGGTTTTTGGCACCTCAGAC…	N/A
Passeriformes	Oscine	Cettiidae	Horornis_vulcanius	VZUA00000000	B10K-DU-029-69	No	Yes	No	Yes	No	No	N/A	ATGGCTCCAGGGTCATTGTTCTCTCCTCTCGCCATTGCTATGATCACTCTGGGATTGCAGTGGCCACAACAAGCTGCCACCTTCCCAGCCATACCCCTTTCAAGCCTGTTTGCCAACGCTGTGCTGAGGGCTCAGCACCTTCACCTCCTGGCTGCAGAGACATACAAGGAGTTTGAACGCACCTATATTCCAGAGGACCAAAGACATACAAACAAGAATTCCCAGGTAGCATTTTGTTACTCGGAAACCATCCCTGTTCCCATGAAGAAGGATGATGCCCAGCAGAAATCAGACATTGAGCTTCTTCAGTTTTCTCTGGTTCTTATCCAGTCCTGGCTGACACCAGTGCAGTATCTAAGCAAGATGTTCACAAACAATCTTGTTTTTGGCACCTCAGTC…	partial sequence
Procellariiformes		Hydrobatidae	Hydrobates_tethys	VWZR00000000	B10K-DU-001-32	Yes	No	No	Yes	No	No	ATGGCTCCAGGGTCATGGTTTTCTCCTCTCTTCATTGCTGTGATCACTCTGGGACTGCAGTGGCCCCAGGAAGCTGCCACCTTCCCGGCCATGCCCCTTTCCAACCTGTTTGCCAACGCTGTGCTGAGGGCTCAGCACCTTCACCTCCTGGCTGCCGAGACATACAAAGAGTTCGAACGCACCTATATTCCAGAGGACCAAAGACACGCCAACAAAAATTCCCAGGCAGCGTTTTGTTATTCGGAAGCTATCCCTGCTCCCACGGGAAAGGATGATGCCCAGCAGAAATCGGATATGGAGCTGCTTCGGTTTTCACTGGTTCTCATCCAGTCCTGGTTGACCCCGGTGCAATACCTAAGCAAGGTGTTCACAAACAACCTGGTTTTTGGCACCTCAGAC…	N/A	N/A
Passeriformes	Oscine	Hyliidae	Hylia_prasina	VYXD00000000	B10K-DU-001-70	Yes	Yes	No	Yes	No	No	ATGGCTCCAGGGTCCTGGCTCTCTCCTCTGGCCATTGCTGTGATCACCCTGGGACTGCAGTGGCCACAGCCAGCTGCCACCTTCCCGGCCATGCCCCTGTCCAGCCTCTTTGCCAACGCTGTGCTGAGGGCTCAGCACCTTCACCTCTTGGCTGCCGAGACCTACAAAGAGTTTGAACGCAGCTACATCGCAGAAGACCAAAGGCACACCAACAAAAACTCCCAGGTAGCTTACTGCTACTCGGAAACCATCCCTGCTCCCACAGGAAAGGAGGATGCCCAGCAGAAATCGGACATGGAGCTTCTCCGGTTTTCCCTGGTTCTCATTCAGTCCTGGCTGACCCCAGTGCAGTACCTGAGCAAGGTGTTCACAAACAACTTGGTTTTTGGCACCTCAGAC…	ATGGCTCCAGGGTCATTGTTCTCTCCTCTCGCCATTGCTATGATCACTCTGGGACTGCACTGGCCACAACAAGCTGCCGCCTTCCCGGCCATACCCCTTTCAAGCCTGTTTGCCAATGCTCTGCTGAGGGCTCAGCACCTTCACCTCCTGGCTGCTGAGACATACAAGGAGTTTGAACGCACCTATATTCCAGAGGACCAAAGACACACAAACAAGAATTCCCAGGTAGCATTTTGTTACTCGGAAACCATCCCTGCTCCCATGAAGAAGGATGATGCCCAGCAGAAATCTGACACTGAGCTTCTTCAGTTTTCCCTGGTTCTCATCCAGTCCTGGCTGACACCGGTGCAGTACCTAAGCAAGATGTTCACAAACAATCTGGTTTTTGGCATCTCAGAC…	N/A
Passeriformes	Oscine	Passeridae	Hypocryptadius_cinnamomeus	VYZP00000000	B10K-DU-002-83	Yes	No	No	Yes	Yes	No	ATGGCTCCAGGGTTCTGGCTCTCTCCTCTGGCCATTGCTGTGGTCACCCTGGGACTGCAGTGGCCACAGGCAGCTGCCACCTTCCCGGCCATGCCCCTGTCCAGCCTGTTTGCCAACGCTGTGCTGAGGGCTCAGCACCTTCACCTCCTGGCTGCCGAGACCTACAAGGAGTTTGAACGCAGCTACATCCCAGAGGACCAAAGGCACACCAACAAAAACTCCCAGGTAGCCTACTGCTACTCAGAAACCATCCCTGCTCCCACGGGGAAGGAGGATGCCCAACAGAAATCGGACATGGAGCTTCTCCGGTTTTCCCTGGTTCTCATCCAGTCCTGGCTGACCCCAGTGCAGTACCTGAGCAAGGTGTTCACAAACAACTTGGTTTTTGGCACCTCAGAC…	N/A	N/A
Charadriiformes		Ibidorhynchidae	Ibidorhyncha_struthersii	VZSZ00000000	B10K-DU-030-25	Yes	No	No	Yes	No	No	ATGGCTCCAGGGTCATGGTTTTCTCCTCTCTTCATTGCTGTGATCGCTCTGGGACTGCAGTGGCCACAGGAAGCTGCCACCTTTCCGGCCATGCCGCTTTCCAACCTGTTTGCCAACGCCGTGCTGAGGGCTCAGCACCTTCACCTCCTGGCTGCCGAGACATACAAAGAGTTCGAACGCACTTATATTCCAGAGGACCAGAGACACGCCACCAAAAATTCTCAGGCAGCATTTTGTTACTCAGAAACCATCCCTGCTCCCACGGGGAAGGATGATGCCCAGCAGAAATCGGATATGGAGCTTCTTCGGTTTTCACTGGTTCTCATCCAGTCCTGGTTGACCCCGGTGCAATACCTAAGCAAGGTGTTCACAAACAATCTGGTTTTCGGCACCTCAGAC…	N/A	N/A
Passeriformes	Oscine	Ifritidae	Ifrita_kowaldi	VZRS00000000	B10K-DU-029-41	Yes	Yes	No	Yes	Yes	Yes	ATGGCTCCAGGGTCCTGGCTCTCGCCTCTGGCCATTGCCGTGATCACCCTGGGCCTGCAGTGGCCACAGCCAGCTGCCACCTTCCCGGCCATGCCCCTCTCCAGCCTGTTTGCCAACGCTGTGCTGAGGGCTCAGCACCTTCACCTCCTGGCTGCCGAGACCTACAAGGAGTTTGAACGCAGCTACATCCCAGAGGACCAAAGGCACACCAACAAAAACTCCCAGGTAGCCTATTGCTACTCGGAAACCATCCCGGCTCCCACGGGGAAGGAGGATGCCCAGCAGAAATCGGACATGGAGCTTCTCCGGTTTTCCCTGGTTCTCATCCAGTCCTGGCTGACCCCGGTGCAGTACCTAAGCAAGATGTTCACAAACAATCTGGTTTTTGGCACCTCAGAC…	ATGGCTTCAGGGTCATGGTTCTCTCCTCTTGCCATTGCCATGATCACTCTGGGACTGCAGTGGCCACAACAAGCTGCCACCTTCCCGGCCATACCCCTTTCCAGCCTGTTTGCCAATGCTGTGCTGAGGGCTCAGCACCTTCACCTCCTGGCTGCGGAGACATACAAGGAGTTTGAACGCACCTATATTCCAGAGGACCAAAGACACACGAACAAGAATTCCCAGGTAGCATTTTGTTACTCGGAAACCATCCCTGCTCCCATGAAGAAGGATGATGCCCAGCAGAAATCAGATATGGAGCTTCTTCAGTTTTCCCTGGTTCTCATCCAGTCCTGGCTGACCCCGGTGCAGTACCTAAGCAAGATGTTCACAAACAATCTGGTTTTTGGCACCTCAGAC…	N/A
Passeriformes	Oscine	Pellorneidae	Illadopsis_cleaveri	VXBB00000000	B10K-DU-002-01	Yes	Yes	No	Yes	Yes	Yes	ATGGCTCCAGGGTCCTGGCTCTCTCCTCTGGCCATTGCTGTGATCACCCTGGGACTGCAGTGGCCACAGCCAGCTGCCACCTTCCCGGCCATGCCCCTGTCCAGCCTGTTTGCCAACGCTGTGCTGAGGGCTCAGCACCTTCACCTCTTGGCTGCTGAGACCTACAAAGAGTTTGAACGCAGCTACATCCCAGAAGACCAAAGGCACACCAATAAAAACTCCCAGGTAGCCTACTGCTACTCAGAAACCATCCCTGCTCCCACAGGAAAGGAGGATGCCCAGCAGAAATCGGACATGGAGCTTCTCCGGTTTTCCCTGGTTCTCATCCAGTCCTGGCTGACCCCAGTGCAGTACCTGAGCAAGGTGTTCACAAACAACTTGGTTTTTGGCACCTCAGAC…	ATGGCTCCAGGGTCATTGTTCTCTCCTCTAGCCATTGCTGTGATCACTCTGGGACTGCAGTGGCCACAAGAAGCTGCCACCTTCCCGGCCATACCCCTTTCCAGCCTGTTTGCCAATGCTGTGCTGAGGGCTCAGCACCTTCACCTCCTGGCTGCTGAAACATACAAGGAGTTTGAACGCACCTATATTCCAGAGGACCAAAGACACACAAACAAGAATACCCAGGTAGCATTTTGTTACTCGGAAACCATCCCTGCTCCCATGAAGAAGGATGATGCCCAGCAGAAATCAGACACTGAGCTTCTTCAGTTTTCCCTGGTTCTCATCCAGTCCTGGCTGACCCCAGTGCAGTACCTGAGCAAGGTGTTCACAAACAACTTGGTTTTTGGCACCTCAGAC…	N/A
Passeriformes	Oscine	Irenidae	Irena_cyanogastra	VWZV00000000	B10K-DU-001-26	Yes	Yes	No	Yes	Yes	Yes	ATGGCTCCAGGATTCTGGCTCTCTCCTCTGGCCATTGCTGTGATCACCCTGGGACTGCAGTGGCCACAGCCAGCTGCCACCTTCCCGGCCATGCCCCTGTCCAGCCTGTTTGCCAACGCTGTGCTGAGGGCTCAGCACCTTCACCTCCTGGCTGCCGAGACCTACAAGGAGTTTGAACGCAGCTACATCCCAGAGGACCAAAGGCACACCAACAAAAACTCCCAGGTAACCTACTGCTACTCGGAAACCATCCCTGCTCCCACGGGGAAGGAGGATGCTCAGCAGAAATCGGACATGGAGCTTCTCCGGTTTTCCCTGGTTCTCATCCAGTCCTGGCTGACCCCAGTGCAGTACCTGAGCAAGGTGTTCACAAACAACTTGGTTTTTGGCACCTCAGAC…	ATGGCTCCAGGGTCATGGTTCTCTCCTCTTGCCATTGCCGTGATCACTCTGGGACTGCAGTGGCCACAGCAAGCTGCCGCCTTCCCGGCCATTCCCCTCTCCAGCCTGTTTGCCAACGCTGTGCTGAGGGCTCAGCACCTTCACCTCCTGGCTGCTGAGACATACAAGGAGTTTGAACGCACCTATATTCCAGAGGACCAAAGGCACACAAACAAGAATTCCCAGGTAGCATTTTGTTACTCGGAAACCATCCCTGCTCCCACGAAGAAGGATGATGCTCAGCAGAAATCAGACGCTGAGCTTCTTCAGTTTTCCCTGGTTCTCATCCAGTCCTGGCTGACCCCAGTGCAGTACCTAAGCAAGATGTTCACAAACAATCTGGTTTTTGGCACCTCAGAC…	N/A
Charadriiformes		Jacanidae	Jacana_jacana	VZTM00000000	B10K-DU-002-59	Yes	No	No	Yes	No	No	ATGGCTCCAGGGTCATGGTTTTCTCCTCTCCTCATCGCTGTGATCACTCTGGGGCTGCACTGGCCACAGGAAGCTGCCACCTTCCCAGCCATGCCCCTTTCCAACCTGTTTGCCAACGCCGTGCTGAGGGCTCAGCACCTTCACCTCCTGGCTGCTGAGACATATAAAGAATTCGAACGCACCTATATTCCAGAGGACCAGAGACATGCCAACAAGAATTCTCAGGTGGCTTTTTGTTACTCAGAAACCATCCCCGCTCCCACAGGGAAGGACGATGCCCAGCAGAAAACGGATATGGAACTTCTCCGGTTTTCACTGGTTCTCATCCAGTCCTGGTTGTCCCCAGTGCAATACCTAAGCAAGGTCTTCACAAACAATTTGGTTTTTGGCACCTCGGAC…	N/A	N/A
Passeriformes	Oscine	Passerellidae	Junco_hyemalis	GCA_003829775.1		Yes	Yes	No	Yes	Yes	Yes	ATGGCTCCAGGCTCCTGGCTCTCTCCTCTGGCCATTGCTGTGATCACCGTGGCACTGCAGTGGCCACAGGCAGCTGCCACCTTCCCGGCCATGCCCCTGTCCAGCCTGTTTGCCAACGCTGTGCTGAGGGCTCAGCACCTTCATCTCCTGGCTGCCGAGACCTACAAGGAGTTTGAACGCAGCTACATCCCAGAGGACCAAAGGCACACCAACAAAAACTCCCAGGTAGCCTACTGCTACTCAGAAACCATCCCTGCTCCCACAGGGAAGGAGGATGCCCAGCAGAAATCGGACATGGAGCTTCTCCAGTTTTCCCTGGTTCTCATCCAGTCCTGGCTGACCCCAGTGCAGTACCTGAGCAAGGTGTTCACAAACAACTTGGTTTTTGGCACCTCAGGC…	ATGGCTCCAGGGTCATGGTTCTCTCCTCTCACCATTGCTGTGATCACTCTGGGACTGCAGTGGCCACAGCAAGCTGCCGCCTTCCCCACCGTGCCCCTTTCCAGCCTGTTTGCCAACGCTGTGCTGAGGGCTCAGCACCTTCACCTCCTGGCTGCCGAGACGTACAAGGAGTTTGAACGCACCTATATTCCAGAGGACCAAAGACACACAAACAAGAATTCCCAGGTAGCATTTTGTTACTCGGAAACCATCCCTGCTCCCGTGAAGAAGGATGATGCTCAGCAGAAATCAGACATGGAACTTCTTCAGTTCTCGCTGATTCTCATCCAGTCCTGGCTGACCCCGGTGCAGTACCTAAGCAAGATGTTCACAAACAATCTGGTTTTTGGCACCTCAGAC…	N/A
Passeriformes	Oscine	Laniidae	Lanius_ludovicianus	VYXG00000000	B10K-DU-001-65	Yes	No	No	Yes	Yes	No	ATGGCTCCAGGGTCCTGGCTCTCTCCTCTGGCCATTGCTGTGATCACCCTGGGCTTGCAGTGGCCACAGCCAGCTGCCACCTTCCCGGCCATGCCCCTCTCCACCCTGTTTGCCAACGCTGTGCTGAGGGCTCAGCACCTTCACCTCCTGGCTGCCGAGACCTACAAGGAGTTTGAACGCAGCTACATCCCAGAGGACCAAAGACACACCAACAAAAACTCCCAGGTAGCCTATTGCTACTCAGAAACCATCCCTGCTCCCACGGGGAAGGAGGACGCTCAGCAGAAATCGGACATGGAGCTTCTCCGGTTTTCCCTGGTTCTCATCCAGTCCTGGCTGACCCCGGTGCAGTACCTGAGCAAGGTGTTCACAAACAACCTGGTTTTTGGCACCTCAGAC…	N/A	N/A
Charadriiformes		Laridae	Larus_smithsonianus	WAAC00000000	B10K-DU-002-28	Yes	No	No	Yes	No	No	ATGGCTCCAGGGTCGTGGTTTTCTCCTCTCTTCATTGCTGCGATCGCTCTGGGACTGCAGTGGCCACAGGAAGCTGCCACCTTCCCGGCCATGCCCCTTTCCAACCTGTTTGCCAACGCCGTGCTGAGGGCTCAGCACCTTCACCTCCTGGCTGCCGAGACATACAAAGAGTTCGAACGCACCTATATTCCAGAGGACCAGAGACACGCCAACAAAAATTCTCAGGCAGCATTTTGTTACTCAGAAACCATCCCTGCTCCCACGGGGAAGGACGATGCCCAGCAGAAATCGGATATGGAGCTTCTTCGGTTTTCACTGGTTCTCATCCAGTCCTGGCTGACGCCGGTGCAATACCTAAGCAAGGTGTTCACAAACAATCTGGTTTTCGGCACCTCAGAC…	N/A	N/A
Passeriformes	Oscine	Leiothrichidae	Leiothrix_lutea	VXBY00000000	B10K-DU-002-43	Yes	Yes	No	Yes	Yes	Yes	ATGGCTCCAGGGTCCTGGCTCTCTCCTCTGGCCATTGCTGTGATCACCCTGGGACTGCAGTGGCCACAGCCAGCTGCCACCTTCCCAGCCATGCCCCTGTCCAGCCTGTTTGCCAACGCTGTGCTGAGGGCTCAGCACCTTCACCTCCTGGCTGCTGAGACCTACAAAGAGTTTGAACGCAGCTACATCCCAGAAGACCAAAGGCACACCAACAAAAACTCCCAGGTAGCCTACTGCTACTCAGAAACCATCCCTGCTCCCACAGGAAAGGAGGATGCCCAGCAGAAATCGGACATGGAGCTTCTCCGGTTTTCCCTGGTTCTCATCCAGTCCTGGCTGACCCCAGTGCAATACCTGAGCAAGGTCTTCACAAACAACTTGGTTTTTGGCACCTCAGAC…	ATGGCTCCAGGGTCATTGTTCTCTCCTCTTGCCATTGCTGTGATCACTCTGGGACTGCAGTGGCCACAACAAGCTGCCACCTTCCCAGACATACCCCTTTCCAGCCTGTTTGCCAATGCCGTGCTGAGGGCTCAGCACCTTCACCTCCTGGCTGCTGAGACATACAAGGAGTTTGAACGCACCTATATTCCAGAGGACCAAAGACACACAAACAAGAATACCCAGGTAGCATTTTGTTACTCGGAAACCATCCCTGCTCCCATGAAGAAGGATGATGCCCAGAAGAAATCAGACATTGAGCTTCTTCAGTTTTCCCTGGTTCTCATCCAGTCCTGGCTGACCCCAGTGCAGTACCTACGCAAGATGTTCACAAACAATCTGGTTTTTGGCACCTCAGAC…	N/A
Passeriformes	Suboscine	Pipridae	Lepidothrix_coronata	GCA_001604755.1		Yes	Yes	Yes	Yes	No	Yes	ATGGCTCCAGGGTCCTGGTTTTCTCTTCTGGCCATTGCCCTGATCACTCTGGGACTGCAGTGGCCACAGCAAGTTGCCACCTTCCCGGCCATGCCCCTTTCCAGCCTGTTTGCCAACGCTGTGCTGAGGGCTCAGCACCTTCACCTCCTGGCTGCAGAGACCTACAAGCAGTTTGAACGCAGCTATATTCCAGAGGACCAAAGACACACCAACAAAAATTCCCAGGTGGCATATTGCTACTCAGAGACCATCCCTGCTCCCACGGGGAAGGACGACGCCCAGCAGAAATCGGACATGGAGCTGCTTCGTTTTTCCCTGGTTCTCATCCAGTCCTGGCTGACCCCGGTGCAGTATCTAAGCAAGGTGTTCACAAACAACCTGGTTCTTGGCACCTCAGAC…	ATGGCTCCAGGGTCCTGGTTCTCTCCTCTGGCCATTGCTGTGATCACGGTGGGGCTGCAGTGGGCACAGCCAGCTGCCACCTTCCCAGCCATGCCCCTGGCCAGCCTGTTTGCCAACGCTGTGCTGAGGGCTCAGCACCTTCACCTCCTGGCTGCTGAGACCTACAAGGAGTTTGAACGCACCTACATTCCAGAGGAGCAAAGGCACACAACCAAGAATTCCCAGGTGGCGTTTTGTTACTCGGAAATGATCCCTGCTCCCATGAAGAAGGATGATGCCCAGCAGAAATCCGACATGGAGCTTCTCCGTTTCTCCCTGGCTCTCATCCAGTCCTGGCTGACCCCGGTGCAGTACCTGAGCAAGGTGTTCACAAACAACCTGGTTTTTGGCACCTCAGAC…	N/A
Passeriformes	Oscine	Nectariniidae	Leptocoma_aspasia	VXAX00000000	B10K-DU-001-35	No	Yes	No	Yes	No	No	N/A	ATGGCTCCAGGGTTATGGTTCTCTCCTCTTGCCATTGCTGTGATCACTCTAGGACTGCACTGGCCACAGCAAGCTGCCACCTTCCCGGCCATACCCCTTTCCAGCCTGTTTGCCAACGCTGTGCTGAGGGCTCAGCACCTTCACCTCCTGGCTGCTGAGACGTACAAGGAGTTTGAACGCACCTATATTCCAGAGGACCAAAGACACACAAACAAGAATTCCCATGTAGCGTTTTGTTACTCGGAAACGATCCCTGCTCCAATGAAGAAGGATGATGCCCAGCAGAAATCGGACACTGAGCTTCTTCAGTTTTCCCTGGTTCTCATCCAGTCCTGGCTGACCCCGGTGCAGTACCTAAGCAAGATGTTCACAAACAATCTGGTTTTTGGCACCTCAGAC…	partial sequence
Leptosomiformes		Leptosomidae	Leptosomus_discolor	GCA_000691785.1		Yes	No	Yes	Yes	No	No	ATGGCTCCAGGGTCATGGTTTTCTCCTCTCCTCATTGCTGTGATCACTCTGGGGCTGCAGTGGCCACAGGAAGCTGCCACCTTCCCAGCCATGCCCCTTTCCAACCTGTTTGCCAACGCTGTGCTGAGGGCTCAGCACCTGCACCTCCTGGCTGCCGAGACATACAAAGAGTTCGAACGCACCTATATTCCAGAGGACCAAAGACACGCCAACAAAAATTCCCAAGCAGCATTTTGTTACTCGGAAACCATCCCCGCTCCCACGGGGAAGGATGATGCCCAGCAGAAATCAGACATGGAGCTTCTTCGGTTTTCACTGGTTCTCATCCAGTCCTGGTTGACCCCGGTGCAATACCTAAGCAAGGTGTTCACAAACAATCTGGTTTTTGGGACCTCAGAC…	N/A	N/A
Passeriformes	Oscine	Sturnidae	Leucopsar_rothschildi	VZTC00000000	B10K-DU-002-02	Yes	Yes	No	Yes	Yes	Yes	ATGGCTCCAGGGTCCTGGCTCTCTCCTCTGGCCATTGCTGTGATCACCCTGGGACTGCAGTGGCCACAGCCAGCTGCCACCTTCCCGGCCATGCCCCTGTCCAGCCTGTTTGCCAATGCTGTGCTGAGGGCTCAGCACCTTCACCTCCTGGCTGCCGAGACCTACAAGGAGTTTGAACGCAGCTACATCCCAGAGGACCAAAGGCACACCAACAAAAACTCCCAGGTACCCTACTGCTACTCAGAAACCATCCCTGCTCCCACGGGGAAGGAGGATGCCCAGCAGAAATCGGACATGGAGCTTCTCCGGTTTTCCCTGGTTCTCATCCAGTCCTGGCTGACCCCGGTGCAATACCTAAGCAAGATGTTCACAAACAATCTGGTTTTTGGCACCTCAGAC…	ATGGCTCCAGGGTCATGGTTCTCTCCTCTCGCCATTGCTGTGATCACTCTGGGACTGCAGTGGCCACAACAAGCTGCCACCTTCCCGGCCATACCCCTTTCCAGCCTGTTTGCCAACGCTGTGCTGAGGGCTCAGCACCTTCACCTCCTGGCTGCCGAGACATACAAGGAGTTTGAACGCACCTATATTCCAGAGGACCAAAGACACACAAACAAGAATTCCCAGGTAGCATTTTGTTACTCGGAAACCATCCCTGCTCCCATGAAGAAGGATGATGCTCAGCAGAAATCCGACATGGAACTTCTTCAGTTTTCACTGGTTCTCATCCAGTCCTGGCTGACCCCGGTGCAATACCTAAGCAAGATGTTCACAAACAATCTGGTTTTTGGCACCTCAGAC…	N/A
Charadriiformes		Scolopacidae	Limosa_lapponica	LXVZ00000000.1	OUT-0016	Yes	No	No	Yes	No	No	ATGGCTCCAGGGTCATGGTTTTCTCCTCTCCTCGTTGCTGTGATCACTCTGGGGCTGCAGTGGCCGCAGGAAGCTGCCACCTTCCCAGCCATGCCCCTTTCCAACCTGTTTGCCAACGCCGTGCTGAGGGCTCAGCACCTTCACCTCCTGGCTGCTGAGACATACAAAGAGTTCGAACGCACCTATATTCCAGAGGACCAGAGACACGCCAACAAAAATTCTCAGGCGGCTTTTTGTTACTCAGAAACCATCCCCGCTCCCACAGGGAAGGACGACGCCCAGCAGAAATCGGATATGGAGCTTCTTCGGTTTTCACTGGTTCTCATCCAGTCCTGGTTGACCCCGGTGCAATACCTAAGCAAGGTGTTCACAAACAATCTGGTTTTCGGCACCTCAGAC…	N/A	N/A
Passeriformes	Oscine	Locustellidae	Locustella_ochotensis	VXBM00000000	B10K-DU-002-09	Yes	Yes	No	Yes	Yes	Yes	ATGGCTCCAGGGTCCTGGCTCTCTCCTCTGGCCATTGCTGTGATCACCCTGGGACTGCAGTGGCCACAGCCAGCTGCCACCTTCCCGGCCATGCCCCTGTCCAGCCTGTTTGCCAACGCTGTGCTGAGGGCTCAGCACCTTCACCTCCTGGCTGCTGAGACCTACAAAGAGTTTGAACGCAGCTACATCCCAGAAGACCAAAGGCACACCAACAAAAACTCCCAGGTAGCCTACTGCTACTCAGAAACCATCCCTGCTCCCACAGGAAAGGAGGATGCCCAGCAGAAATCGGACATGGAGCTTCTCCGGTTTTCCCTGGTTCTCATCCAGTCCTGGCTGACACCAGTGCAGTACCTGAGCAAGGTGTTCACAAACAACTTGGTTTTTGGCACCTCAGAC…	ATGGCTCCAGGGTCATTTTTCTCTCCTCTCGCCATTGCTATGATCACTCTGGGACTGCAGTGGCCACAACAAGCTGCCACCTTCCCGGCCATACCCCTTTCCAGCCTGTTTGCCAATGCTGTGCTGAGAGCTCAGCACCTTCACCTCCTGGCTGCCGAGACATACAAGGAGTTTGAACGCACCTATATTCCAGAGGACCAAAGACACACAGACAAGAATTCCCAGGTAGCATTTTGTTACTCAGAAACCATCCCTGCTCCCATGAAGAAGGATGATGCCCAGCAGAGATCAGACATTGAGCTTCTTCAGTTTTCCCTGGTTCTCATCCAGTCCTGGCTGACCCCGGTGCAGTATCTAAGCAAGATGTTCACAAACAATCTGGTTTTTGGCACTTCAGAC…	N/A
Passeriformes	Oscine	Estrildidae	Lonchura_striata	GCA_005870125.1		Yes	Yes	Yes	Yes	Yes	Yes	ATGGCTTCAGGGTCCTGGGTCTCTCCTCTGGCCATTGCTGTGATCACCGTGGGACTACAGTGGCCACAGGCAGCTGCCACCTTCCCGGCCATGCCCCTGTCCAGCCTGTTTGCCAACGCTGTGCTGAGGGCTCAGCACCTTCACCTCCTGGCTGCCGAGACCTACAAGGAGTTTGAACGCAGCTACATCCCAGAGGATCAAAGGCACACCAACAAAAACTCCCAGGTAGCCTACTGCTACTCAGAAACCATCCCTGCTCCCACGGGGAAGGAGGATGCACAGCAGAAATCGGACATGGAGCTTCTCCGGTTTTCCCTGGTTCTCATCCAGTCCTGGCTGACCCCAGTGCAGTACCTGAGCAAGGTGTTCACAAACAACTTGTTTTTTGGCACCTCAGAC…	ATGGCTCCAGGGTCATGGTTCCCTCCTCTCACCATTGCCATGATCACTCTGGGACTGCAGTGGCCACAGCAAGCTGCTGCCTTCCCGGCCATACCCCTTTCCAGCCTGTTTACCAATGCTGTGCTGAGGGCTCAGCACCTTCACCTCCTGGCTGCCGAGACATACAAGGAGTTTGAACGCACCTATATTCCAGAGGACCAAAGACACACAAACAAGAATTCCCAGGTAGCCTTTTGTTACTCGGAAGCCATCCCTGCTCCCGTGAAGAAGGATGATGCTCAGCAGAAATCAGACATTGAGCTTCTTCAGTTTTCCCTGGTTCTCATCCAGTCCTGGCTGACCCCGGTGCAGTACCTAAGCAAGATGTTCACAAACAATCTGGTTTTTGGCACCTCAGAC…	N/A
Otidiformes		Otididae	Lophotis_ruficrista	VWYV00000000	B10K-CU-031-23	Yes	No	No	Yes	No	No	ATGGCTCCAGGGTCATGGTTTTCTCCTCTCTTCATCGCTGTGATCGCTCTGGGACTGCAGTGGCCACAGGAAGCCGCCACCTTCCCGGCCATGCCCCTTTCCAACCTGTTTGCCAACGCCGTGCTGAGGGCTCAGCACCTTCACCTCCTGGCCGCCGAGACATACAAAGAGTTCGAACGCACCTATATTCCAGAGGACCAGAGACACACCAACAAAAATTCTCAGGCAGCATTTTGTTACTCAGAAGCCATCCCGGCTCCCACGGGGAAGGATGACGCCCAGCAGAAATCGGACATGGAGCTTCTTCGGTTTTCCCTGGCTCTCATCCAGTCCTGGCTGACCCCGGTGCAATACTTAAGCAAGGTGTTCACAAACAATCTGGTTTTTGGCACCTCAGAC…	N/A	N/A
Passeriformes	Oscine	Fringillidae	Loxia_curvirostra	VZSM00000000	OUT-0011	Yes	Yes	No	Yes	Yes	No	ATGGCTCCAGGGTCCTGGCTCTCTCCTCTGGCCATTGCTGTGATCACCCTGGGACTGCAGTGGCCACAGGCAGCTGCCACCTTCCCGGCCATGCCCCTGTCCAGCCTGTTTGCCAACGCTGTGCTGAGGGCTCAGCACCTTCACCTCCTGGCTGCTGAGACCTACAAGGAGTTTGAACGCAGCTACATCCCAGAGAACCAAAGGCACACCAACAAAAACTCCCAGGTAGCCTACTGCTACTCAGAAACCATCCCTGCTCCCACGGGGAAGGAGGATGCCCAGCAGAAATCGGACATGGAGCTTCTCCGGTTTTCCCTGGTTCTCATCCAGTCCTGGCTGACCCCAGTGCAGTATCTGAGCAAGGTGTTCACAAACAACTTGGTTTTTGGCACCTCAGAC…	ATGGCTCCAGGGTCATGGTTCTCTCCTCTCACCATTGCCGTGATCACTCTGGGACTGCAGTGGCCCCAGCAAGCTGCCACCTTCCCGACCGTGCCCCTTTCCAGCCTGTTTGCCAACGCTGTGCTGAGGGCTCAGCACCTGCACCTCCTGGCTGCCGAGACGTACAAGGAGTTCGAACGCACCTATATTCCAGAGGACCAAAGACACACAAACAAGAATTCCCAGGTAGCATTTTGTTACTCGGAAACCATCCCTGCTCCCATGAAGAAGGATGATGCTCAGCAGAAATCAGACATCGAACTTCTTCAGGTTTCCCTGGTTCTCATCCAGTCCTGGCTGACCCCAGTGCAGTATCTGAGCAAGGTGTTCACAAACAACTTGGTTTTTGGCACCTCAGAC…	N/A
Passeriformes	Oscine	Fringillidae	Loxia_leucoptera	VWZM00000000	B10K-DU-001-19	Yes	Yes	No	Yes	Yes	No	ATGGCTCCAGGGTCCTGGCTCTCTCCTCTGGCCATTGCTGTGATCACCCTGGGACTGCAGTGGCCACAGGCAGCTGCCACCTTCCCGGCCATGCCCCTGTCCAGCCTGTTTGCCAACGCTGTGCTGAGGGCTCAGCACCTTCACCTCCTGGCTGCTGAGACCTACAAGGAGTTTGAACGCAGCTACATCCCAGAGAACCAAAGGCACACCAACAAAAACTCCCAGGTAGCCTACTGCTACTCAGAAACCATCCCTGCTCCCACGGGGAAGGAGGATGCCCAGCAGAAATCGGACATGGAGCTTCTCCGGTTTTCCCTGGTTCTCATCCAGTCCTGGCTGACCCCGGTGCAGTACCTAAGCAAGATGTTCACAAACAATCTGGTTTTTGGCACCTCAGAC…	ATGGCTCCAGGGTCATGGTTCTCTCCTCTCACCATTGCCGTGATCACTCTGGGACTGCAGTGGCCACAGCAAGCTGCCACCTTCCCGACCGTGCCCCTTTCCAGCCTGTTTGCCAACGCTGTGCTGAGGGCTCAGCACCTGCACCTCCTGGCTGCCGAGACGTACAAGGAGTTCGAACGCACCTATATTCCAGAGGACCAAAGACACACAAACAAGAATTCCCAGGTAGCATTTTGTTACTCGGAAACCATCCCTGCTCCCATGAAGAAGGATGATGCTCAGCAGAAATCAGACATCGAACTTCTTCAGGTTTCCCTGGTTCTCATCCAGTCCTGGCTGACCCCGGTGCAGTACCTAAGCAAGATGTTCACAAACAATCTGGTTTTTGGCACCTCAGAC…	N/A
Passeriformes	Oscine	Machaerirhynchidae	Machaerirhynchus_nigripectus	VZRQ00000000	B10K-DU-029-43	Yes	No	No	Yes	No	No	ATGGCTCCAGGGTCCTGGCTCTCTCCTCTGGCCATTGCCGTGATCACGCTGGGACTGCAGTGGCCACAGCCAGCTGCCACCTTCCCGGCCGTGCCCCTCTCCAGCCTGTTTGCCAACGCTGTGCTGAGGGCTCAGCACCTTCACCTCCTGGCTGCCGAGACCTACAAGGAGTTTGAACGCAGCTACATCCCAGAGGACCAAAGGCACACCAACAAAAATTCCCAGGTAGCCTATTGCTACTCGGAAACCATCCCTGCTCCCACGGGGAAGGAGGATGCCCAGCAGAAATCGGACATGGAGCTCCTCCGGTTCTCCCTGGTTCTCATCCAGTCCTGGCTGACCCCGGTGCAGTACCTGAGCAAGGTGTTCACAAACAACCTGGTTTTTGGCACCTCAGAC…	N/A	N/A
Passeriformes	Oscine	Maluridae	Malurus_elegans	VZRP00000000	B10K-DU-029-44	No	Yes	No	Yes	Yes	No	N/A	ATGGCTCCAGGGTCGTGGTTCCCTCCTCTTGCCGTTGCCATGATCACTCTGGGACTGCAGTGGCCACAACAAGCTGCCACCTTCCCGGCCATACCTCTTTCCAGCCTGCTTGCCAATGCTGTGCTGAGGGCTCAGCACCTTCACCTCCTGGCTGCAGAGACATACAAGGAGTTTGAACACACCTATATTCCAGAGGACCAAAGACACACAAACAAGAATTCCCCGGTAACATTTTGTTACTCGGAAACCATTCCTGCTCCCTTGAAGAAGGACGATGCCCAGCAGAAATCAGACATGGAGCTTCTTCGGTTTTCCCTGGTTCTCATTCAGTCCTGGCTGACTCCAGTGCAGTACCTAAGCAAGATGTTCACAAACAATCTGGTTTTTGGCACTTCAGAC…	partial sequence
Passeriformes	Suboscine	Pipridae	Manacus_candei	GCA_025592945.1		No	No	Yes	No	No	No	N/A	N/A	not queried
Passeriformes	Suboscine	Pipridae	Manacus_vitellinus	GCA_001715985.3		Yes	Yes	Yes	Yes	Yes	Yes	ATGGCTCCAGGCTCCTGGTTTTCTCCTCTGGCCATTGCCCTGATCACTCTGGGACTGCAGTGGCCACAGCAAGTTGCCACCTTCCCGGCCATGCCCCTTTCCAGCCTGTTTGCCAACGCTGTGCTGAGGGCTCAGCACCTTCACCTCCTGGCTGCAGAGACCTACAAGCAGTTTGAACGCAGCTATATTCCAGAGGACCAAAGACACACCAACAAAAATTCCCAGGTGGCATATTGCTACTCAGAGACCATCCCTGCTCCCACGGGGAAGGACGACGCCCAGCAGAAATCGGACATGGAGCTACTCCGTTTTTCCCTGGTCCTCATCCAGTCCTGGCTGACCCCGGTGCAGTATCTAAGCAAGGTGTTCACAAACAACCTGGTTCTTGGCACCTCAGAC…	ATGGCTCCAGGGTCCTGGTTCTCTCCTCTGGCCATCGCTGTGATCACGGTGGGGCTGCAGTGGGCACAGCCAGCTGCCACCTTCCCAGCCATGCCCCTGGCCAGCCTGTTTGCCAACGCTGTGCTGAGGGCTCAACACCTTCACCTCCTGGCTGCCGAGACCTACAAGGAGTTCGAACGCACCTACATTCCAGAGGACCAAAGGCACACAACCAAGAATTCCCAGGTGGCGTTCTGTTACTCGGAAATGATCCCTGCTCCCATGAAAAAGGATGATGCCCAGCAGAAATCCGACATGGAGCTTCTCCGTTTCTCCCTGGCTCTCATCCAGTCCTGGCTGACCCCGGTGCAGTACCTGAGCAAGGTGTTCACAAACAACCTGGTTTTTGGCACCTCAGAC…	N/A
Passeriformes	Oscine	Melanocharitidae	Melanocharis_versteri	VZTG00000000	B10K-DU-029-37	Yes	Yes	No	Yes	Yes	Yes	ATGGCTCCAGGATCCTGGCTCTCTCCTCTGGCCATTGCTGTGATCACCCTGGGACTGCAGTGGCCACAGCCAGCTGCCACCTTCCCGGCCATGCCCCTCTCCAGCCTGTTTGCCAACGCTGTGCTGAGGGCTCAGCACCTTCACCTCCTGGCTGCTGAGACCTACAAGGAGTTCGAACGCAGCTACATTCCAGAGGACCAAAGGCACACCAACAAAAACTCCCAGGTAGCCTATTGCTACTCGGAAACCATCCCTGCTCCCACAGGGAAGGAGGATGCCCAGCAGAAATCGGACATGGAGCTTCTCCGGTTTTCCCTGGTTCTCATCCAGTCCTGGCTGACCCCAGTGCAGTACCTAAGCAAGATGTTCACAAACAATCTGGTTTTTGGCACCTCAGAC…	ATGGCTCCAGGGTCATGGTTCTCTCCTCTCGCCATTGCCATGATCACACTGGGACTGCAGTGGCCACAACAAGCTACCACCTTCCCGGCCATACGCCTTTCCAGCCTGTTTGCCAATGCTGTGCTGAGGGCTCAGCACCTTCACCTCCTGGCTGCCGAGACATACAAGGAGTTTGAACGCACCTACATTCCAGAGGACCAAAGACACACAAACAAGAATTCCCAGGTAGCATTTTGCTACTCAGAAACCATCCCTGCTCCCATGAAGAAGGATGATGCCCAGCAGAAATCAGATATGGAGCTTCTTCAGTTTTCCCTGGTTCTCATCCAGTCCTGGCTGACCCCAGTGCAGTACCTAAGCAAGATGTTCACAAACAATCTGGTTTTTGGCACCTCAGAC…	N/A
Galliformes		Phasianidae	Meleagris_gallopavo	GCA_000146605.4		Yes	No	Yes	Yes	No	No	ATGGCTCCAGGCTCGTGGTTTTCTCCTCTCCTCATTGCTGTGGTCACGCTGGGACTGCCGCAGGGAGCTGCTGCCACCTTCCCTACCATGCCCCTCTCCAACCTGTTCACCAACGCTGTGCTGAGGGCTCAGCACCTCCACCTCCTGGCTGCTGAGACATACAAAGAGTTCGAACGCACCTATATTCCGGAGGACCAGAGGTACACCAACAAAAACTCCCAGGCTGCATTTTGTTACTCAGAAACCATCCCAGCTCCCACAGGGAAGGATGATGCCCAGCAGAAATCGGACATGGAGCTGCTTCGGTTTTCACTGGTTCTCATCCAGTCCTGGCTGACCCCCATGCAATACCTAAGCAAGGTGTTCACAAACAATTTGGTTTTCGGCACCTCAGACAGA…	N/A	N/A
Psittaciformes		Psittaculidae	Melopsittacus_undulatus	GCA_012275295.1		Yes	No	Yes	Yes	No	Yes	ATGGCTCCAGGGTCCTGCCTGTCTCCTCTCTTCCTTGCTGTGATCACCCTGGGACTGCAGTGGCCTCAGGAAGCTGCCACCTTCCCGGCCATGCCCCTTTCCAACCTGTTTGCCAACGCTGTGCTGAGGGCTCAGCACCTTCACCTCCTGGCTGCTGAGACATACAAAGAGTTCGAACGCACCTACATCCCAGAGGACCAGAGACATGCCAACAAGAACTCCCAGGCAGCCTTTTGTTACTCGGAAACCATCCCTGCTCCCACCGGGAAGGATGATGCTCAGCAGAAATCCGACATGGAGCTGCTTCGGTTCTCCCTGGTCCTCATCCAGTCCTGGCTGACCCCGGTGCAATACCTAAGCAAGGTGTTCACCAACAACCTGGTTTTTGGCACCTCAGAC…	N/A	N/A
Passeriformes	Oscine	Passerellidae	Melospiza_melodia	VZSA00000000	OUT-0008	Yes	Yes	No	Yes	Yes	Yes	ATGGCTCCAGGCTCCTGGCTCTCTCCTCTGGCCATTGCTGTGATCATCGTGGCACTGCAGTGGCCACAGGCAGCTGCCACCTTCCCGGCCATGCCCCTGTCCAGCCTGTTTGCCAACGCCGTGCTGAGGGCTCAGCACCTTCACCTCCTGGCTGCCGAGACCTACAAGGAGTTTGAACGCAGCTACATCCCAGAGGACCAAAGGCACACCAACAAAAACTCCCAGGTAGCCTACTGCTACTCAGAAACCATCCCTGCTCCCACGGGCAAGGAGGATGCCCAGCAGAAATCGGACATGGAGCTTCTCCGGTTTTCCCTGGTTCTCATCCAGTCCTGGCTGACCCCAGTGCAGTACCTGAGCAAGGTGTTCACAAACAACTTGGTTTTTGGCACCTCAGAC…	ATGGCTCCAGGGTCATGGTTCTCTCCTCTCACCATTGCTGTGATCACTCTGGGACTGCAGTGGCCACAGCAAGCAGCTGCCTTTCCCACCGTGCCTCTTTCCAGCCTGTTTGCCAACGCTGTGCTGAGGGCTCAGCACCTTCACCTCCTGGCTGCCGAGACATACAAGGAGTTTGAACGCACCTATATTCCAGAGGACCAAAGACACACAAACAAGAATTCCCAGGTAGCATTTTGTTACTCGGAAACCATCCCTGCTCCCGTGAAGAAGGATGATGCTCAGCAGAAATCAGACATGGAGCTTCTTCAGTTCTCCCTGATTCTCATCCAGTCCTGGCTGACCCCGGTGCAGTACCTAAGCAAGATGTTCACAAACAATCTGGTTTTTGGCACCTCAGAC…	N/A
Passeriformes	Oscine	Menuridae	Menura_novaehollandiae	VWPS00000000	B10K-CU-030-46	Yes	Yes	No	Yes	No	Yes	ATGGCTCCAGGGTCCTGGCTCTCTCCTCTGGCCATTGCCGTGATCACCCTGGGACTGCAGTGGCCACAGCAAGCTGCCACCTTCCCGGCCATGCCCCTCTCCAGCCTGTTTGCCAACGCTGTGCTGAGGGCTCAGCACCTTCACCTCCTGGCTGCCGAGACCTACAAGGAGTTTGAACGCAGCTACATCCCAGAGGACCAAAGGCACACCAACAAAAACTCCCAGGTAGCCTATTGCTACTCGGAAACCATCCCTGCTCCCACAGGGAAGGAGGATGCCCAGCAGAAGTCGGACATGGAGCTTCTCCGGTTTTCCCTGGTTCTCATCCAGTCCTGGCTGAGCCCGGTGCAGTACCTGAGCAAGGTGTTCACAAACAACCTGGTTTTTGGCACCTCGGAC…	ATGGATTCAGGGTTGTGGTTCTCTCCTCTCGCCATTGCCATAATCACTCTGGGACTGCAGTGGCCACAACAAGCTGCCACCTTCCCGGCCATACCTCTTTCCAGCCTGTTTGCCAACGCTGTGCTGAGGGCTCAGCACCTTCACCTCCTGGCTGCCGAGACGTACAAGGAGTTCGAACGCACTTATATTCCAGAGGACCAAAGGCACACAAACAAGAATTCCCAGGTAGCGTTTTGTTACTCGGAAACCATCCCTGCTCCCATGAAGAAGGACGATGCCCAGCAGAAATCGGACACAGAGCTTCTTCGGTTTTCCCTGATTCTCATCCAGTCCTGGCTGACCCCCGTGCAGTACTTGAGCAAGGTGTTCACAAACAATCTGGTTTTTGGCACCTCAGAC…	N/A
Coraciiformes		Meropidae	Merops_nubicus	GCA_000691845.1		Yes	No	Yes	Yes	No	Yes	ATGGCTCCAGGGTCATGGTTTTCTCCTCTCCTCGTTGCTGCGATCGCTCTGGGGCTGCAGTGGCCACAGGAAGCTGCCACCTTCCCAGCCATGCCCCTTTCCAACCTGTTTGCCAACGCTGTGCTGAGGGCTCAGCACCTTCACCTCCTGGCTGCTGAGACATACAAAGAGTTTGAACGTACCTATATTCCAGAGGAGCAAAGACACGCCACCAAAAACTCCCAGGCAGCCTTTTGTTACTCGGAAACCATCCCTGCCCCCACCGGGAAGGACGACGCCCAGCAGAAATCGGACATGGAGCTCCTTCGTTTCTCGCTGGTGCTCATCCAGTCCTGGCTGACCCCCGTGCAATACCTAAGCAAGGTGTTCACAAACAATCTGGTTTTTGGCACTTCAGAC…	N/A	N/A
Pelecaniformes		Threskiornithidae	Mesembrinibis_cayennensis	VXAT00000000	B10K-DU-001-44	Yes	No	No	Yes	No	No	ATGGCTCCAGGGTCGTGGTTTTCTCCTCTCTTCATTGCCGTGATCGCTCTGGGACTGCAGTGGCCACGGGAAGCTGCCACCTTCCCGGCCATGCCCCTTTCCAACCTGTTTGCCAACGCCGTGCTGAGGGCTCAGCACCTTCACCTCCTGGCTGCCGAGACATACAAAGAGTTCGAACGCACCTATATTCCAGAGGACCAAAGACACGCCAACAAAAATTCCCAGGCAGCATTTTGTTACTCGGAAACCATCCCTGCTCCCACAGGGAAGGATGATGCCCAGCAGAAATCGGACATGGAGCTTCTTCGGTTTTCGCTGCTTCTCATCCAGTCCTGGTTGACCCCGGTGCAATACCTAAGCAAGGTGTTCACAAACAACCTGGTTTTTGGCACCTCAGAC…	N/A	N/A
Mesitornithiformes		Mesitornithidae	Mesitornis_unicolor	GCA_000695765.1		No	No	Yes	No	No	No	N/A	N/A	partial sequence
Passeriformes	Suboscine	Rhynchocyclidae	Mionectes_macconnelli	VYZC00000000	B10K-DU-003-16	Yes	Yes	No	Yes	No	Yes	ATGGCTCCAGGGTCCTGGTTTTCTCCTCTGGCCATTACCCTGATCACTCTGGGACTGCAGTGGCCACACCAAGCTGCCACCTTCCCAGTCATGCCCCTTTCCAGCCTGTTTGCCAACGCCGTGCTGAGGGCTCAGCACCTTCACCTCCTGGCTGCAGAGACCTACAAGGAGTTTGAACGCAGCTATATTCCAGAGGACCAAAGACACACCAACAAAAATTCCCAGGTGGCATATTGCTACTCAGAGACCATCCCTGCTCCCACGGGGAAGGACGATGCCCAGCAGAAATCGGACATGGAGCTGCTTCGTTTTTCCCTGGTCCTCATCCAGTCCTGGCTGACTCCGGTGCAGTATCTAAGCAAGGTGTTCACCAACAACCTGGTTCTTGGCACCTCAGAC…	ATGGCTCCAGGGTCCTGGTTCTCTCCTCTGGCCATCGCTGTGATCGCTGTGGGGCTGCAGTGGGCACAGCCAGCTGCCACCTTCCCAGCCATGCCCCTGTCCAGCCTGTTTGCCAACGCTGTGCTGAGGGCTCAGCACCTTCACCTCCTGGCTGCTGAGACCTACAAGGAGTTCGAACGAACCTACATTCCAGAGGACCAAAGGCACACAACTAAGAATTCCCAGGTAGCGTTTTGTTACTCGGAAATGATCCCTGCTCCCATGAAGAAGGATGATGCCCAGCAGAAATCCGACATGGAGCTTCTCCGTTTCTCTCTGGTTCTCATCCAGTCCTGGCTGACCCCGGTGCAGTACCTGAGCAAGGTGTTCACAAACAACCTGGTTTTTGGCACCTCAGAC…	N/A
Passeriformes	Oscine	Mohouidae	Mohoua_ochrocephala	VZTA00000000	B10K-DU-030-22	Yes	Yes	No	Yes	Yes	Yes	ATGGCTCCAGGGTCCTGGCTCTCTCCTCTGGCCCTTGCTGTGATCACCCTGGGACTGCAGTGGCCACAGCCAGCTGCCACCTTCCCGGCCATGCCCCTCTCCAGCCTGTTTGCCAACGCTGTGCTGAGGGCTCAGCACCTTCACCTCCTGGCTGCCGAGACCTACAAGGAGTTTGAACGCAGCTACATCCCAGAGGACCAAAGGCACACCAACAAAAACTCCCAGGTAGCCTATTGCTACTCAGAAACCATCCCTGCTCCCACGGGGAAGGAGGATGCCCAGCAGAAATCGGACACGGAGCTTCTCCGGTTTTCCCTGGTTCTCATCCAGTCCTGGCTGACCCCGGTGCAGTACCTGAGCAAGGTGTTCACAAACAACCTGGTTTTTGGCACCTCAGAC…	ATGGCTCCAGGGTCATGGTTCTCTCCTCTTGCCATTGCCATGATCACTCTGGGACTGCAGTGGCCTCAACAAGCTGCCACCTTCCCGGCCATACCCCTTTCCAGCCTGTTTGCCAACGCTGTGCTGAGGGCTCAGCACCTTCACCTCCTGGCTGCTGAGACGTACAAGGAGTTTGAACGCACCTATATTCCAGAGGACCAAAGACACACAAACAAGAATTCCCAGGTAGCATTTTGTTACTCGGAAACCATCCCTGCTCCCATGAAGAAGGATGATGCCCAGCAGAAATCAGACATGGAGCTTCTTCAGTTTTCCCTGGTTCTCATCCAGTCCTGGCTGACCCCGGTGCAGTACCTAAGCAAGATGTTCACAAACAATCTAGTTTTTGGCACCTCAGAC…	N/A
Passeriformes	Oscine	Icteridae	Molothrus_ater	VZUF00000000	OUT-0049	Yes	Yes	Yes	Yes	Yes	Yes	ATGGCTCCAGGGTCCTGGCTCTCTCCTCTGGCCATTGCTGTGATCACCCTGGGACTGCAGTGCCCACAGGCAGCTGCCACCTTCCCGGCCATGCCCCTGTCCAGCCTGTTTGCCAACGCTGTGCTGAGGGCTCAGCACCTTCACCTCCTGGCTGCCGAGACCTACAAGGAGTTTGAACGCAGCTACATCCCAGAGGACCAAAGGCACACCAACAAAAACTCCCAGGTAGCCTACTGCTACTCAGAAACCATCCCTGCTCCCACGGGGAAGGAGGATGCCCAGCAGAAATCGGACATGGAGCTTCTCCAGTTTTCCCTGGTTCTCATCCAGTCCTGGCTGACCCCAGTGCAGTACCTGAGCAAGGTGTTCACAAACAACTTCGTTTTTGGCACCTCAGAC…	ATGGCTCCAGGGTCATGGTTCTCTCCTCTCACCATTGCCATGATGACTCTGGGACTGCAGTGGCCACAGCAAGCTGCTGCCTTCCCGACCGTGCCCCTTTCCAGCCTGTTTGCCAACGCTGTGCTGAGGGCTCAGCACCTTCACCTCCTGGCTGCCGAGACATACAAGGAGTTTGAACGCACCTATATTCCAGAGGACCAAAGACACACAAACAAGAATTCCCAGGTAGCATTTTGTTACTCGGAAACCATCCCTGCTCCCATGAAGAAGGATGATGCTCAGCAGAAATCAGACATGGAGCTTCTTCAGTTTTCCCTGGTTCTCATCCAGTCCTGGCTGACCCCGGTGCAGTACCTAAGCAAGATGTTCACAAACAATCTGGTTTTTGGCACCTCAGAC…	N/A
Passeriformes	Oscine	Motacillidae	Motacilla_alba	VXBE00000000	B10K-DU-001-75	Yes	Yes	Yes	Yes	Yes	Yes	ATGGCTCCAGGGTCCTGGCTCTCTCCTCTGGCCATTGCTGTGATCACCCTGGGACTGCAGTGGCCACAGGCAGCCGCCACCTTCCCGGCCATGCCCCTGTCCAGCCTGTTTGCCAACGCTGTGCTGAGGGCACAGCACCTTCACCTCCTGGCTGCTGAGACCTACAAGGAGTTTGAACGCAGCTACATCCCAGAGGACCAAAGGCACACCAACAAAAACTCCCAGGTAGCCTACTGCTACTCAGAAACCATCCCTGCTCCCACGGGGAAGGAGGATGCCCAGCAGAAATCGGACATGGAGCTCCTCCGGTTTTCCCTGGTTCTCATCCAGTCCTGGCTGACCCCAGTGCAGTACCTGAGCAAGGTGTTCACAAACAACTTGGTTTTTGGCACCTCAGAC…	ATGGCTCCAGGGTCATGGTTCTCTCCTCTCACCATTGCCATGATCACTCTGGGACTGCAGTGGTCACAGCAAGCTGCCGCCTTCCCGACCATGCCCCTTTCCAGCCTGTTTGCCAACGCTGTGCTGAGGGCACAGCACCTTCACCTCCTGGCTGCTGAGACATACAAGGAGTTTGAACGCACCTACATTCCAGAGGACCAAAGACACACAAACAAGAATTCCCAGGTAACATTTTGTTACTCGGAAACCATCCCTGCTCCCATGAAGAAGGATGATGCCCAGCAGAAATCAGACATGGAGCTTCTTCAGTTTTCCCTGGTTCTCATCCAGTCCTGGCTGACCCCTGTACAGTACTTAAGCAAGATGTTCACAAACAATCTGGTTTTTGGCACCTCAGAC…	N/A
Passeriformes	Oscine	Monarchidae	Myiagra_hebetior	VWZQ00000000	B10K-DU-001-33	Yes	Yes	No	Yes	Yes	No	ATGGCTCCAGGGTCCTGGCTCTCTCCTCTGGCCATTGCTGTGATCGCCCTGGGCCTGCAGTGGCCACAGCCGGCTGCCACCTTCCCGGCCATGCCCCTCTCCAGCCTATTTGCCAACGCTGTGCTGAGGGCTCAGCACCTTCACCTCCTGGCTGCCGAGACCTACAAGGAGTTTGAACGCAGCTACATCCCAGAGGACCAAAGGCACACCAACAAAAACTCCCAGGTAGCCTACTGCTACTCGGAAACCATCCCTGCTCCCACGGGGAAGGAGGATGCCCAGCAGAAATCGGACATGGAGCTTCTCCGGTTTTCCCTGGTTCTCATCCAGTCCTGGCTGACCCCAGTGCAGTACCTGAGCAAGGTGTTCACAAACAACCTGGTTTTTGGCACCTCAGAC…	ATGGCTCCAGGGTCATGGTTCTCTCCTCTTGCCGTTGCCATGATCACTCTGGGACTGCAGTGGCCACAACAAGCTGCCACCTTCCCGGCCATATCCCTTTCCAGCCTGTTTGCCAACGCTGTGCTGAGGGCTCAGCACCTTCACTTCCTGGCTGCTGAGACATACAAGGAGTTTGAACGCACCTATATTCCAGAGGACCAAAGACACACAAACAAGAATTCCAAGGTAGCATTTTGTTACTCGGAAACCATCCCTGCTCCCATGAAGAAGGATGATGCCCAGCAGAAATCAGACATGGAGCTTCTTCAATTTTCCCTGGTTCTCATCCAATCCTGGCTGACCCCGGTACAGTACCTAAGCAAGATGTTCACAAACAGTCTGGTTTTTGGTACCTCAGAC…	N/A
Passeriformes	Suboscine	Pipridae	Neopelma_chrysocephalum	GCA_003984885.2		Yes	Yes	Yes	Yes	Yes	Yes	ATGGCTCCAGGGTCCTGGTTTTCTCCTCTGGCCATTGCCCTGATCACTCTGGGACTGCAGTGGCCACAGCAAGTTGCCACCTTCCCGGCCATGTCCCTTTCCATCCTGTTTGCCAACGCTGTGCTGAGGGCTCAGCACCTTCACCTCCTGGCTGCAGAGACCTACAAGCAGTTTGAACGCAGCTATATTCCAGAGGACCAAAGACACACCAACAAAAATTCCCAGGTGGCATATTGCTACTCAGAGACCATCCCTGCTCCCACGGGGAAGGACGATGCCCAGCAGAAATCGGACATGGAGCTGCTTCGTTTTTCCCTGGTTCTCATCCAGTCCTGGCTGACCCCGGTGCAGTATCTAAGCAAGGTGTTCACAAACAACCTGGTTCTTGGCACCTCAGAC…	ATGGCTCCAGGGTCCTGGTTGTCTCCTCTGGCCATCGCTGTGATCACGGTGGGGCTGCAGTGGGCACAGCCAGCTGCCACCTTCCCAGCCATGCCCCTGGCCAGCCTGTTTGCCAACGCTGTGCTGAGGGCTCAGCACCTTCACCTCCTGGCTGCCGAGACCTACAAGGAGTTCGAACGCACCTACATTCCAGAGGACCAACGGCACACGACCAAGAATTCCCAGGCAGCGTTTTGTTACTCGGAAATGATCCCTGCTCCCATGAAGAAGGACGATGCCCAGCAGAAATCCGACATGGAGCTTCTCCGTTTCTCCCTGGCTCTCATCCAGTCCTGGCTGACCCCGGTGCAGTACCTGAGCAAGGTGTTCACAAACAACCTGGTGTTTGGCACCTCAGAC…	N/A
Passeriformes	Suboscine	Platyrinchidae	Neopipo_cinnamomea	VYZA00000000	B10K-DU-004-15	Yes	Yes	No	Yes	Yes	Yes	ATGGCTCCAGGGTCCTGGTTTTCTCCTCTGGCCATTACCCTGATCACTCTGGGACTGCAGTGGCCACAGCAAGTCGCCACCTTCCCAGCCATGCCCCTTTCCAGCCTGTTTGCCAACGCTGTGCTGAGGGCTCAGCACCTTCACCTCCTGGCTGCCGAGACCTACAAGGAGTTTGAACGCAGCTATATTCCAGAAGACCAAAGACACACCAACAAAAATTCCCAGGTGGCATATTGCTACTCAGAGATCATCCCTGCTCCCACGGGGAAGGACGACGCCCAGCAGAAATCGGATATGGAGCTGCTTCGTTTTTCCCTGGTTCTCATCCAGTCCTGGCTGACCCCGGTGCAGTATCTAAGCAAGGTGTTCACCAACAACCTGATTCTTGGCACCTCAGAC…	ATGACTCCAGGGTCCTGGTTCTCTCCTCTGGCCATCGCTGTGATCACTGTGGGGCTGCAGTGGGCACAGCCAGCTGCCACCTTCCCAGCCATGCCCCTGTCCAGCCTGTTCACCAACGCTGTGCTGAGGGCTCAGCACCTTCACCTCCTGGCTGCTGAGACCTACAAGGAGTTCGAACGCACCTACATTCCAGAGGACCAAAGGCACACAACCAAGAATTCCCAGGTAGCATTTTGTTACTCGGAAATGATCCCTGCTCCCATGAAGAAGGATGATGCCCAGCAGAAATCCGACATGGAGCTTCTCCGTTTCTCCCTGGTTCTCATCCAGTCCTGGCTGACCCCGGTGCAGTACCTGAGCAAGGTGTTCACAAACAACCTGGTTTTTGGCACCTCAGAC…	N/A
Passeriformes	Oscine	Thraupidae	Nesospiza_acunhae	VZSU00000000	OUT-0053	Yes	Yes	No	Yes	No	No	ATGGCTCCAGGGTCCTGGCTCTCTCCTCTGGCCATTGCTGTGATCGCCCTAGGACTGCAGTGGCCACAGGCAGCTGCCACCTTCCCAGCCATGCCCCTGTCCAGCCTGTTTGCCAATGCTGTGCTGAGGGCTCAGCACCTTCACCTCCTGGCTGCTGAGACCTACAAGGAGTTTGAACGCAGCTACATCCCAGAGGACCAAAGGCACACCAACAAAAACTCCCAGGTAGCCTACTGCTACTCAGAAACCATCCCTGCTCCCACGGGGAAGGAGGATGCCCAGCAGAAATCGGACATGGAGCTTCTCCGGTTTTCCCTGGTTCTCATCCAGTCCTGGCTGACCCCAGTGCAGTATCTGAGCAAGGTGTTCACAAACAACTTGGTTTTTGGCACCTCAGAC…	ATGGCTCCAGGGTCATGGCTCTCTCCTCTCACCATTGCCATGATCACTCTGGGACTACAGTGGCCACAGCAAGCTGCTGCCTTCCCCACCGTGCCCCTTTCCAGCCTGTTTGCCAACGCTGTGCTGAGGGCTCAGCACCTTCACCTCCTGGCTGCCGAGACATACAAGGAGTTTGAACGCACCTATATTCCAGAGGACCAAAGACACACAAACAAGAATTCCCAGGTAGCATTTTGTTACTCGGAAACCATCCCTGCTCCCGTGAAGAAGGATGATGCTCAGCAGAAATCAGACATGGAGCTTCTTCAGTTCTCTCTGGTTCTCATCCAGTCCTGGCTGACCCCGGTGCAGTACCTAAGCAAGATGTTCACAAACAATCTGGTTTTTGGCACCTCAGAC…	N/A
Psittaciformes		Nestoridae	Nestor_notabilis	GCA_000696875.1		Yes	No	Yes	Yes	No	No	ATGGCTCCAGGGTCGTGGTTGTCTCCTCTCTTCCTTGCTGTGATCGCTCTGGGACTGCAGTGGCCACAGGAAGCTGCGACCTTCCCAGCCATGCCCCTTTCCAACCTGTTTGCCAATGCTGTGCTGAGGGCTCAGCACCTTCACCTCCTGGCTGCTGAGACATACAAAGAGTTCGAACGCACCTATATTCCAGAGGACCAAAGACATGCCAACAAAAATTCCCAGGCAGCGTTTTGTTACTCAGAAACCATCCCTGCTCCCACGGGGAAGGACGATGCTCAGCAGAAATCGGACATGGAGCTTCTCCGGTTCTCGCTGGTTCTCATCCAGTCCTGGCTGACCCCGGTGCAATACCTAAGCAAGGTGTTCACAAACAACCTGGTTTTCGGCACCTCAGAC…	N/A	N/A
Passeriformes	Oscine	Nicatoridae	Nicator_chloris	WAAE00000000	B10K-DU-002-40	Yes	Yes	No	Yes	Yes	Yes	ATGGCTCCAGGGTCCTGGCTCTCTCCTCTGGCCATTGCTGTGATCACCCTGGGACTGCAGTGGCCACAACAAGCTGCCGCCTTCCCGGCCATACCCCTTTCCAGCCTGTTTTCCAATGCTGTGCTGAGGGCTCAGCACCTTCACCTCCTGGCTGCCGAGACCTACAAAGAGTTTGAACGCAGCTACATCCCAGAAGACCAAAGGCACACCAACAAAAACTCCCAGGTGGCCTACTGCTACTCAGAAACCATCCCTGCTCCCACAGGGAAGGAGGATGCCCAGCAGAAATCGGACATGGAGCTTCTCCGGTTTTCCCTGGTTCTCATCCAGTCCTGGCTGACCCCAGTGCAGTACCTGAGCAAGGTGTTCACAAACAATTTGGTCTTTGGCACTTCAGAC…	ATGGCTCCAGGGTTGTGGTTCTCTCCTCTTGCCATTGCTGTGATCACCCTGGGACTGCAGTGGCCACAACAAGCTGCCGCCTTCCCGGCCATACCCCTTTCCAGCCTGTTTTCCAATGCTGTGCTGAGGGCTCAGCACCTTCACCTCCTGGCTGCCGAGACATACAAGGAGTTTGAACGCACCTATATTCCAGAGGACCAAAGACACACAAACAAGAATTCCCAGGCAGCATTTTGTTACTCGGAAACCATCCCTGCTCCCATGAAGAAGGATGATGCTCAGCAGAAATCAGACATTGAGCTTCTTCAGTTTTCCCTGGTTCTCATCCAGTCCTGGCTGACCCCAGTGCAGTACCTGAGCAAGGTGTTCACAAACAATTTGGTCTTTGGCACTTCAGAC…	N/A
Pelecaniformes		Threskiornithidae	Nipponia_nippon	GCA_000708225.1		Yes	No	Yes	Yes	No	No	ATGGCTCCAGGGTCGTGGTTTTCTCCTCTCTTCATTGCCGTGATCGCTCTGGGACTGCAGTGGCCGCAGGAAGCTGCCACCTTCCCGGCCATGCCCCTTTCCAACCTGTTTGCCAACGCCGTGCTGAGGGCTCAGCACCTTCACCTCCTGGCTGCCGAGACATACAAAGAGTTCGAACGCACCTATATTCCAGAGGACCAGAGACACGCCAACAAAAATTCCCAGGCAGCATTTTGTTACTCGGAAACCATCCCTGCTCCCACAGGGAAGGATGATGCCCAGCAGAAATCGGACATGGAGCTTCTTCGGTTTTCACTGGTTCTCATCCAGTCCTGGCTGACCCCGGTGCAATACCTAAGCAAGGTGTTCACAAACAACCTGGTTTTTGGCACCTCAGAC…	N/A	N/A
Tinamiformes		Tinamidae	Nothocercus_julius	VZSV00000000	B10K-Nothocercus-julius	Yes	No	No	Yes	No	No	ATGGCTCCAGGCTCGTGGTTTTCTCCTCTCTTCATCGCTATGATCACACTGGGGTTGCAGTGGCCAAAGGAAGCTGCAACCTTCCCGGCCATGCCCCTTTCCAACCTGTTTGCCAACGCTGTGCTGAGGGCTCAGCACCTTCACCTCCTGGCTGCCGAGACATACAAAGAGTTTGAACGCACCTACATTCCGGAAGACCAGAGACACGCCAACAAAAATTCCCAGTCGGCATTTTGCTACTCGGAAACCATTCCTGCTCCCACAGGGAAGGATGATGCCCAGCAGAAATCAGACATGGAGCTTCTTCGGTTTTCACTGGTTCTTATCCAGTCCTGGTTGACTCCGGTGCAATACCTAAGCAAGGTGTTCACAAACAATCTGGTTTTCGGCACCTCAGAC…	N/A	N/A
Tinamiformes		Tinamidae	Nothocercus_nigrocapillus	WBNA00000000	B10K-Nothocercus-nigrocapillus	Yes	No	No	Yes	No	No	ATGGCTCCAGGCTCGTGGTTTTCTCCTCTCTTCATCGCTATGATCACACTGGGGTTGCAGTGGCCAAAGGAAGCTGCAACCTTCCCGGCCATGCCCCTTTCCAACCTGTTTGCCAACGCTGTGCTGAGGGCTCAGCACCTTCACCTCCTGGCTGCCGAGACATACAAAGAGTTTGAACGCACCTACATTCCGGAAGACCAGAGACACGCCAACAAAAACTCCCAGTCGGCATTTTGTTACTCGGAAACCATTCCTGCTCCCACAGGGAAGGATGATGCCCAGCAGAAATCAGACATGGAGCTTCTTCGGTTTTCACTGGTTCTTATCCAGTCCTGGTTGACTCCGGTGCAATACCTAAGCAAGGTGTTCACAAACAATCTGGTTTTTGGCACCTCAGAC…	N/A	N/A
Tinamiformes		Tinamidae	Nothoprocta_ornata	VZSH00000000	B10K-Nothoprocta-ornata	Yes	No	No	Yes	No	No	ATGGCTCCAGGGTCGTGGTTTTCTCCTCTCTTCATCGTGGTGATCGCACTGGGATTGCAGTGGCCACGGGAAGCTGCAACCTTCCCGGCCATGCCCCTTTCCAACCTGTTTGCCAACGCCGTGCTGAGGGCTCAGCACCTTCACCTCCTGGCTGCTGAGACGTACAAAGAGTTTGAACGCACCTACATTCCAGAGGACCAGAGACACACCAACAAAAATTCCCAGGCAGCATTTTGTTACTCGGAAACCATTCCTGCTCCCACAGGGAAGGACGATGCCCAGCAGAAATCAGACATGGAGCTTCTTCGTTTCTCACTGGTTCTTATCCAGTCCTGGTTGACTCCGGTGCAATACCTAAGCAAGGTGTTCACAAACAATCTGGTTTTTGGCACCTCAGAC…	N/A	N/A
Tinamiformes		Tinamidae	Nothoprocta_pentlandii	VZSG00000000	B10K-Nothoprocta-pentlandii	Yes	No	No	Yes	No	No	ATGGCTCCAGGGTCGTGGTTTTCTCCTCTCTTCATCGTGGTGATCGCACTGGGATTGCAGTGGCCACGGGAAGCTGCAACCTTCCCGGCCATGCCCCTTTCCAACCTGTTTGCCAACGCCGTGCTGAGGGCTCAGCACCTTCACCTCCTGGCTGCTGAGACGTACAAAGAGTTTGAACGCACCTACATTCCAGAGGACCAGAGACACGCCAACAAAAATTCCCAGGCAGCATTTTGTTACTCGGAAACCATTCCTGCTCCCACAGGGAAGGACGATGCCCAGCAGAAATCAGACATGGAACTTCTTCGTTTTTCACTGGTTCTTATCCAGTCCTGGTTGACTCCGGTGCAATACCTAAGCAAGGTGTTCACAAACAATCTGGTTTTTGGCACCTCAGAC…	N/A	N/A
Tinamiformes		Tinamidae	Nothoprocta_perdicaria	GCA_003342845.1		Yes	No	Yes	Yes	Yes	Yes	ATGGCTCCAGGGTCGTGGTTTTCTCCTCTCTTCATCGCGGTGATCGCACTGGGATTGCAGTGGCCACAGGAAGCTGCAACCTTCCCGGCCATGCCCCTTTCCAACCTGTTTGCCAACGCCGTGCTGAGGGCTCAGCACCTTCACCTCCTGGCTGCCGAGACGTACAAAGAGTTCGAACGCACCTACATTCCGGACGACCAGAGACACGCCAACAAAAATTCCCAGGCAGCATTTTGTTACTCGGAAACCATTCCTGCTCCCACAGGGAAGGACGATGCCCAGCAGAAATCAGACATGGAGCTTCTTCGTTTTTCRCTGGTTCTTATCCAGTCCTGGTTGACTCCGGTGCAATACCTGAGCAAGGTGTTCACAAACAATCTGGTTTTTGGCACCTCAGAC…	N/A	N/A
Passeriformes	Oscine	Notiomystidae	Notiomystis_cincta	VZRX00000000	B10K-DU-029-75	Yes	Yes	No	Yes	Yes	Yes	ATGGCTCCAGGGTCCTGGCTCTCTCCTCTGGCCATTGCTGTGATCACCCTGGGACTGCAGTGGCCACAACAAGCTGCCACCTTCCCGGCCATACCCCTTTCCAGCCTGTTTGCCAACGCCGTGCTGAGGGCTCAGCACCTTCACCTCCTGGCTGCCGAGACCTACAAGGAGTTTGAACGCAGCTACATCCCAGAGGACCAAAGGCACACCAACAAAAACTCCCAGGTAGCCTATTGCTACTCAGAAACCATCCCTGCTCCCACGGGGAAGGAGGATGCCCAGCAGAAATCGGATATGGAGCTCCTCCGGTTTTCCCTGGTTCTCATCCAGTCCTGGCTGACCCCAGTGCAGTACCTGAGCAAGGTGTTCACAAACAACCTGGTTTTTGGCACCTCAGAC…	ATGTCTCCAGGGTCATGGTTCTCTCCTCTGGCCATTGCCATGATCACCCTGGGACTGCAGTGGCCACAACAAGCTGCCACCTTCCCGGCCATACCCCTTTCCAGCCTGTTTGCCAACGCCGTGCTGAGGGCTCAGCACCTTCACCTCCTGGCTGCCGAGACATACAAGGAGTTTGAACGCACCTATATTCCAGACGACCAAAGACACACGAACAAGAATTCCCCGATAGCATTTTGTTACTCGGAAACCATCCCTGCTCCCGTGAAGAAGGATGATGCCCAGCAGAAATCAGACATGGAGCTTCTTCAGTTTTCCCTGGTTCTCATTCAGTCCTGGCTGACCCCGGTGCAGTACCTAAGCAAGATGTTCACAAACAATCTGCTTTTTGGCACCTCAGAC…	N/A
Galliformes		Numididae	Numida_meleagris	GCA_002078875.2		Yes	No	Yes	Yes	No	No	ATGGCTCCAGGCTCGTGGTTTTCTCCTCTCCTCATTGCTGTGGTCACGCTGGGATTGCAGCGGCCGCAGGAAACTGCTGCCACCTTCCCGGCCATGCCCCTCTCCAACCTGTTTGCCAACGCTGTGCTGAGGGCTCAGCACCTCCACCTCCTGGCTGCCGAGACATACAAAGAGTTCGAACGCACCTACATTCCGGAGGACCAGAGGTACACCAACAAAAACTCCCAGGCTGCATTTTGTTACTCAGAAACCATCCCAGCTCCCACGGGGAAGGATGACGCCCAGCAGAAGTCAGATATGGAGCTTCTTCGGTTTTCACTGGTTCTCATCCAGTCCTGGCTGACCCCCGTGCAATACCTAAGCAAGGTGTTCACAAACAATTTGGTTTTTGGCACCTCA…	N/A	N/A
Caprimulgiformes		Nyctibiidae	Nyctibius_grandis	VWYG00000000	B10K-DU-001-56	Yes	No	No	Yes	No	No	ATGGCTCCAGGGTCATGGTTTTCTCCTCTCCTCATTGCTGTGATCACTCTGGGACTGCAGTGGCCACAGGAAGCTGCCACCTTCCCGGCCATGCCCCTTTCCAACCTGTTTGCCAACGCTGTGCTGAGGGCTCAGCACCTTCACCTCCTGGCTGCCGAGACATACAAAGAGTTCGAACGCACCTATATTCCAGAGGACCAAAGACACGCCAACAAAAATTCCCAGGCAGCATTTTGTTACTCAGAAACCATCCCCGCTCCCACAGGGAAGGATGACGCCCAGCAGAAATCGGACATGGAACTGCTCCGGTTTTCACTGGTTCTCATCCAGTCCTGGTTGACTCCAGTACAATACCTAAGCAAGGTGTTCACAAACAACCTGGTTTTCGGCACCTCAGAC…	N/A	N/A
Charadriiformes		Rostratulidae	Nycticryphes_semicollaris	VXBJ00000000	B10K-DU-002-14	Yes	No	No	Yes	No	No	ATGGCTCCAGGGTCATGGTTTTCTCCTCTCCTCGTCGCTGTGATCACTCTGGGGCTGCAGTGGCCACAGGAAGCTGCCACCTTCCCGGCCATGCCCCTTTCCAACCTGTTTGCCAACGCCGTGCTGAGGGCTCAGCACCTTCACCTCCTGGCTGCCGAGACATACAAAGAGTTCGAACGCACCTATATTCCAGAGGACCAGAGACATGCCAACAAAAATTCTCAGGCGGCTTTTTGTTACTCAGAAACCATCCCCGCTCCCACAGGGAAGGACGATGCCCAGCAAAAAACGGATATGGAACTACTTCGGTTTTCACTGGTTCTCATCCAGTCCTGGTTGACCCCGGTGCAATACCTAAGCAAGGTCTTCACAAACAATCTGGTTTTCGGCACCTCAGAC…	N/A	N/A
Procellariiformes		Oceanitidae	Oceanites_oceanicus	VWZA00000000	B10K-CU-031-11	Yes	No	No	Yes	No	No	ATGGCTCCAGGGTCATGGTTTTCTCCTCTCTTCATTGCTGTGATCGCTCTGGGACTGCAGTGGCCTCAGGAAGCTGCCACCTTCCCCGCCATGCCCCTTTCCAACCTGTTTGCCAACGCTGTGCTGAGGGCTCAGCACCTTCACCTCCTGGCTGCCGAGACATACAAAGAGTTTGAACGCACCTATATTCCAGAGGACCAAAGACACGCCAACAAAAACTCCCAGGCAGCATTTTGTTACTCGGAAACCATCCCTGCTCCCACGGGGAAGGATGATGCCCAGCAGAAATCCGACATGGAGCTTCTTCGGTTTTCACTGGTTCTCATCCAGTCCTGGTTGACCCCGGTGCAATACCTAAGCAAGGTGTTCACAAACAATCTGGTTTTTGGCACCTCAGAC…	N/A	N/A
Passeriformes	Oscine	Muscicapidae	Oenanthe_oenanthe	VXBF00000000	B10K-DU-001-74	Yes	Yes	No	Yes	Yes	Yes	ATGGCTCCAGGGTCCTGGCTCTCTCCTCTGGCCATTGCTGTGATCACCCTGGGACTGCAGTGGCCACAGCCAGCTGCCACCTTCCCGGCCATGCCCCTGTCCAGCCTGTTTGCCAACGCTGTGCTGAGGGCTCAGCACCTTCACCTCCTGGCTGCTGAGACCTACAAGGAGTTTGAACGCAGCTACATCCCAGAGGACCAAAGGCACACCAACAAAAACTCCCAGGTGGCCTACTGCTACTCAGAAACCATCCCTGCTCCCACAGGGAAGGAGGATGCCCAGCAGAAATCGGACATGGAGCTTCTCCGGTTTTCCCTGGTTCTCATCCAGTCCTGGCTGACCCCAGTGCAGTACCTGAGCAAGGTGTTCACAAACAACTTGGTTTTTGGCACCTCAGAC…	ATGGCTCCAGGCTCCTGGCTCTCTCCTCTCGCCATTGCTGTCATCACTCTGGGACTGCAGTGGCCACAGCAAGCTGCCACCTTCCCAGCCATCCCCCTTTCCAGCCTGTTTGCCAACGCTGTGCTGAGGGCTCAGCACCTTCACCTCCTGGCTGCAGAGACATACAAGGAGTTTGAACGCACCTATATTCCAGAGGAACAAAGGCACACAAACAAGAATTCCCAGGTAGCATTTTGCTACTCAGAAACCATCCCTGCTCCCATGAAGAAGGATGATGCCCAGCAGAAATCAGACATGGAGCTTCTTCAGTTTTCCCTGATTCTCATCCAGTCCTGGCTGACCCCGGTGCAGTACCTGAGCAAGATGTTCACAAACAATCTGGTTTTTGGCACCTCAGAC…	N/A
Passeriformes	Suboscine	Onychorhynchidae	Onychorhynchus_coronatus	VZRK00000000	B10K-DU-028-75	Yes	No	No	Yes	No	No	ATGGCTCCAGGGTCCTGGTTTTCTCCTCTGGCCATTGCCCTGATCACCCTGGGACTGCAGTGGCCACAGCAAGTTGCCACCTTCCCAGCCATGCCCCTGTCCAGCCTGTTTGCCAACGCTGTGCTGAGGGCTCAGCACCTTCACCTCCTGGCTGCTGAGACCTACAAGGAGTTTGAACGCAGCTATATTCCAGAGGACCAAAGACACACCAACAAAAATTCCCAGGTGGTATACTGCTACTCAGAGACCATCCCTGCTCCCACAGGGAAGGAGGATGCGCAGCAGAAATCGGACATGGAGCTGCTTCGTTTTTCCCTGGTTCTCATCCAGTCCTGGCTGACCCCAGTGCAGTATCTAAGCAAGGTGTTCACCAACAACCTGGTTCTTGGCACCTCAGAC…	N/A	N/A
Opisthocoformes		Opisthocomidae	Opisthocomus_hoazin	GCA_000692075.1		Yes	No	Yes	Yes	No	No	ATGGCTCCAGGGTCATGGTTTTCTCCTCTCCTCATCGCTGTGATCACTCTGGGACTGCAGTGGCCACAGGAAGCTGCCACCTTCCCGGCCATGCCCCTCTCCAACCTGTTTGCCAACGCTGTGCTGAGGGCTCAGCACCTTCACCTCCTGGCTGCCGAGACATACAAGGAGTTCGAACGCACCTATATCCCAGAGGACCAGAGACACGCCAACAAAAATTCTCAGGCAGCGTTTTGTTACTCAGAAACCATCCCTGCTCCCACAGGGAAGGATGATGCCCAGCAGAAATCGGACATGGAGCTTCTTCGGTTTTCGCTGGTTCTCATCCAGTCCTGGTTGACCCCGGTGCAATACCTCAGCAAGGTGTTCACAAACAATCTGGTTTTCGGCACCTCAGAC…	N/A	N/A
Passeriformes	Oscine	Paramythiidae	Oreocharis_arfaki	VZRR00000000	B10K-DU-029-42	No	Yes	No	Yes	No	No	N/A	ATGGCTCCAGGGTCATGGTTCTCTCCTATTGCCATTGCCATGATCACTCTGGGACTGCAATGGCCACAACAAGCTGCCACCTTCCCGTCCATACCCCTTTCCAGCCTATTTGCCAACGCTGTGCTGAGGGCTCAACACCTTCACCTCCTGGCTGCCGAGACATACAAGGAGTTTGAACGCACCTATATACCAGAGGACCAAAGACACACAAACAAAAATTCCCAACTAGCATTTTGTTACTCGGAAACCATCCCTGCTCCAATGAAGAAGGATGATGCCCAGCAGAAATCAGACATGGAGCTTCTTCAGTTTTCCTTGGTTCTCATCCAGTCCTGGCTGACCCCAGTGCAGTACTTAAGCAAGGTGTTCACAAACAATCTGGTTTTTGGCACCTCAGAC…	partial sequence
Apodiformes		Trochilidae	Oreotrochilus_melanogaster	GCA_013400995.1		Yes	No	No	Yes	No	No	ATGGCTCCAGGCTCCTGGTTCTCTCCTCTCCTCGTTGCTGTCATCACCTTGGGACTGCAGTGGCCACAGGAAGCTGCCACCTTCCCAGCCATGCCCCTTTCCAACCTCTTTGCCAACGCAGTGCTGAGGGCTCAGCACCTTCACCTCCTGGCTGCAGAGACATACAAAGAGTTTGAACGCACCTATATTCCAGAGGACCAAAGACACACCAACAAAAATTCCCAGGCAGCATTTTGTTACTCAGAAACCATCCCTGCTCCCACAGGGAAGGATGATGCCCAGCAGAAATCGGACATGGAACTTCTTCGGTTTTCACTGATTCTCATCCAGTCCTGGCTGACCCCAGTGCAGTACCTAAGCAAGGTGTTCACAAACAACCTGGTTTTTGGCACCTCAGAC…	N/A	N/A
Passeriformes	Oscine	Acanthizidae	Origma_solitaria	VZRL00000000	B10K-DU-029-52	Yes	Yes	No	Yes	Yes	Yes	ATGGCTCCAGGGTCCTGGCTCTCTCCTCTGGCCATTGCTGTGATCACCCTGGGACTGCAGTGGCCACAGCCAGCTGCCACCTTCCCGGCCATGCCCCTCTCCAGCCTCTTTGCCAACGCTGTGCTGAGGGCTCAGCACCTTCACCTCCTGGCTGCTGAGACCTACAAGGAGTTTGAACGCAGCTACATCCCGGAGGACCAAAGGCACACCAACAAAAACTCCCAGGTAGCCTATTGCTACTCAGAAACCATCCCTGCTCCCACGGGGAAGGAGGATGCCCAGCAGAAATCGGACATGGAGCTTCTCCGGTTTTCCCTGATTCTCATCCAGTCCTGGCTGACCCCAGTGCAGTACCTGAGCAAGGTGTTCACCAACAACCTGGTTTTTGGCACCTCAGAC…	ATGGCTCCAGGCTCATGGTTCTCTCCTCTCGCCATTGCCATGATCACTCTGGGACTGCAGTGGCCACAACAAGCTGCCACCTTCCCGGCCATCCCCCTTTCCAGCCTGTTTGCCAATGCTGTGCTGAGGGCTCAGCACCTTCACCTCCTGGCTGCCGAGACATACAAGGAGTTTGAACGCACCTATATTCCAGAGGACCAAAGACACACAAACAAGAATTCTCAGGTAGCATTTTGTTACTCGGAAACCATCCCTGCTCCATTGAAGAAGGATGACGCCCAGCAGAAATCGGACATGGAGCTTCTTCGGTTTTCCCTGGTTCTCATCCAGTCCTGGCTGACCCCAGTGCAGTACCTCAGCAAGATGTTCACAAACAATCTGGTTTTTGGCACCTCAGAC…	N/A
Passeriformes	Oscine	Oriolidae	Oriolus_oriolus	VXBT00000000	B10K-DU-002-24	Yes	Yes	No	Yes	Yes	Yes	ATGGCTCCAGGGTCCTGGCTCTCTCCTCTGGCCGTTGCCGTGATCACGCTGGGACTGCAGTGGCCACAGCCAGCGGCCACCTTCCCGGCCATGCCCCTGTCCAGCCTGTTTGCCAACGCTGTGCTGAGGGCTCAGCACCTTCACCTCCTGGCTGCCGAGACCTACAAGGAGTTTGAACGCAGCTACATCCCAGAGGACCAGAGGCACACCAACAAAAACTCCCAGGTAGCCTATTGCTACTCGGAAACCATCCCTGCTCCCACGGGGAAGGAGGATGCCCAGCAGAAATCGGACATGGAGCTTCTCCGGTTTTCCCTGGTTCTCATCCAGTCCTGGCTGACCCCGGTGCAGTACCTGAGCAAGGTGTTCACAAACAACCTGGTTTTTGGCACCTCAGAC…	ATGGCTCCAGGGTCATGGTTCTCTCCTCTTGCCGTTGCCATAATCACTCTGGGACTGCAGTGGCCACAACAAGCTGCCACCTTCCCGGCCATACCTCTTTCCAGCCTGTTTGCCAATGCTGTGCTGAGGGCTCAGCACCTTCACCTCCTGGCTGCCGAAACATACAAGGAGTTTGAACGCACCTATATTCCAGAGGACCAAAGACACACAAACAAGAATTCCCAGGTAGCATTTTGTTACTCGGAAACCATCCCTGCTCCCATGAAGAAGGATGATGCCCAGCAGAAATCAGACATGGAGCTTCTTCAGTTTTCCCTGGTTCTCATCCAGTCCTGGCTGACCCCGGTGCAGTACCTGAGCAAGGTGTTCACAAACAACCTGGTTTTTGGCACCTCAGAC…	N/A
Passeriformes	Oscine	Orthonychidae	Orthonyx_spaldingii	VZTJ00000000	B10K-DU-029-32	Yes	Yes	No	Yes	Yes	Yes	ATGGCTCCAGGCTCCTGGCTCTCTCCTCTGGCCATTGCTGTGATCACCCTGGGACTGCAGTGGCCACAGCCAGCTGCCACCTTCCCGGCCGTGCCCCTCTCCAGCCTGTTTGCCAACGCGGTGCTGAGGGCTCAGCACCTTCACCTCCTGGCTGCCGAAACCTACAAGGAGTTTGAACGCAGCTACATCCCAGAGGACCAAAGGCACAGCAACAAAAACTCCCAGGTAGCCTATTGCTTCTCGGAAACCATCCCTGCTCCCACGGGCAAGGAGGATGCCCAGCAGAAATCGGACATGGAGCTTCTCCGGTTTTCCCTGGTTCTCATCCAGTCCTGGCTGACCCCAGTGCAGTACCTAAGCAAGATGTTCACAAACAATCTGGTTTTTGGCACCTCAGAC…	ATGGCTCCAGGGTCATGGTTCTCTCCTCTCGCCATTGCCATGATCACTCTGGGACTGCAGTGGCCACAACAAGCTGCCACCTTCCCAGCCATACCCCTTTCCAGCCTGTTTGCCAACGCTGTGCTGAGGGCTCAGCACCTTCACCTCCTGGCTGCTGAGACATACAAGGAGTTTGAACGCACCTATATTCCAGAGGACCAAAGACACACAAACAAGAATTCCCAGGTAGCATTTTGTTACTCGGAAACCATCCCTGCTCCCATGAAGAAGGATGATGCCCAGCAGAAATCAGACATGGAGCTTCTTCAGTTTTCCCTGGTTCTCATCCAGTCCTGGCTGACCCCAGTGCAGTACCTAAGCAAGATGTTCACAAACAATCTGGTTTTTGGCACCTCAGAC…	N/A
Passeriformes	Oscine	Bernieridae	Oxylabes_madagascariensis	VYZR00000000	B10K-DU-002-81	No	Yes	No	Yes	No	No	N/A	ATGGCTCCAGGGTCACTTTTCTCTCCCCTCGTCATTGCTATGATCACTCTGCGACTGCAGTGGCCACAACAAGCTGCCAGCTTCCCGGCCATACCCCTTTCCAGCCTGTTTGCCAATGCTGTGCTGAGGGCTCAGCACCTTCACCTCCTGGCTGCCGAGACATACAAGGAGTTTGAACGCATCTATATTCCAGAGGACCAAAGACACACAAACAAGAATTCCCAGGTAGCATTTTGCTACTCGGAAACCATCCCTGCTCCCATGAAGAAGGATGATGCCCAGCAGAGATCAGACATTGAGCTTCTTCAGTTTTCCCTGGTTCTCATCCAGTCCTGGCTGACCCCGGTGCAGTACCTCAGCAAGATGTTCACAAACAATCTGGTTTTTGGCACCTCGGAC…	partial sequence
Passeriformes	Suboscine	Oxyruncidae	Oxyruncus_cristatus	VXAY00000000	B10K-DU-002-07	Yes	Yes	No	Yes	No	No	ATGGCTCCAGGGTCCTGGTTTTCTCCTCTGGCCATTGCCCTGATCACTCTGGGACTGCAGTGGCCCCAGCAAGTTGCCACCTTCCCAGCCATGCCCCTTTCCAGCCTGTTTGCCAATGCTGTGCTGAGGGCTCAGCACCTTCACCTCCTGGCTGCCGAGACCTACAAGGAGTTTGAACGCAGCTATATTCCGGAGGACCAGAGACACACCAACAAAAATTCCCAGGTGGCATATTGCTACTCAGAGACCATCCCTGCTCCCACGGGGAAGGACGAGGCCCAACAGAAATCGGACATGGAGCTGCTTCGTTTTTCCTTGGTTCTCATCCAGTCCTGGCTGACCCCGGTGCAGTACCTGAGCAAGGTGTTCACAAACAACCTGGTTTTTGGCACCTCAGAC…	ATGGCTCCAGGGTCCTGGTTCTCTCCTCTGGCCATCGCTGTGATCGCTGTGGGGCTGCAGTGGGCACAGCCAGCTGCCACCTTCCCAGCCATGCCCCTTTCCAGCCTGTTTGCCAATGCTGTGCTGAGGGCTCAGCACCTTCACCTCCTGGCTGCCGAGACCTACAAGGAGTTCGAACGCACCTACATTCCAGAGGACCAAAGGCACACAACCAAGAATTCCCAGGTAGCATTTTGTTACTCGGAAATGATCCCTGCTCCCATGAAGAAGGATGATGCCCAGCAGAAATCCGACATGGAGCTTCTCCGTTTCTCCCTGGTTCTCATCCAGTCCTGGCTGACCCCGGTGCAGTACCTGAGCAAGGTGTTCACAAACAACCTGGTTTTTGGCACCTCAGAC…	N/A
Passeriformes	Oscine	Pachycephalidae	Pachycephala_philippinensis	VWZT00000000	B10K-DU-001-28	Yes	Yes	No	Yes	Yes	Yes	ATGGCTCCAGGCTCCTGGCTCTCTCCTCTGGCCCTTGCTGTGATCACGCTGGGACTGCAGTGGCCACAGCCAGCTGCCACCTTCCCGGCCATGCCCCTCTCCAGCCTGTTTGCTAACGCTGTGCTGAGGGCTCAGCACCTTCACCTCCTGGCTGCCGAGACCTACAAGGAGTTTGAACGCAGCTACATCCCAGAGGACCAAAGGCACACCAACAAAAACTCCCAGGTAGCCTATTGCTACTCGGAAACCATCCCTGCTCCCACGGGGAAGGAGGATGCCCAGCAGAAATCGGACATGGAGCTTCTCCGGTTTTCCCTGGTTCTCATCCAGTCCTGGCTGACCCCGGTGCAGTACCTGAGCAAGGTGTTCACAAACAACCTGGTTTTTGGCACCTCAGAC…	ATGGCTCCAGGGTCATGGTTCTCTCCTCTTGCCATTGCCTTGATCACTCTCGGACTGCAGTGGCCACAACAAGCTGCCACCTTCCCAGCCATACCCCTTTCCAGCCTGTTTGCCAACGCTGTGCTGAGGGCTCAGCACCTTCACCTCCTGGCTGCCGAGACATACAAGGAGTTTGAACGCACCTATATTCCAGAGGACCAAAGACACACAAACAAGAATTCCCAGGTAGCATTTTGTTACTCGGAAACCATCCCTGCTCCCATGAAGAAGGATGATGCCCAGCAGAAATCAGACATGGAGCTTCTTCAGTTTTCCCTGGTTCTCATCCAGTCCTGGCTGACCCCGGTGCAGTACCTAAGCAAGATGTTCACAAATAATCTGGTTTTCGGCACCTCAGAC…	N/A
Passeriformes	Suboscine	Tityridae	Pachyramphus_minor	VYXB00000000	B10K-DU-001-72	Yes	Yes	No	Yes	Yes	Yes	ATGGCTCCAGGGTCCTGGTTTTCTCCTCTGGTCATTGCCCTGATCACTCTGGGACTGCAGTGGCCACAGCAAGTTGCCACCTTCCCAGCCATGCCCCTGTCCAGCCTGTTTGCCAACGCTGTGCTGAGGGCTCAGCACCTTCACCTCCTGGCTGCTGAGACCTACAAGGAGTTTGAACGCAGCTATATTCCAGAAGACCAAAGACACACCAACAAAAATTCCCAGGTGGCATATTGCTACTCAGAGACCATCCCTGCTCCCACGGGGAAGGACGATGCCCAGCAGAAATCGGACATGGAGCTGCTTCGTTTCTCCCTGGTTCTCATCCAGTCCTGGCTGACCCCGGTGCAGTATCTAAGCAGGGTGTTCACCAACAACCTGGTTCTTGGCACCTCAGAC…	ATGGCTCCAGGGTCCTGGTTGTCTCCCCTGGCCATCGCTGTGATCGCTGTGGGGCTGCAGTGGGCACAGCCAGCTGCCACCTTCCCAGCCATGCCCCTGTCCAGCCTGTTTGCCAACGCTGTGCTGAGGGCTCAGCACCTTCACCTCCTGGCTGCTGAGACCTACAAGGAGTTTGAACGCACCTACATTCCAGAGGACCAAAGGCACACAACCAAGAATTCCCAGGTAGCGTTTTGTTACTCGGAGATGATCCCTGCTCCCATGAAGAAGGATGATGCCCAGCAGAAATCCGACATGGAGCTTCTCCGCTTCTCCCTGGTTCTCATCCAGTCCTGGCTGACCCCGGTGCAGTATCTAAGCAGGGTGTTCACCAACAACCTGGTTCTTGGCACCTCAGAC…	N/A
Accipitriformes		Pandionidae	Pandion_haliaetus	VYZV00000000	B10K-DU-012-58	Yes	No	No	Yes	No	No	ATGGATCCAGGGTCATGGTTTTCTCCTCTCTTCATTGCTGTGATCACCCTGGGACTGCAGTGGCCACAGGAAGCTGCCACCTTCCCGGCCATGCCTCTTTCCAACCTGTTTGCCAACGCTGTGCTGAGGGCTCAGCACCTTCACCTCCTGGCTGCCGAGACATACAAAGAGTTCGAACGCACCTATATTCCAGAGGACCAAAGACACGCCAACAAAAATTCCCAGGCAGCATTTTGTTACTCAGAAACCATCCCTGCTCCCACGGGGAAGGATGATGCCCAGCAGAAATCGGACATGGAGCTTCTTCGGTTTTCACTGGTTCTCATCCAGTCCTGGCTGACACCGGTGCAATACCTAAGCAAGGTGTTCACAAACAATCTGGTTTTTGGCACCTCAGAC…	N/A	N/A
Passeriformes	Oscine	Panuridae	Panurus_biarmicus	VZRT00000000	B10K-DU-030-18	Yes	Yes	No	Yes	Yes	Yes	ATGGCTCCAGGGTCCTGGCTCTCTCCTCTGGCCATTGCTGTGATCACCCTGGGACTGCAGTGGCCACAGCCAGCTGCCACCTTCCCGGCCATGCCTCTGTCCAGCCTGTTTGCCAACGCTGTGCTGAGGGCTCAGCACCTTCACCTCCTGGCTGCCGAGACCTACAAAGAGTTTGAACGCAGCTACATCCCAGAAGACCAAAGGCACACCAACAAAAACTCCCAGGTAGCCTACTGCTACTCAGAAACCATCCCTGCTCCCACGGGGAAGGAGGATGCCCAGCAGAAATCGGACATGGAGCTTCTCCGGTTTTCCCTGGTTCTCATCCAGTCCTGGCTGACCCCAGTGCAGTACCTGAGCAAGGTGTTCACAAACAACTTGGTTTTTGGCACCTCAGAC…	ATGGCTCCAGGGTCATGGCTCTCTCCTCTTGCCATTGCTATGATCAGTTTGGGACTGCAGTGGCCACAACAAGCTGCCACCTTCCCAGCTATGCCCCTTTCCAGCCTGTTTGCCAATGCTCTGCTGAGGGCTCAGCACCTTCACCTCCTGGCTGCCGAGACGTACAAGGAGTTTGAACGCACCTATATTCCAGAGGACCAAAGACACACAAACAAGAATTCCCAGGTAGCATTTTGTTACTCGGAAACCATCCCTGCTCCCATGAAGAAGGATGATGCCCAGCAGAAATCAGACATTGAGCTTCTTCAGTTTTCCCTGGTTCTCATCCAGTCCTGGCTGACCCCGGTGCAGTACCTAAGCAAGATGTTCACAAACAATCTGGTTTTTGGCACCTCAGAC…	N/A
Passeriformes	Oscine	Paradisaeidae	Paradisaea_raggiana	GCA_003713265.1	B10K-DU-002-22	Yes	Yes	No	Yes	Yes	Yes	ATGGCTCCAGGGTCCTGGCTCTCTCCTCTGGCCATTGCCGTGATCACCCTGGGCCTGCAGTGGCCACAGCCAGCTGCCACCTTCCCGGCCATGCCCCTCTCCAGCCTGTTTGCCAACGCTGTGCTGAGGGCTCAGCACCTTCACCTCCTGGCTGCCGAGACCTACAAGGAGTTTGAACGCAGCTACATCCCAGAGGACCAAAGGCACACCAACAAAAACTCCCAGGTAGCCTATTGCTACTCGGAAACCATCCCTGCTCCCACGGGGAAGGAGGATGCCCAGCAGAAATCGGACATGGAGCTTCTCCGGTTTTCCCTGGTTCTCATCCAGTCCTGGCTGACCCCGGTGCAGTACCTGAGCAAGGTGTTCACAAACAACCTGGTTTTTGGCACCTCAGAC…	ATGGCTCCAGGGTCATGGTTCTCTCCTCTTGCCATTGCCATGATCACTCTGGGACTGCAGTGGCCACAACAAGCTGCCACCTTCCCGGCCATACCCCTTTCCAGCCTGTTTGCCAATGCTGTGCTGAGGGCTCAGCACCTTCACCTCCTGGCTGCTGAGATATACAAGGAATTTGAACGCACCTATATTCCAGAGGACCAAAGACACACAAACAAGAATTCCCAGGTAGCATTTTGTTACTCGGAAACCATCCCTGCTCCCATGAAGAAGGATGATGCCCAGCAGAAATCGGAGATGGAGCTTCTTCAGTTTTCCCTGGTTCTTATCCAGTCCTGGCTGACCCCAGTGCAGTACCTAAGCAAGATGTTCACAAACAATCTGGTTTTTGGCACCTCAGAC…	N/A
Passeriformes	Oscine	Paradisaeidae	Paradisaea_rubra	GCA_003713215.1		Yes	Yes	No	Yes	Yes	No	ATGGCTCCAGGGTCCTGGCTCTCTCCTCTGGCCATTGCCGTGATCACCCTGGGCCTGCAGTGGCCACAGCCAGCTGCCACCTTCCCGGCCATGCCCCTCTCCAGCCTGTTTGCCAACGCTGTGCTGAGGGCTCAGCACCTTCACCTCCTGGCTGCCGAGACCTACAAGGAGTTTGAACGCAGCTACATCCCAGAGGACCAAAGGCACACCAACAAAAACTCCCAGGTAGCCTATTGCTACTCGGAAACCATCCCTGCTCCCACGGGGAAGGAGGATGCCCAGCAGAAATCGGACATGGAGCTTCTCCGGTTTTCCCTGGTTCTCATCCAGTCCTGGCTGACCCCGGTGCAGTACCTGAGCAAGGTGTTCACAAACAACCTGGTTTTTGGCACCTCAGAC…	ATGGCTCCAGGGTCATGGTTCTCTCCTCTTGCCATTGCCATGATCACTCTGGGACTGCAGTGGCCACAACAAGCTGCCACCTTCCCGGCCATACCCCTTTCCAGCCTGTTTGCCAACGCTGTGCTGAGGGCTCAGCACCTTCACCTCCTGGCTGCTGAGATATACAAGGAATTTGAACGCACCTATATTCCAGAGGACCAAAGACACACAAACAAGAATTCCCAGGTAGCATTTTGTTACTCGGAAACCATCCCTGCTCCCATGAAGAAGGATGATGCCCAGCAGAAATCGGAGATGGAGCTTCTTCAGTTTTCCCTGGTTCTTATCCAGTCCTGGCTGACCCCAGTGCAGTACCTAAGCAAGATGTTCACAAACAATCTGGTTTTTGGCACCTCAGAC…	N/A
Passeriformes	Oscine	Pardalotidae	Pardalotus_punctatus	VZTX00000000	B10K-DU-029-51	Yes	Yes	No	Yes	Yes	No	ATGGCTCCAGGGTCCTGGCTCTCTCCTCTGGCCATCACTGTGATCACCCTGGGACTGCAGTGGCCACAGCCAGCTGCCACCTTCCCGGCCATGCCCCTCTCCAGCCTCTTTGCCAACGCTGTGCTGAGGGCTCAGCACCTTCACCTCCTGGCTGCCGAGACCTACAAGGAGTTTGAACGCAGCTACATCCCAGAGGACCAAAGGCACACCAACAAAAACTCCCAGGTAGCCTATTGCTACTCGGAAACCATCCCTGCTCCCACGGGGAAGGAGGATGCCCAGCAGAAATCGGACATGGAGCTTCTCCGGTTTTCCCTGGTTCTCATCCAGTCCTGGCTGACCCCAGTGCAGTACCTGAGCAAGGTGTTCACCAACAACCTGGTTTTTGGCACCTCAGAC…	ATGGCTCCAGGGTCATGGTTCTCTTCTCTTGCCATTGCCATGATCAGTCTGGGACTGCAGTGGCCACAACAAGCTGCCACCTTCCCGGCCATACCCCTTTCCAGCCTGTTTGCCAATGCTGTGTTGAGGGCTCAGCACCTTCACCTCCTGGCTGCCGAGACATACAAGGAGTTTGAACGCACCTATATTCCAGAGGACCAAAGACACACAAACAAGAATTCCCAGGTAGCATTTTGTTACTCGGAAACCATCCCTGCTCCCTTGAAGAAGGATGATGCCCAGCAGAAATCGGACATGGAGCTTCTTCAGTTTTCCCTGGTTCTCATCCACTCCTGGCTGATCCCAGTGCAGTACCTCAGCAAGATGTTCACAAACAATCTGGTTTTTGGCACCTCAGAC…	N/A
Passeriformes	Oscine	Paradisaeidae	Parotia_lawesii	GCA_003713295.1		Yes	Yes	No	Yes	Yes	No	ATGGCTCCAGGGTCCTGGCTCTCTCCTCTGGCCATTGCCGTGATCACCCTGGGCCTGCAGTGGCCACAGCCAGCTGCCACCTTCCCRGCCATGCCCCTCTCCAGCCTGTTTGCCAACGCTGTGCTGAGGGCTCAGCACCTTCACCTCCTGGCTGCCGAGACCTACAAGGAGTTTGAACGCAGCTACATCCCAGAGGACCAAAGGCACACCAACAAAAACTCCCAGGTAGCCTATTGCTACTCGGAAACCATCCCTGCTCCCACGGGGAAGGAGGATGCCCAGCAGAAATCGGACATGGAGCTTCTCCGGTTTTCCCTGGTTCTCATCCAGTCCTGGCTGACCCCAGTGCAGTACCTGAGCAAGGTGTTCACAAACAACCTGGTTTTTGGCACCTCAGAC…	ATGGCTCCAGGGTCATGGTTCTCTCCTCTTGCCATTGCCATGATCACTCTGGGACTGCAGTGGCCACAACAAGCTGCCACCTTCCCGGCCATACCCCTTTCCAGCCTGTTTGCCAACGCTGTGCTGAGGGCTCAGCACCTTCACCTCCTGGCTGCTGAGATATACAAGGAATTTGAACGCACCTATATTCCAGAGGACCAAAGACACACAAACAAGAATTCCCAGGTAACATTTTGTTACTCGGAAACCATCCCTGCTCCCATGAAGAAGGATGATGCCCAGCAGAAATCGGACATGGAGCTTCTTCAGTTTTCCCTGGTTCTTATCCAGTCCTGGCTGACCCCAGTGCAGTACCTAAGCAAGATGTTCACAAACAATCTGGTTTTTGGCACCTCAGAC…	N/A
Passeriformes	Oscine	Paridae	Parus_major	GCA_001522545.3		Yes	Yes	Yes	Yes	Yes	Yes	ATGGCTCCAGGGTCCTGGCTCTCTCCTCTGGCCATTGCTGTGATCACCCTGGGGCTGCAGTGGCCACAGCCAGCTGCCACCTTCCCAGCCATGCCCCTGTCCAGCCTGTTTGCCAACGCTGTGCTGAGGGCTCAGCACCTTCACCTCCTGGCTGCCGAGACCTACAAGGAGTTTGAACGCAGCTACATCCCAGAGGACCAAAGGCACACCAACAAAAACTCCCAGGTAGCCTACTGCTACTCAGAAACCATCCCTGCTCCCACAGGGAAGGAGGATGCCCAGCAGAAGTCGGACATGGAGCTTCTCCGGTTTTCCCTGCTTCTCATCCAGTCCTGGCTGACTCCAGTGCAGTACCTGAGCAAGGTGTTCACAAACAACTTGGTTTTTGGCACCTCAGAC…	ATGGCTCCAGGGTCATGGTTCTCTCCTCTTGCCATTGCCATGATCATTCTGGGACTGCAGTGGCCACAACAAGCTGCCACCTTCCCCACCATACCCCTTTCCAGCCTGTTTACCAACGCTGTGCTGAGGGCTCAGCACCTTCACCTCCTGGCTGCTGAGACATACAAGGAGTTTGAACGCACCTACATTCCAGAGGACCAAAGACACACAAACAAGAATTCCCAGGTAGCATTTTGTTACTCGGAAACCATCCCTGCTCCCATGAAGAAGGATGATGCCCAACAGAAATCAGACATTGAGCTTCTTCAGTTTTCCCTGATTCTCATCCAATCCTGGCTGACCCCGATGCAGTACTTAAGCAAGATGTTCACAAACAATCTGGTTTTTGGAACCTCAGAC…	N/A
Passeriformes	Oscine	Passeridae	Passer_domesticus	GCA_001700915.1		Yes	Yes	No	Yes	Yes	Yes	ATGGCTCCAGGGTCCTGGCTCTCTCCTCTGGCCATTGCTGTGATCACCCTGGGACTGCAGTGGCCACAGGCAGCTGCCACCTTCCCGGCCATGCCCCTGTCCAGCCTGTTTGCCAACGCAGTGCTGAGGGCTCAGCACCTTCACCTCCTGGCTGCCGAGACCTACAAGGAGTTTGAACGCAGCTACATCCCAGAGGACCAAAGGCACACCAACAAAAACTCCCAGGTAGCCTACTGCTACTCAGAAACCATCCCTGCTCCCACGGGGAAGGAGGATGCCCAGCAGAAATCGGACATGGAGCTTCTCCGGTTTTCCCTGGTTCTCATCCAGTCCTGGCTGACCCCAGTGCAGTACCTGAGCAAGGTGTTCACAAACAACTTGGGTTTTGGCACCTCAGAC…	ATGGCTCCAGGCTCATGGTTCTCTCCTCTCACCATTGCCATGATCACTCTGGGACTGCAGTGGCCACAGCAAGCTGCCGCCTTCCCGACCATACCCCTGTCCACCCTGTTTGCCAACGCTGTGCTGAGGGCTCAGCACCTTCACCTCCTGGCTGCCGAGACATACAAGGAGTTCGAACGCACTTATATTCCAGAGGACCAAAGACACACAAACAAGAATTCCCAGGTAGCATTTTGTTACTCGGAAACCATCCCTGCTCCCGTGAAGAAGGATGATGCTCAGCAGAAATCAGACATGGAGCTTCTTCAGTTTTCCCTGGTTCTCATCCAGTCCTGGCTGACCCCGGTGCAGTACCTAAGCAAGATGTTCACAAACAATCTGGTTTTTGGCACCTCAGAC…	N/A
Passeriformes	Oscine	Cardinalidae	Passerina_amoena	WBNP00000000	OUT-0017	Yes	Yes	No	Yes	Yes	Yes	ATGGCTCCAGGGTCCTGGCTCTCTCTTCTGGCCATTGCTGTGATCACCCTGGGATTGCAGGGGCCACAGGCAGCTGCCACCTTCCCGGCCATGCCCCTGTCCAGCCTGTTTGCCAATGCTGTGCTGAGGGCTCAGCACCTTCACCTCCTGGCTGCCGAGACCTACAAGGAGTTTGAACGCAGCTACATCCCAGAGGACCAAAGGCACACCAACAAAAACTCCCAGGTAGCCTACTGCTACTCAGAAACCATCCCTGCTCCCACGGGGAAGGAGGATGCCCAGCAGAAATCGGACATGGAGCTTCTCCAGTTTTCCCTGGTTCTCATCCAGTCCTGGCTGACCCCAGTGCAGTACCTGAGCAAGGTGTTCACAAACAACTTGGTTTTTGGCACCTCAGAC…	ATGTCTCCAGGGTCATGGTTCTCTCCTCTCACCATTGCCATAATCACACTGGGACTGCAGTGGCCACAGCAAGCTGCCGCCTTCCCGACCGTGCCCCTTTCCAGCCTGTTTGCCAACGCTGTGCTGAGGGCTCAGCACCTTCACCTCCTGGCTGCCGAGACATACAAGGAGTTTGAACGCACCTATATTCCAGAGGACCAAAGACACACAAACAAGAATTCCCAGGTAGCATTTTGCTACTCAGAAACCATCCCTGCTCCCGTGAAGAAGGATGATGCTCAGCAGAAATCAGACTCGGAGCTTCTTCAGTTCTCCCTGGTTCTCATCCAGTCCTGGCTGACCCCAGTGCAGTACCTAAGCAAGATGTTCACAAACAATCTGGTTTTTGGCACCTCAGAC…	N/A
Columbiformes		Columbidae	Patagioenas_fasciata	GCA_002029285.1		Yes	No	No	Yes	No	No	ATGGCTCCAGGGTCATGGTTTTCTCCTCTCTTCATCGCCGTGATGGCCCTGGGGCTGCAATGGCCCCAAGAAGCCGCCACCTTCCCGGCCATGCCCCTCTCCAACCTGTTTGCCAACGCCGTGCTGAGGGCTCAGCACCTTCACCTCCTGGCTGCCGAGACGTACAAAGAGTTCGAACGCACCTATATTCCAGAGGACCAGCGACACACCAATAAAAACTCTCAGGCATTTTGTTACTCAGAAACCATCCCTGCGCCCACGGGGAAGGATGATGCCCAGCAGAAATCGGACATGGAGCTGCTTCGGTTTTCGCTGGTTCTCATCCAGTCCTGGCTGAGCCCGGTGCAATACCTAAGCAAGGTGTTCACAAACAACCTGGTTTTTGGGACCTCAGATAGA…	N/A	N/A
Charadriiformes		Pedionomidae	Pedionomus_torquatus	VZRU00000000	B10K-DU-029-80	Yes	No	No	Yes	No	No	ATGGCTCCAGGGTCATGGTTTTCTCCTCTCCTCATTGCTGTGATCACTCTGGGGCTGCAGTGGCCGCAGGAAGCTGCCACATTCCCGGCCATGCCCCTTTCCAACCTGTTTGCCAACGCCGTGCTGAGGGCTCAGCACCTTCACCTCCTGGCTGCAGAGACATACAAAGAGTTTGAACGCACCTATATTCCAGAGGACCAGAGGCACGCCAACAAAAATTCGCAGGCAGCATTTTGTTACTCCGAAACCATCCCCGCTCCCACAGGGAAGGACGATGCCCAGCAGAAATCAGATATGGAACTTCTCCGTTTTTCACTGGTTCTCATCCAGTCCTGGCTGACCCCGGTGCAATACCTAAGCAAGGTGTTCACAAACAATCTGGTTTTTGGCACCTCAGAC…	N/A	N/A
Procellariiformes		Pelecanoididae	Pelecanoides_urinatrix	VZTQ00000000	B10K-DU-012-45	Yes	No	No	Yes	No	No	ATGGCTCCAGGGTCATGGTTTTCTCCTCTCTTCGTTGCTGTGATCGCTCTGGGTCTGCAGTGGCCACAGGAAGCTGCCACCTTCCCAGCCATGCCCCTTTCCAACCTGTTTGCCAACGCTGTGCTGAGGGCTCAGCACCTTCACCTCCTGGCTGCCGAGACATACAAAGAGTTCGAACGCACCTATATTCCAGAGGACCAAAGACACGCCAACAAAAATTCCCAGGCATTTTGTTACTCGGAAACCATCCCTGCTCCCACGGGGAAGGACGATGCCCAGCAGAAATCGGACATGGAGCTTCTTCGGTTTTCACTGGTTCTCATCCAGTCCTGGCTGACTCCCGTGCAATACCTAAGCAAGGTGTTCACAAACAACCTGGTTTTCGGCACCTCAGACAGA…	N/A	N/A
Pelecaniformes		Pelecanidae	Pelecanus_crispus	GCA_000687375.1		Yes	No	Yes	No	No	No		N/A	partial sequence
Galliformes		Cracidae	Penelope_pileata	WBMW00000000	B10K-DU-001-08	Yes	No	No	Yes	No	No	ATGGCTCCAGGCTCGTGGTTTTCTCCTCTCTTCCTTGCTGTGATGGCGCTGGGATTGCAGAGGTCACAGGAAGCTGCCACCTACCCGGCCATGCCCCTTTCCAACCTGTTTGCCAACGCTGTGCTGAGGGCTCAGCACCTTCACCTCCTGGCTGCTGAGACATACAAAGAGTTCGAACGCACCTATATTCCAGAGGACCAGAGGCATGCCAACAAAAACTCCCAGGGAGCATTTTGCTACTCAGAAACCATCCCAGCTCCCACAGGGAAGGATGACGCCCAGCAGAAATCAGACATGGAGCTTCTTCGGTTTTCACTGGTTCTCATCCAGTCCTGGTTGACCCCGGTGCAATACCTAAGCAAGGTGTTCACAAACAATCTGGTTTTTGGCACCTCAGAC…	N/A	N/A
Passeriformes	Oscine	Peucedramidae	Peucedramus_taeniatus	WBNO00000000	B10K-DU-002-52	Yes	Yes	No	Yes	Yes	Yes	ATGGCTCCAGGGTCCTGGCTCTCTCCTCTGGCCATTGCTGTGATCACCCTGGGACTGCAGTGGCCACAGGCAGCTGCCACCTTCCCGGCCATGCCCCTGTCCAGCCTGTTTGCCAACGCTGTGCTGAGGGCTCAGCACCTTCACCTCCTGGCTGCCGAGACCTACAAGGAGTTTGAACGCAGCTACATCCCAGAGGACCAAAGGCACACCAACAAAAACTCCCAGGTAGCCTACTGCTACTCGGAAACCATCCCTGCTCCCACGGGGAAGGAGGATGCCCAGCAGAAATCGGACATGGAGCTTCTCCGGTTTTCTCTGGTTCTCATCCAGTCCTGGCTGACCCCAGTGCAGTACCTGAGCAAGGTGTTCACAAACAACTTGGTTTTTGGCACCTCAGAC…	ATGGCTCCAGGGTCATGGTTCTCTCCTCTCACCATTGCCGTGATCACTCTGGGACTGCAGTGGCCACAGCAAGCTGCCGCCTTCCCGGCCATACCCCTTTCCAGCCTGTTTGCCAACGCTGTGCTGAGGGCTCAGCACCTTCACCTCCTGGCTGCCGAGACATACAAGGAGTTTGAACGCACCTATATTCCAGAGGACCAAAGACACACAAACAAGAATTCCCAGGTAGCATTTTGTTACTCGGAAACCATCCCTGCTCCCATGAAGAAGGATGATGCTCAGCAGAAATCAGACATTGAGCTTCTTCAGTTTTCCCTGGTTCTCATCCAGTCCTGGCTGACCCCAGTGCAGTACCTGAGCAAGGTGTTCACAAACAACTTGGTTTTTGGCACCTCAGAC…	N/A
Phaethontiformes		Phaethontidae	Phaethon_lepturus	GCA_000687285.1		Yes	No	Yes	Yes	No	No	ATGGCTCCAGGGTCATGGTTTTCTCCTCTCTTCATTGCTGTCATCTCTCTGGCACTGCAGTGGCCCCAGGAAGCTGCCACCTTCCCAGCCATGCCCCTTTCCAACCTGTTTGCCAACGCTGTGCTGAGGGCTCAGCACCTTCACCTCCTGGCTGCCGAGACATACAAAGAGTTTGAACGCACCTATATTCCAGAGGACCAAAGACATGCCAACAAAAATTCCCAGGCAGCATTTTGTTACTCGGAAACCATCCCCGCTCCCACGGGGAAGGATGATGCCCAGCAGAAATCGGACATGGAGCTGCTTCGGTTTTCACTGGTTCTCATCCAGTCCTGGTTGACCCCAGTGCAATACTTAAGCAAGGTGTTTACAAACAATCTGGTTTTTGGCACCTCAGAC…	N/A	N/A
Charadriiformes		Laridae	Phaetusa_simplex	VZZW00000000	B10K-DU-009-16	Yes	No	No	Yes	No	No	ATGGCTCCAGGGTCGTGGTTTTCTCCTCTCTTCATTGCTGTGATCACTCTGGGACTGCAGTGGCCACAGGAAGCTGCCACCTTCCCGGCCATGCCCCTTTCCAACCTGTTTGCCAACGCCGTGCTGAGGGCTCAGCACCTTCACCTCCTGGCTGCCGAGACATACAAAGAGTTCGAACGCACCTATATTCCAGAGGACCAGAGACACGCCAACAAAAATTCTCAGGCAGCATTTTGTTACTCAGAAACCATCCCTGCTCCCACGGGGAAGGATGATGCCCAGCAGAAATCGGATATGGAGCTTCTTCGGTTTTCACTGGTTCTCATCCAGTCCTGGTTGACCCCTGTGCAATACCTAAGCAAGGTGTTCACAAACAATCTGGTTTTCGGCACCTCAGAC…	N/A	N/A
Passeriformes	Oscine	Ptiliogonatidae	Phainopepla_nitens	VXBQ00000000	B10K-DU-002-32	Yes	Yes	No	Yes	Yes	Yes	ATGGCTCCAGGGTCCTGGCTCTCTCCTTTGGCCATTGCTGTGATCACCCTGGGACTGCAGTGGCCACAGCCAGCTGCCACCTTCCCGGCCATGCCCCTGTCCAGCCTGTTTGCCAACGCTGTGCTGAGGGCTCAGCACCTTCATCTCCTGGCTGCTGAGACCTACAAGGAGTTTGAACGCAGCTACATCCCAGAGGACCAAAGGCACACCAACAAAAACTCCCAGGTAGCCTCCTGCTACTCAGAAACCATCCCTGCACCCACGGGGAAGGAGGATGCCCAGCAGAAATCGGACATGGAGCTTCTCCGGTTTTCCCTGGTTCTCATCCAGTCCTGGCTGAGCCCAGTGCAGTACCTGAGCAAGGTGTTCACAAACAATTTGGGTTTTGGCACCTCAGAC…	ATGGCTCCAGGGTCATGGCTCTCTCCTCTCGCCATTGCCATTTTCACTCTGGGACTGCAGTGGCCACAGCAAGCTGCCACCTTCCCGGCCATACCCCTTTCCAGCCTGTTTGCCAACGCTGTGCTGAGGGCCCAGCACCTTCACCTCCTGGCTGCCGAGACATACAAGGAGTTTGAACGCACCTACATTCCAGAGGACCAAAGACACACAAACAAGAATTCCCAGATAGCATTTTGTTACTCGGAAACCATCCCTGCTCCCACGAAGAAGGATGATGCCCAGCAGAAATCAGACGCTGAGCTTCTTCAGTTTTCCCTGGTTCTCATCCAGTCCTGGCTGAGCCCAGTGCAGTACCTGAGCAAGGTGTTCACAAACAATTTGGGTTTTGGCACCTCAGAC…	N/A
Suliformes		Phalacrocoracidae	Phalacrocorax_auritus	GCA_002173455.1		Yes	No	No	Yes	No	No	ATGGCTCCAGGGTCATGGTTTTCTCCTCTCTTCATCGCTGTGATCACTCTGGGACTGCAGTGGCCACAGGAAGCTGCCACCTTCCCAGCCATGCCCCTTTCCAACCTGTTTGCCAACGCTGTGCTGAGGGCTCAGCACCTTCACCTCCTGGCTGCCGAGACATACAAAGAGTTCGAACGCACCTATATTCCAGAGGACCAAAGACATGCCAACAAAAATTCCCAGGCAGCATTTTGCTACTCGGAAGCCATCCCTGCTCCCACAGGGAAAGACGATGCCCAGCAGAAATCGGACATGGAGCTCCTTCGGTTTTCACTGGTCCTCATCCAGTCCTGGCTGACGCCGGTGCAATACCTAAGCAAGGTGTTCACAAACAATCTGGTTTTTGGCACCTCAGAC…	N/A	N/A
Suliformes		Phalacrocoracidae	Phalacrocorax_carbo	GCA_000708925.1		No	No	Yes	No	No	No	N/A	N/A	partial sequence
Suliformes		Phalacrocoracidae	Phalacrocorax_harrisi	GCA_002173475.1		Yes	No	No	Yes	No	No	ATGGCTCCAGGGTCATGGTTTTCTCCTCTCTTCATCGCTGTGATCACTCTGGGACTGCAGTGGCCACAGGAAGCTGCCACCTTCCCAGCCATGCCCCTTTCCAACCTGTTTGCCAACGCTGTGCTGAGGGCTCAGCACCTTCACCTCCTGGCTGCCGAGACATACAAAGAGTTCGAACGCACCTATATTCCAGAGGACCAAAGACATGCCAACAAAAATTCCCAGGCAGCATTTTGCTACTCGGAAGCCATCCCTGCTCCCACAGGGAAAGACGATGCCCAGCAGAAATCGGACATGGAGCTCCTTCGGTTTTCACTGGTCCTCATCCAGTCCTGGCTGACCCCGGTGCAATACCTAAGCAAGGTGTTCACAAACAATCTGGTTTTTGGCACCTCAGAC…	N/A	N/A
Suliformes		Phalacrocoracidae	Phalacrocorax_pelagicus	GCA_002173475.1		Yes	No	No	Yes	No	No	ATGGCTCCAGGGTCATGGTTTTCTCCTCTCTTCATCGCTGTGATCACTCTGGGACTGCAGTGGCCACAGGAAGCTGCCACCTTCCCAGCCATGCCCCTTTCCAACCTGTTTGCCAACGCTGTGCTGAGGGCTCAGCACCTTCACCTCCTGGCTGCTGAGACATACAAAGAGTTCGAACGCACCTATATTCCAGAGGACCAAAGACATGCCAACAAAAATTCCCAGGCAGCATTTTGCTACTCGGAAGCCATCCCTGCTCCCACAGGGAAAGACGATGCCCAGCAGAAATCGGACATGGAGCTCCTTCGGTTTTCACTGGTCCTCATCCAGTCCTGGCTGACCCCGGTGCAATACCTAAGCAAGGTGTTCACAAACAATCTGGTTTTTGGCACCTCAGAC…	N/A	N/A
Galliformes		Phasianidae	Phasianus_colchicus	GCA_004143745.1		Yes	No	Yes	Yes	No	No	ATGGCTCCAGGCTTGTGGTTTTCTCCTCTCCTCATTGCTGTGGTCACGCTGGGACTGCCTCAGGGAGCTGCTGCCACCTTCCCTGCCATACCCCTCTCCAGCCTGTTTGCCAACGCTGTGCTGAGGGCTCAGCACCTCCACCTCCTGGCTGCTGAGACGTACAAAGAGTTCGAACGCACCTATATTCCAGAGGACCAGAGGTACACCAACAAAAACTCCCAGGCTGCATTTTGTTACTCAGAAACCATCCCAGCTCCCACAGGGAAGGATGACGCCCAGCAGAAATCGGACATGGAGCTGCTTCGGTTTTCACTGGTTCTCATCCAGTCCTGGCTGACCCCTGTGCAGTACCTAAGCAAGGTGTTCACAAACAATTTGGTTTTTGGCACCTCAGACAGA…	N/A	N/A
Passeriformes	Oscine	Cardinalidae	Pheucticus_melanocephalus	VZSJ00000000	OUT-0018	No	Yes	No	Yes	Yes	No	N/A	ATGTCTCCAGGGTCATGGTTCTCTCCTCTCACCATTGCCATAATCACTGTGGGACTGCAGTGGCCACAGCAAGCTGCCGCCTTCCCGACCGTGCCCCTTTCCAGCCTGTTTGCCAACGCTGTGCTGAGGGCTCAGCACCTTCACCTCCTGGCTGCCGAGACATACAAGGAGTTTGAACGCACCTATATTCCAGAGGACCAAAGACACACAAACAAGAATTCCCAGGTAGCATTTTGCTACTCGGAAACCATCCCTGCTCCCGTGAAGAAGGATGATGCTCAGCAGAAATCAGACACGGAGCTTCTTCAGTTCTCCCTGGTTCTCATCCAATCCTGGCTGACCCCGGTGCAGTACCTAAGCAAGATGTTCACAAACAATCTGGTTTTTGGCACCTCAGAC…	partial sequence
Phoenicopteriformes		Phoenicopteridae	Phoenicopterus_ruber	GCA_009819775.1		Yes	No	No	Yes	No	No	ATGGCTCCAGGGTCATGGTTTTCCCCTCTCCTCATCGCTGTGATCACTCTGGGACTGCAGTGGCCGCAGGAAGCCGCCACCTTCCCGGCCATGCCCCTTTCCAACCTGTTTGCCAACGCCGTGCTGAGGGCTCAGCACCTTCACCTCCTGGCCGCCGAGACATACAAAGAGTTTGAACGCACCTATATTCCAGAGGACCAGAGACACGCCAACAAAAATTCTCAGGCAGCATTTTGTTACTCAGAAACCATCCCTGCTCCCACGGGGAAGGATGACGCCCAGCAGAAATCGGACATGGAGCTTCTTCGGTTTTCCCTGGTTCTCATCCAGTCCTGGTTGACCCCAGTGCAATACCTAAGCAAGGTGTTCACAAACAATCTGGTTTTTGGCACCTCAGAC…	N/A	N/A
Passeriformes	Oscine	Phylloscopidae	Phylloscopus_trochilus	GCA_002305835.1		Yes	Yes	No	Yes	No	Yes	ATGGCTCCAGGGTCCTGGCTCTCTCCTCTGGCCATTGCTGTGATCACCCTGGGGCTGCAGTGGCCACAGCCAGCGGCCACCTTCCCGGCCGTGCCCCTGTCCAGCCTGTTTGCCAACGCCGTGCTGAGGGCTCAGCACCTTCACCTCCTGGCTGCCGAGACCTACAAAGAGTTTGAACGCAGCTACATCCCAGAAGACCAAAGGCACACCAACAAAAACTCCCAGGTAGCCTACTGCTACTCAGAAACCATCCCTGCTCCCACAGGAAAGGAGGATGCCCAGCAGAAATCGGACATGGAGCTTCTTCGGTTCTCCCTGGTTCTCATCCAGTCCTGGCTGACCCCAGTGCAGTACCTGAGCAAGGTGTTCACAAACAACTTGGTTTTTGGCACCTCAGAC…	ATGGCTCCAGGGTCGTTGTTATCTCCTCTTGCCATTGCTGTGATCACTCTGGGACTGCAGTGGCCACAACAAGCTGCCACCTTCCCGGCCATACCCCTTTCAAGCCTGTTTGCCAATGCTGTGCTGAGGGCTCAGCACCTTCACCTCCTGGCTGCTGAGACATACAAGGAGTTTGAACGCACCTATATTCCGGAGGACCAAAGACACACAAACAAGAATTCCCAGGTAGCATTTTGTTACTCGGAAACCATCCCTGCTCCCATGAAGAAGGATGATGCCCAGCAGAAATCAGACATTGAGCTTCTTCAGTTTTCCCTGGTTCTCATCCAGTCCTGGCTGATGCCGGTGCAGTACCTAAGCAAGATGTTCACAAACAATCTGGTTTTTGGCACCTCAGAC…	N/A
Passeriformes	Oscine	Picathartidae	Picathartes_gymnocephalus	WEKY00000000	B10K-DU-012-30	No	Yes	No	Yes	Yes	No	N/A	ATGGCTCCAGGTTCATGGTTCTCTCCTCTCGCTGTTGCTATGATCACTCTGGGACTGCAGTGGCCACAACAAGCTGCCACCTTCCCGGCCATACCCCTTTCCAGCCTGTTGTCCAATGCCGTGCTGAGGGCTCAGCACCTTCACCTCCTGGCTGCTGAGACGTACAAGGAGTTTGAACGCACCTATATTCCAGAGGACCAAAGACACACAAACAAGAATTCCCAGGTAGCATTTTGTTACTCGGAAACCATCCCTGCTCCCATGAAGAAGGATGATGCCCAGCAGAAATCAGACATGGAGCTTCTTCAGTTTTCCCTGGTTCTTATCCAGTCCTGGCTGACCCCGGTGCAGTACCTAAGCAAGATGTTCACAAACAATCTGGTGTTTGGTACCTCAGAC…	partial sequence
Piciformes		Picidae	Picoides_pubescens	GCA_000699005.1		Yes	No	Yes	Yes	No	No	ATGGCTCCAGGCTCTCGCGTTCCTCCTCTCCTCCTGGCTGTGATGGCTCTGGGACTGCAGTGGCCACAGGGAGCTGCCAGCTTCCCAGCCATGCCCCTGTCCAACCTCTTTGCCAACGCTGTCCTGAGAGCTCAGCACCTTCACCTCCTGGCTGCTGAGACGTACAAAGAGTTCGAACGTACCTACATTCCAGAGGACCAAAGGCACACCAACAAAAACTCCCAGGCAGCCTTCTGCTACTCGGAAACCATCCCTGCACCCACGGGCAAGGATGATGCTCAGCAGAAATCTGACATGGAGCTGCTTCGTTTTTCCCTGGTTCTCATCCAGTCCTGGCTGACCCCAGTGCAGTACCTGAGCAAGGTCTTCACCAACAACCTGGTGTTTGGCACCTCAGAC…	N/A	N/A
Passeriformes	Suboscine	Pipridae	Pipra_filicauda	GCA_003945595.2		Yes	Yes	Yes	Yes	Yes	Yes	ATGGCTCCAGGGTCCTGGTTTTCTCCTCTGGCCATTGCCCTGATCACTCTGGGACTGCAGTGGCCACAGCAAGTTGCCACCTTCCCGGCCATGCCCCTTTCCAGCCTGTTTGCCAACGCTGTGCTGAGGGCTCAGCACCTTCACCTCCTGGCTGCAGAGACCTACAAGCAGTTTGAACGCAGCTATATTCCAGAGGACCAAAGACACACCAACAAAAATTCCCAGGTGGCATATTGCTACTCAGAGACCATCCCTGCTCCCACGGGGAAGGACGACGCCCAGCAGAAATCGGACATGGAGCTGCTTCGTTTTTCCCTGGTTCTCATCCAGTCCTGGCTGACCCCGGTGCAGTACCTAAGCAAGGTGTTCACAAACAACCTGGTTCTTGGCACCTCAGAC…	ATGGCTCCAGGGTCCTGGTTCTCTCCTCTGGCCATCGCTGTGATCACGGTGGGGCTGCAGTGGGCACAGCCAGCTGCCACCTTCCCAGCCATGCCCCTGGCCAGCCTGTTTGCCAACGCTGTGCTGAGGGCTCAGCACCTTCACCTCCTGGCTGCCGAGACCTACAAGGAGTTCGAACGCACCTACATTCCAGAGGACCAAAGGCACACGACCAAGAATTCCCAGGTGGCGTTTTGTTACTCGGAAATGATCCCTGCTCCCATGAAGAAGGATGATGCCCAGCAGAAATCCGACATGGAGCTTCTCCGTTTCTCCCTGGCTCTCATCCAGTCCTGGCTGACCCCGGTGCAGTACCTGAGCAAGGTGTTCACAAACAACCTGGTTTTTGGCACCTCAGAC…	N/A
Passeriformes	Suboscine	Pipritidae	Piprites_chloris	VXAH00000000	B10K-DU-007-02	Yes	Yes	No	Yes	No	Yes	ATGGCTCCAGGGTCCTGGTTTTCTCCTCTGGCCATTGCCCTGATCACTCTGGGACTGCAGTGGCCACAGCAAGTTGCCACCTTCCCAGCCATGCCCCTTTCCAGCCTGTTTGCCAACGCTGTGCTGAGGGCTCAGCACCTTCACCTCCTGGCTGCTGAGACCTACAAGGAGTTTGAACGCAGCTACATTCCAGAGGACCAAAGACACACCAACAAAAATTCCCAGGTGCCATATTGTTACTCAGAGACCATCCCTGCTCCCACGGGGAAGGACGATGCCCAGCAGAAATCGGACATGGAGCTGCTTCGTTTTTCCCTGGTTCTTATCCAGTCCTGGCTGACCCCGGTGCAGTATCTAAGCAAGGTGTTCACCAACAACCTGGTTCTTGGCATCTCAGAC…	ATGGCTCCAGGGTCCTGGCTCTCTCCTCTGGCCATCGCTGTGATCGCTGTGGGGCTGCAGTGGGCACAGCCAGCCGCCACCTTCCCGGCCATGCCCCTGTCCAGCCTGTTTGCCAACGCTGTGCTGAGGGCTCAGCACCTTCACCTCCTGGCTGCTGAGACCTACAAGGAGTTCGAACGCACCTACATCCCAGAGGACCAAAGGCACACAACCAAGAATTCCCAGGTGGCATTTTGTTACTCAGAAATGATCCCTGCTCCCATGAAGAAGGATGATGCCCAACAGAAATCCGACATGGAGCTCCTCCGTTTCTCCCTGGTTCTCATCCAGTCCTGGCTGACCCCGGTGCAGTACCTGAGCAGGGTGTTCACAAACAACCTGGTTTTTGGCACCTCAGAC…	N/A
Passeriformes	Suboscine	Pittidae	Pitta_sordida	WEKX00000000	B10K-DU-002-53	Yes	Yes	No	Yes	Yes	Yes	ATGGGTCCAGGGTCCTGGTTTTCTCCTCTGGCCATTGCCGTGATCACTCTGGGACTGCAGTGGCCACAGCAAGTCGCCACCTTCCCGGCCATGCCCCTTTCCAGCCTGTTTGCCAACGCTGTGCTGAGGGCTCAGCACCTTCACCTCCTGGCTGCTGAGACCTACAAGGAGTTTGAACGCAGCTACATTCCAGAGGACCAAAGACACACCAACAAAAATTCCCAGGGGCCATATTGCTACTCCGAGACCATCCCTGCTCCCACAGGGAAGGACGATGCCCAGCAGAAATCGGACATGGAGCTGCTTCGTTTTTCCCTGGTGCTTATCCAGTCGTGGCTGAGCCCGGTGCAGTACCTGAGCAAGGTGTTCACAAACAACCTGGTTTTTGGCACCTCAGAC…	ATGGCTCCAGGCTCCTGGTTCTCTCCTCTGGCCATTGCTGTGATCACTGTGGGACTGCAGTGGCCTCAGCAGGCTGCCACCTTCCCGGCCGTGCCCCTTCCCAGCCTGTTCGCCAACGCTGTGCTGAGGGCCCAGCACCTTCACCTCCTGGCTGCCGAGACCTACAAGGAGTTTGAACGCACCTATATTCCAGAGGACCAAAGGCACACAAACAAGAATTCCCAAGCAGCATTTTGTTACTCGGAAACCATCCCTGCTCCCATGAAGAAGGATGATGCCCAGCAGAAATCAGACATGGAGCTGCTTCGGTTTTCCCTGGTTCTCATCCAGTCCTGGCTGAGCCCGGTGCAGTACCTGAGCAAGGTGTTCACAAACAACCTGGTTTTTGGCACCTCAGAC…	N/A
Passeriformes	Oscine	Ploceidae	Ploceus_nigricollis	VXBC00000000	B10K-DU-001-79	Yes	Yes	No	Yes	No	No	ATGGCTCCAGGGTCCTGGCTCTCTCCTCTGGCCATTGCTGTGATCACCCTGGGACTGCAGTGGCCACAGGCAGCTGCCACCTTCCCGGCCATGCCCCTGTCCAGCCTGTTTGCCAACGCTGTGCTGAGGGCTCAGCACCTTCACCTCCTGGCTGCTGAGACCTACAAGGAGTTTGAACGCAGCTACATCCCAGAGGACCAAAGGCACACCAACAAAAACTCCCAGGTAGCCTACTGCTACTCAGAAACCATCCCTGCTCCCACGGGGAAGGAGGATGCCCAGCAGAAATCGGACATGGAGCTTCTCCGGTTTTCCCTGGTTCTCATCCAGTCCTGGCTGACCCCAGTGCAGTACCTGAGCAAGGTGTTCACAAACAACTTGGTTTTTGGCACCTCAGAC…	ATGGCTCCAGGGTCATGGTTCTCTCCTCTCACCATTGCCATGATCACTCTGGGACTGCAGTGGCCACAGCAAGCTGCCACCTTCCCGGCCATACCCCTTTCCAGCCTGTTCGCCAATGCTGTGCTGAGGGCTCAGCACCTTCACCTCCTGGCTGCCGAGACATACAAGGAGTTTGAACGCACCTATATTCCAGAGGACCAAAGACACACAAACAAGAATTCCCAGGTAGCATTTTGTTACTCGGAAACCATCCCTGCTCCCGTGAAGAAAGATGATGCTCAGCAGAAATCAGACATGGAGCTTCTTCAGTTTTCCCTGGTTCTCATCCAGTCCTGGCTGACCCCGGTGCAGTACCTAAGCAAGATGTTCACAAACAATCTGGTTTTTGGCATCTCAGAC…	N/A
Charadriiformes		Pluvianellidae	Pluvianellus_socialis	VZTS00000000	B10K-DU-012-14	Yes	No	No	Yes	No	No	ATGGCTCCAGGGTCATGGTTCTCTCCTCTCTTCGTTGCCGTGATCACTTTGGGACTACAGTGGCCACAGGAAGCTGCCACCTTCCCGGCCATGCCCCTTTCCAACCTGTTTGCCAACGCCGTGCTGAGGGCTCAGCACCTTCACCTCCTGGCTGCCGAGACATACAAAGAGTTCGAACGCACCTATATTCCCGAGGACCAGAGACACACCAACAAAAATTCTCAGGCAGCATTTTGTTACTCAGAAACCATCCCTGCTCCCACAGGGAAGGATGATGCCCAGCAGAAATCGGATATGGAGCTGCTTCGGTTTTCCCTGGTTCTCATCCAGTCCTGGCTGACCCCAGTGCAATACCTAAGCAAGGTGTTCACAAACAATCTGGTTTTCGGCACTTCAGAC…	N/A	N/A
Caprimulgiformes		Podargidae	Podargus_strigoides	VZTK00000000	B10K-DU-001-40	Yes	No	No	Yes	No	No	ATGGCTGCAGGGTCCTGGTTTTCTCCTCTCATCGTTGCTGTGATCACTCTGGGACTACAGTGGCCGCAGGAAGCTGCCACCTTCCCAGCCATGCCCCTTTCCAACCTGTTTGCCAACGCCGTGCTGAGGGCTCAGCACCTTCACCTCCTGGCTGCTGAGACATACAAAGAGTTTGAACGCACCTATATTCCAGAGGACCAAAGACACGCCAACAAAAATTCCCAGGCAGCATTTTGTTACTCGGAAACCATCCCTGCTCCCACAGGGAAGGATGATGCCCAGCAGAAATCGGACATGGAGCTTCTTCGGTTTTCACTGGTTCTCATCCAGTCCTGGTTGACCCCAGTGCAATACCTAAGCAAGGTGTTCACAAACAATCTGGTTTTTGGCACGTCAGAC…	N/A	N/A
Podicipediformes		Podicipedidae	Podilymbus_podiceps	VXAO00000000	B10K-DU-009-04	Yes	No	No	Yes	No	No	ATGGCTCCAGGGTCGTGGTTTTCTCCTCTCTTCATCGCTGTGATCGCTCTGGGACTGCAGTGGCCGCAGGAAGCTGCCACCTTCCCAGCCATGCCCCTTTCCAACCTGTTTGCCAACGCTGTGCTGAGGGCTCAGCACCTTCACCTCCTGGCTGCTGAGACATACAAAGAGTTTGAACGCACCTATATTCCAGAGGACCAGAGACACGCCAACAAAAACTCTCAGGCGGCATTTTGTTACTCAGAAACCATCCCTGCTCCCACAGGGAAGGACGATGCCCAGCAGAAATCGGACATGGAGCTTCTTCGGTTTTCACTGGTTCTCATCCAGTCCTGGTTGACTCCGGTGCAATACCTAAGCAAGGTGTTCACAAACAATCTGGTTTTTGGCACCTCAGAC…	N/A	N/A
Passeriformes	Oscine	Paridae	Poecile_atricapillus	VZSS00000000	OUT-0023	Yes	Yes	No	Yes	Yes	No	ATGGCTCCAGGGTCCTGGCTCTCTCCTCTGGCCATTGCTGTGATCACCCTGGGACTGCAGTGGCCACAGCCAGCTGCCACCTTCCCAGCCATGCCCCTGTCCAGCCTGTTTGCCAACGCTGTGCTGAGGGCTCAGCACCTTCACCTCCTGGCTGCCGAGACCTACAAGGAGTTTGAACGCAGCTACATCCCAGAGGACCAAAGGCACACCAACAAAAACTCCCAGGTAGCCTACTGCTACTCAGAAACCATCCCTGCTCCCACGGGGAAGGAGGATGCCCAGCAGAAGTCGGACATGGAGCTTCTCCGGTTTTCCCTGGTTCTCATCCAGTCCTGGCTGACCCCAGTGCAGTACCTGAGCAAGGTGTTCACAAACAACTTGGTTTTTGGCACCTCAGAC…	ATGGCTCCAGGGTCATGGTTCTCTCCTCTTGCCATTGCCATGATCATTCTGGGACTGCAGTGGCCACAACAAGCTGCCACCTTCCCGGCCATACCCCTTTCCAGCCTGTTTACCAACGCTGTGCTGAGGGCTCAGCACCTTCACCTCCTGGCTGCCGAGACATACAAGGAGTTTGAACGCACCTACATTCCAGAGGACCAAAGACACACAAACAAGAATTCCCAGGTAGCATTTTGTTACTCGGAAACCATCCCTGCTCCCATGAAGAAGGATGATGCCCAACAGAAATCAGACATTGAGCTTCTTCAGTTTTCCCTGATTCTCATCCAATCCTGGCTGACCCCGATGCAGTACTTAAGCAAGATGTTCACAAACAATCTGGTTTTTGGCACCTCAGAC…	N/A
Passeriformes	Oscine	Polioptilidae	Polioptila_caerulea	VYXF00000000	B10K-DU-001-66	Yes	No	No	Yes	Yes	No	ATGGCTCCAGGGTCCTGGCTCTCTCCTCTGGCCATTGCTGTGATCACCCTGGGACTGCAGTGGCCACAGCCAGCTGCCACCTTCCCAGCCATGCCCCTGTCCAGCCTGTTTGCCAACGCTGTGCTGAGGGCTCAGCACCTTCACCTCCTCGCTGCCGAGACCTACAAGGAGTTTGAACGCAGCTACATCCCAGAGGACCAAAGGCACACCAACAAAAACTCCCAGGTAGCCTACTGCTACTCAGAAACCATCCCTGCTCCCACAGGGAAGGAGGATGCCCAGCAGAAATCGGACATGGAGCTTCTCCGGTTTTCCCTGGTTCTCATCCAGTCCTGGCTGACCCCAGTGCAGTACCTGAGCAAGGTGTTCACAAACAACTTGGTTTTTGGCACCTCAGAC…	N/A	N/A
Passeriformes	Oscine	Timaliiade	Pomatorhinus_ruficollis	VZSW00000000	B10K-IZ-033-81	Yes	Yes	No	Yes	Yes	Yes	ATGGCTCCAGGGTCCTGGCTCTCTCCTCTGGCCATTGCTGTGATCACCCTGGGACTGCAGTGGCCACAGCCAGCTGCCACCTTCCCGGCCATGCCCCTGTCCAGCCTGTTTGCCAACGCTGTGCTGAGGGCTCAGCACCTTCACCTCCTGGCTGCTGAGACCTACAAAGAGTTTGAACGCAGCTACATCCCAGAAGACCAAAGGCACACCAACAAAAACTCCCAGGTAGCCTACTGCTACTCAGAAACCATCCCTGCTCCCACAGGAAAGGAGGATGCCCAGCAGAAATCGGACATGGAGCTTCTCCGGTTTTCCCTGGTTCTCATCCAGTCCTGGTTAACCCCAGTGCAGTACCTGAGCAAGGTGTTCACAAACAACTTGGTTTTTGGCACCTCAGAC…	ATGGCTCCAGGGTCATTATTCTCTCCTCTCGCCATTGCTGTGATCACTCTGGGACTGCAGTGGCCACAACAAGCTGCCACCTTCCCGGCCATACCCCTTTCCAGCCTGTTTGCCAATGCTGTGCTGAGGGCTCAGCACCTTCACCTCCTGGCTGCTGAGACATACAAGGAGTTTGAACGCACCTATATTCCAGAGGACCAAAGACACACAAACAAGAATACCCAGGTAGCATTTTGTTACTCGGAAACCATCCCTGCTCCCATGAAGAAGGATGATGCCCAGCAGAAATCAGACATTGAGCTTCTTCAGTTTTCCCTGGTTCTCATCCAGTCCTGGCTGACCCCGGTGCAGTACCTAAGCAAGATGTTCACAAACAATCTGGTTTTTGGCACCTCAGAC…	N/A
Passeriformes	Oscine	Pomatostomidae	Pomatostomus_ruficeps	VYZT00000000	B10K-DU-002-71	Yes	Yes	No	Yes	Yes	Yes	ATGGCTCCAGGCTCCTGGCTCTCTCCTCTGGCCATTGCTGTGATCACCCTGGGGCTGCAGTGGCCACAGCCAGCTGCCACCTTCCCGGCCATGCCCCTGTCCAGCCTGTTTGCCAACGCCGTGCTGAGGGCTCAGCACCTTCACCTCCTGGCTGCCGAGACCTACAAGGAGTTTGAACGCAGCTACATCCCAGAGGACCAAAGGCACACCAACAAAAACTCCCAGGTAGCCTATTGCTACTCGGAAACCATCCCTGCTCCCACGGGGAAGGAGGATGCCCAGCAGAAATCGGACATGGAGCTTCTCCGGTTTTCCCTGGTTCTCATCCAGTCCTGGCTGACCCCGGTGCAGTACCTGAGCAGGGTGTTCACAAACAACCTGGTTTTTGGCACCTCAGAC…	ATGGCTCCAGGGTCATGGTTCTCTCCTCTTGTCATTGCCATGATCACTCTGGGACTGCAGTGTCCACAACAAGCTGCCACCTTCCCAGCCATACCCCTTTCCAGCCTGTTTGCCAATGCTGTGCTGAGGGCTCAGCACCTTCACCTCCTGGCTGCCGAGACATACAAGGAGTTTGAACGCACCTATATTCCAGAGGACCAAAGACACACAAGCAAGAATTCCCAAGTAGCATTTTGTTACTCTGAAATCATCCCTGCTCCCATGAAGAAGGATGATGCCCAGCAGAAATCAGATATGGAGCTTCTTCAGTTTTCCCTGGTTCTCATCCAGTCCTGGCTGACCCCGGTGCAGTACCTAAGCAAGATGTTCACAAACAATCTGGTTTTTGGCACCTCAGAC…	N/A
Passeriformes	Oscine	Promeropidae	Promerops_cafer	VZSE00000000	B10K-UC-030-53	Yes	Yes	No	Yes	Yes	Yes	ATGGCTCCAGGGTCCTGGCTCTCTCCTCTGGCCATTGCTGTGATCACCCTGGGACTGCAGTGGCCACAGCCAGCTGCCACCTTCCCAACCATGCCCCTGTCCAGCCTGTTTGCCAATGCTGTGCTGAGGGCTCAGCACCTTCACCTCCTGGCTGCCGAGACCTACAAGGAGTTTGAACGCAGCTACATCCCAGAGGACCAAAGGCACACCAACAAAAACTCCCAGGTAGCCTACTGCTACTCGGAAACCATCCCTGCTCCCACGGGGAAGGAGGATGCCCAGCAGAAATCGGACATGGAGCTTCTCCGGTTTTCCCTGGTTCTCATCCAGTCCTGGCTGACCCCAGTGCAGTACCTGAGCAAGGTGTTCACTAACAACTTGGTTTTTGGCACTTCAGAC…	ATGGCTCCAGGGTCATGGTTTTCTCCTCTCGCCATTGCCATGATCACTCTGGGACTGCAGTGGCCACAGCAAGCTGCCAACTTCCCGGTCATACCCCTTTCAAGCCTCTTTGCCAACGCTGTGCTGAGGGCTCAGCACCTTCACCTCCTGGCTGCTGAGACATATAAGGAGTTTGAACGCACCTATATTCCAGAGGACCAAAGACACACAAACAAGAATTCCCAAGTAGCATTTTGTTACTCGGAAACCATCCCTACTCCCATGAAGAAGGATGATGCCCAGCAGAAATCAGACATTGAGCTTCTTCAGTTTTCCCTGGTTCTCATCCAGTCCTGGCTGACCCCAGTGCAGTACCTAAGCAAGATGTTCACAAACAATCTGGTTTTTGGCACCTCAGAC…	N/A
Passeriformes	Oscine	Prunellidae	Prunella_fulvescens	VZTP00000000	B10K-DU-012-46	No	Yes	No	Yes	Yes	No	N/A	ATGGCTCCAGGGTCATGGCTCTTTCCTATCACCATTGCCATGATCACTCTGGGACTGCAGTGGCCACGGCAAGCTGCCACCTTCCCGGCCATACCCCTTTCCAGCCTGTTTTCCAACGCTGTGCTGAGGGCTCAGCACCTTCACCTTCTGGCTGCCGAGACATACAAGGAGTTTGAACGCACCTATATTCCAGAGGACCAAAGACACACAAACAAGAATTCCCAGATAGCATTTTGTTACTCGGAAACCATCCCTGCTCCCATGAAGAAGGATGATGCTCAGCAGAAATCAGACACTGAGCTTCTTCAGTTTTCCCTGGTTCTCATCCAGTCCTGGCTGACCCCGGTGCAGTACCTAAGCAAGATGTTCACAAACAATCTGGTTTTTGGCACCTTGGAC…	partial sequence
Passeriformes	Oscine	Prunellidae	Prunella_himalayana	VYZK00000000	B10K-DU-013-18	Yes	Yes	No	Yes	Yes	Yes	ATGGCACCAGGGTCCTGGCTCTCTCCTCTGGCCATTGCTGTGATCACCCTGGGACTGCAGTGGCCACAGGCAGCTGCCACCTTCCCGACCATGCCCCTGTCCAGCCTGTTTGCCAACGCCGTGCTGAGGGCTCAGCACCTTCACCTCCTGGCTGCTGAGACCTACAAGGAGTTTGAACGCAGCTACATCCCAGAGGACCAAAGGCACACCAACAAAAACGCCCAGGTAGCTTACTGCTACTCAGAAACCATCCCTGCTCCCACGGGGAAGGAGGATGCCCAGCAGAAATCGGACATGGAGCTTCTCCGGTTTTCCCTGGTTCTCATCCAGTCCTGGCTGACCCCAGTGCAGTACCTGAGCAAGGTGTTCACAAACAACTTGGTTTTTGGCACCTCAGAC…	ATGGCTCCAGGGTCATGGCTCTTTCCTATCACCATTGCCATGATCACTCTGGGACTGCAGTGGCCACAGCAAGCTGCCACCTTCCCGGCCATACCCCTTTCCAGCCTGTTTGCCAACGCTGTGCTGAGGGCTCAGCACCTTCACCTTCTGGCTGCCGAGACATACAAGGAGTTTGAACGCACCTATATTCCAGAGGACCAAAGACACACAAACAAGAATTCCCAGGTAGCATTTTGTTACTCGGAAACCATCCCTGCTCCCATGAAGAAGGATGATGCTCAGCAGAAATCAGACATTGAGCTTCTTCAGTTTTCCCTGGTTCTCATCCAGTCCTGGCTGACCCCGGTGCAGTACCTAAGCAAGATGTTCACAAACAATCTGGTTTTTGGCACCTCAGAC…	N/A
Passeriformes	Oscine	Paridae	Pseudopodoces_humilis	GCA_000331425.1		Yes	Yes	Yes	Yes	Yes	Yes	ATGGCTCCAGGGTCCTGGCTCTCTCCTCTGGCCATTGCTGTGATCACCCTGGGACTGCAGTGGCCACAGCCAGCTGCCACCTTCCCAGCCATGCCCCTGTCCAGCCTGTTTGCCAACGCTGTGCTGAGGGCTCAGCACCTTCACCTCCTGGCTGCCGAGACCTACAAGGAGTTTGAACGCAGCTACATCCCAGAGGACCAAAGGCACACCAACAAAAACTCCCAGGTAGCCTACTGCTACTCAGAAACCATCCCTGCTCCCACAGGGAAGGAGGATGCCCAGCAGAAGTCGGACATGGAGCTTCTCCGGTTTTCCCTGCTTCTCATCCAGTCCTGGCTGACTCCAGTGCAGTACCTGAGCAAGGTGTTCACAAACAACTTGGGTTTTGGCACCTCAGAC…	ATGGCTCCAGGGTCATGGTTCTCTCCTCTTGCCATTGCCATGATCATTCTGGGACTGCAGTGGCCACAACAAGCTGCCACCTTCCCGGCCATACCCCTTTCCAGCTTGTTTACCAACGCTGTGCTGAGGGCTCAGCACCTTCACCTCCTGGCTGCCGAGACATACAAGGAGTTTGAACGCACCTACATTCCAGAGGACCAAAGACACACAAACAAGAATTCCCAGGTAGCATTTTGTTACTCGGAAACCATCCCCGCTCCCATGAAGAAGGATGATGCCCAACAGAAATCAGACACCGAGCTTCTTCAGTTTTCCCTGATTCTCATCCAATCCTGGCTGACCCCGATGCAGTACTTAAGCAAGATGTTCACAAACAATCTGGTTTTTGGCACCTCAGAC…	N/A
Gruiformes		Psophiidae	Psophia_crepitans	VWZZ00000000	B10K-DU-001-60	Yes	No	No	Yes	No	No	ATGGCTCCAGGGTCGTGGTTTTCTCCTCTCTTCATTGCTGTGATCACTCTGGGACTGCAGTGGCCACAGGAAGCTGCCACCTTCCCGGCCATGCCCCTTTCCAACCTGTTTGCCAACGCTGTGCTGAGGGCTCAGCACCTTCACCTCCTGGCTGCTGAGACATACAAGGAGTTCGAACGCACCTATATTCCAGAGGACCAGAGACATGCCAACAAAAATTCTCAGGGAGCATTTTGTTACTCAGAAACCATCCCTGCTCCCACGGGGAAGGATGACGCCCAGCAGAAATCGGATATGGAGCTGCTTCGGTTTTCCCTGGTTCTCATCCAGTCCTGGTTGAACCCAGTGCAATACCTAAGCAAGGTGTTCACAAACAATCTGGTTTTTGGCACCTCAGAC…	N/A	N/A
Pterocliformes		Pteroclidae	Pterocles_gutturalis	GCA_000699245.1		No	No	Yes	No	No	No	N/A	N/A	partial sequence
Passeriformes	Oscine	Vireonidae	Pteruthius_melanotis	WEIY00000000	B10K-IZ-033-77	Yes	Yes	No	Yes	No	Yes	ATGGCTCCAGGGTCCTGGCTCTCTCCTCTGGCCATTGCCGTGATCACCCTGGGCCTGCAGTGGCCACAGCCAGCTGCCACCTTCCCGGCCATGCCCCTCTCCAGCCTGTTTGCCAACGCTGTGCTGAGGGCTCAGCACCTTCACCTCCTGGCTGCCGAGACCTACAAGGAGTTTGAACGCAGCTACATCCCAGAGGACCAAAGGCACACCAACAAAAACTCCCAGGTAGCCTATTGCTACTCAGAAACCATCCCTGCTCCCACGGGGAAGGAGGATGCCCAGCAGAAATCGGACATGGAGCTTCTCCGGTTTTCCCTGGTTCTCATCCAGTCCTGGCTGACCCCGGTGCAGTACCTGAGCAAGGTGTTCACAAACAACCTGGTTTTTGGCACCTCAGAC…	ATGGCTCCAGGGTCATTGTTCTCTCCTCTTGCCATTGCCATGATCACTCTAGGACTGCAGGGGCCACAACAAGCTGCCACCTTCCCAGCCATACCCCTTTCCAGCTTGTTTGCCAACGCTGTGCTGAGGGCTCAGCACCTTCACCTCCTGGCTGCCGAGATATACAAGGAGTTTGAACGCACCTATATTCCAGAGGACCAAAGACACACAAACAAGAATTCCCAGGTAGCATTTTGCTACTCAGAAACCATCCCTGCTCCCATGAAGAAGGATGATGCCCAGCAGAAATCAGACCTGGAGCTTCTTCAATTTTCCCTGGTTCTCATCCAGTCCTGGCTGACCCCGGTGCAGTACCTAAGCAAGATTTTCACAAACAATCTGGTTTTTGGCACCTCAGAC…	N/A
Passeriformes	Oscine	Ptilonorhynchidae	Ptilonorhynchus_violaceus	VZRJ00000000	B10K-DU-012-10	Yes	Yes	No	Yes	Yes	Yes	ATGGCTCCAGGGTCCTGGCTCTCTCCTCTGGCCATTGCTGTGATCACCCTGGCACTGCAGTGGCCACAGCAAGGTGCCACCTTCCCGGCCGTGCCCCTCTCCAGCCTGTTTGCCAACGCTGTGCTGAGGGCTCAGCACCTTCACCTGCTGGCTGCCGAGACCTACAAGGAGTTTGAACGCAGCTACATCCCAGAGGACCAAAGGCACACCAACAAAAACTCCCAGGTAGCCTATTGCTACTCAGAAACCATCCCTGCTCCCACGGGGAAGGAGGATGCCCAGCAGAAATCGGACATGGAGCTTCTTCGGTTTTCCCTGGTTCTCATCCAGTCCTGGCTGACTCCCATGCAGTACCTGAGCAAGGTGTTCACAAACAACCTGGTTTTTGGCACCTCAGAC…	ATGGCTCCAGGATTGTTGTTCTCTCCTCTCGCCATTGCCATGATCACTCTGGGACTGCAGTGGCCACAACAAGCTGCCACCTTCCCGGCCATATCCCTTTCCAGCCTGTTTGCCAACGCTGTGCTGAGGGCTCAGCACCTTCACCTCTTGGCTGCCGAGACATACAAGGAGTTTGAACGCACCTATATTCCGGAGGACCAAAGACACACAAACAAGAATTCCCAGGTAGCATTTTGTTACTCGGAATCCATCCCTGCTCCCATGAAAAAGGATGATGCCCAGCAGAAATCGGACATGGAGCTTCTTCGGTTTTCCCTGGTTCTCATCCAGTCCCGGCTGACCCCAGTGCAGTACTTAAGCAAGGTGTTCACAAACAATCTGGTTTTTGGCACCTCAGAC…	N/A
Passeriformes	Oscine	Cinclosomatidae	Ptilorrhoa_leucosticta	VWYY00000000	B10K-CU-031-17	No	Yes	No	Yes	No	No	N/A	ATGGCTCCAGGGTCATTGTTCTCTCCTCTTGCCATTGCCATAATCACTCTGGGACTGCAGTGGCCACAACAAGCTGCCACCTTCCCGGCCATACCCCTTTCCAGCCTGTTTGCCAACGCTGTGCTGAGGGCACAGCACCTTCACCTCCTCGCTGCCGAGACATACAAGGAGTTTGAACGCACCTATATTCCAGAGGACCAAAGACACACAAACAAGAATTCCCAGGTAGCATTTTGTTACTCGGAAACCATCCCTGCTCCCATGAAGAAGGACGATGCCCAGCAGAAATCAGACATGGAGCTTCTTCAGTTTTCCCTGGTTCTCATCCAGTCCTGGCTGACCCCAGTGCAGTACCTAAGCAAGATGTTCACAAACAATCTGGTTATTGGCACCTCAGAC…	partial sequence
Passeriformes	Oscine	Pycnonotidae	Pycnonotus_jocosus	VWYP00000000	B10K-DU-002-42	Yes	Yes	No	Yes	Yes	Yes	ATGGCTCCAGGGTCCTGGCTCTCTCCTCTGGCCATTGCTGTGATCACCCTGGGACTGCAGTGGCCACAGCCAGCTGCCACCTTCCCGGCCGTGCCCCTGTCCAGCCTGTTTGCCAACGCTGTGCTGAGGGCTCAGCACCTTCACCTCCTGGCTGCAGAGACCTACAAAGAGTTTGAACGCAGCTACATCCCAGAAGACCAAAGGCACACCAACAAAAACTCCCAGGTAGCCTACTGCTACTCAGAAACCATCCCTGCTCCCACAGGAAAGGAGGATGCCCAGCAGAAATCGGACATGGAGCTTCTCCGATTTTCCCTGGTTCTCATCCAGTCCTGGCTGACCCCAGTGCAGTACCTGAGCAAAGTGTTCACAAACAACTTGGTTTTTGGCACCTCAGAC…	ATGGCTCCAGGGTCATTGTTCTCTCCTCTTGCCATTGTTATGATCACTCTGGGACTGCAGTGGCCACAAGAAGCTGCCACCTTCCCGGCCATACCCCTTTCCAGCCTGTTTGCCAATGCTGTGCTGAGGGCTCAGCATCTTCACCTCCTGGCTGCCGAGACATACAAGGAGTTTGAACGCACCTATATTCCAGAGGACCAAAGACACACAAACAAGAATTCCCAGGTAGCATTTTGTTACTCGGAAACCATCCCTGCTCCCATGAAGAAGGACGATGCCCAGCAGAAATCAGATATTGAGCTTCTTCAGTTTTCCCTGGTTCTCATTCAGTCCTGGCTGATGCCAGTGCAGTACCTAAGCAAGATGTTCACAAACAATCTGGTTTTCGGTACCTCAGAC…	N/A
Sphenisciformes		Spheniscidae	Pygoscelis_adeliae	GCA_000699105.1		Yes	No	Yes	Yes	No	No	ATGGCTCCAGGGTCATGGTTTTCTCCTCTCGTCATTGCTGTGATCGCTCTGGGACTGCAGTGGCCACAGGAAGCTGCCACCTTCCCGGCCATGCCCCTTTCCAACCTGTTTGCCAACGCTGTGCTGAGGGCTCAGCACCTTCACCTCCTGGCTGCCGAGACATACAAAGAGTTCGAACGCACCTATATTCCAGAGGACCAAAGACACGCCAACAAAAATTCCCAGGCAGCATTTTGTTACTCGGAAACCATCCCTGCTCCCACGGGGAAGGATGACGCCCAGCAGAAATCGGACATGGAGCTTCTTCGGTTTTCACTGGTTCTCATCCAGTCCTGGTTGACCCCAGTGCAATACCTAAGCAAAGTGTTCACAAACAACCTGGTTTTTGGCACTTCAGAC…	N/A	N/A
Passeriformes	Oscine	Icteridae	Quiscalus_mexicanus	VWYF00000000	B10K-DU-001-31	Yes	Yes	No	Yes	Yes	Yes	ATGGCTCCAGGGTCCTGGCTCTCTCCTCTGGCCATTGCTGTGATCACCCTGGGACTGCAGTGCCCACAGGCAGCTGCCACCTTCCCGACCATGACCCTGTCCAGCCTGTTTGGCAACGCTGTGCTGAGGGCTCAGCACCTTCACCTCCTGGCTGCCGAGACCTACAAGGAGTTTGAACGCAGCTACATCCCAGAGGACCAAAGGCACACCAACAAAAACTCCCAGGTAGCCTACTGCTACTCAGAAACCATCCCTGCTCCCACGGGGAAGGAGGATGCCCAGCAGAAATCGGACATGGAGCTTCTCCAGTTTTCCCTGGTTCTCATCCAGTCCTGGCTGACCCCAGTGCAGTACCTGAGCAAGGTGTTCACAAACAACTTCGTTTTTGGCACCTCAGAC…	ATGGCTCCAGGGTCATGGTTCTCTCCTCTCACCATTGCCATGATGACTCTGGGACTGCAGTGGCCACAGCAAGCTGCCGCCTTCCCGACCGTGCCCCTTTCCAGCCTGTTTGCCAACGCTGTGCTGAGGGCTCAGCACCTTCACCTCCTGGCTGCCGAGACATACAAGGAGTTTGAACGCACTTATATTCCAGAGGACCAAAGACACACAAACAAGAATTCCCAGGTAGCATTTTGTTACTCGGAAACCATCCCTGCTCCCATGAAGAAGGATGATGCTCAGCAGAAATCAGACATGGAGCTTCTTCAGTTTTCCCTGGTTCTCATCCAGTCCTGGCTGACCCCGGTGCAGTACCTAAGCAAGATGTTCACAAATAATCTGGTTTTTGGCACCTCAGAC…	N/A
Passeriformes	Oscine	Regulidae	Regulus_satrapa	VWZN00000000	B10K-DU-001-18	No	Yes	No	Yes	No	No	N/A	ATGGCTCCAGGGTCATGGTTCTCTCCTCTCGCCATTGCCATGATCACTCTGGGATTGCAGTGGCCACAGCAAGCTGACACCTTCCCAGCCATACCCCTTTCCAGCCTGTTTGCCAACGCTGTGCTGAGGGCTCAGCACCTTCACCTCCTGGCTGCCGAGACATACAAGGAGTTTGAACGCACCTACATTCCAGAGGACCAAAGACACACAAACAAGAATTCCCAGGTAGCATTTTGTTACTCGGAAACCATCCCTGCTCCCATGAAGAAGGATGATGCCCAGCAGAAATCAGACATTGAGCTTCTTCAGTTTTCCCTGGTCCTCATCCAATCCTGGCTGACCCCGGTGCAGTACCTAAGCAAGATGTTCACAAACAATCTGGTGTTTGGCACCTCAGAC…	partial sequence
Passeriformes	Oscine	Sturnidae	Rhabdornis_inornatus	VWZS00000000	B10K-DU-001-29	Yes	Yes	No	Yes	Yes	Yes	ATGGCTCCAGGGTCCTGGTTCTCTCCTCTGGCCATTGCTGTGATCACCCTGGGACTGCAGTGGCCACAGCCAGCTGCCACCTTCCCGGCCATGCCCCTGTCCAGCCTGTTTGCTAATGCTGTGCTGAGGGCTCAGCACCTTCACCTCCTGGCTGCCGAGACCTACAAGGAGTTTGAACGCAGCTACATCCCAGAGGACCAAAGGCACACCAACAAAAACTCCCAGGTAGCCTACTGCTACTCAGAAACCATCCCTGCTCCCACAGGGAAGGAGGACGCCCAGCAGAAATCGGACATGGAGCTTCTCCGGTTTTCCCTGGTTCTCATCCAGTCCTGGCTGACCCCAGTGCAGTACCTGAGCAAGGTGTTCACAAACAACTTGGTTTTTGGCACCTCAGAC…	ATGGCTCCAGGGTCATGGTTCTCTCCTCTCGCCATTGCTGTGATCACTCTGGGACTGCAGTGGCCACAACAAGCTGCCACCTTCCCGGCCATCCCCCTTTCCAGCCTATTTGCCAACGCTGTGCTGAGGGCTCAGCACCTTCACCTCCTGGCTGCTGAGACATACAAGGAGTTTGAACGCACCTATATTCCAGAGGACCAAAGACACACAAACAAGAATTCCCAGGTAGCATTTTGTTACTCGGAAACCATCCCTGCTCCCATGAAGAAGGATGATGCTCAGCAGAAATCAGACATGGAGCTTCTTCAGTTTTCCCTGATTCTCATCCAGTCCTGGCTAACCCCGGTGCAATACCTAAGCAAGATGTTCACAAACAATCTGGTTTTTGGCACCTCAGAC…	N/A
Passeriformes	Oscine	Phylloscopidae	Rhadina_sibilatrix	VWYO00000000	B10K-DU-002-26	No	Yes	No	Yes	No	No	N/A	ATGGCTCCAGGGTCATTGTTCTCTCCTCTTGCCATTGCTATGATCACTCTGGGACTGCAGTGGCCACAACAAGCTGCCACCTTCCCGGCCATACCCCTTTCAAGCCTGTTTGCCAATGCTGTGCTGAGGGCTCAGCACCTTCACCTCCTGGCTGCTGAGACATACAAGGAGTTTGAACGCACCTATATTCCAGAGGACCAAAGACACACAAACAAGAATTCCCAGGTAGCATTTTGTTACTCGGAAACCATCCCTGCTCCCATGAAGAAGGATGATGCCCAGCAGAAATCAGACATTGAGCTTCTTCAGTTTTCCCTGATTCTCATCCAGTCCTGGTTGACGCCAGTGCAGTACCTAAGCAAGATGTTCACAAACAATCTGGTTTTTGGCACCTCAGAC…	partial sequence
Passeriformes	Oscine	Rhagologidae	Rhagologus_leucostigma	VZTD00000000	B10K-DU-029-40	Yes	Yes	No	Yes	Yes	No	ATGGCTCCAGGGTCCTGGCTCTCTCCTCTGGCCATTGCCGTGATCACGCTGGGACTGCAGTGGCCACAGCCAGCTGCCACCTTCCCGGCCATGCCCCTCTCCAGCCTGTTTGCCAACGCTGTGCTGAGGGCTCAGCACCTTCACCTCCTGGCTGCCGAGACCTACAAGGAGTTTGAACGCAGCTACATCCCAGAGGACCAAAGGCACTCCAACAAAAACTCCCAGGCAGCCTATTGCTACTCGGAAACCATCCCTGCTCCCACAGGGAAGGAGGATGCTCAGCAGAAATCGGACATGGAGCTTCTCCGGTTTTCCCTGGTTCTCATCCAGTCCTGGCTGACCCCGGTGCAGTACCTGAGCAAGGTGTTCACAAACAACCTGGTTTTTGGCACCTCAGAC…	ATGGCTCCAGGGTCATGGTTCTCTCCTCTTGCCATTGCCATGATCACTCTGGGACTGCAGTGGCCACAACAAGCTGCCACCTTCCCGACCATACCCCTTTCCAGCCTGTTTGCCAACGCTGTGCTGAGGGCTCAGCACCTTCACCTCCTGGCTGCTGAGACATACAAGGAGTTTGAACGCACCTATATTCCAGAGGACCAAAGACACACAAACAAGAATTCCCAGGTAGCATTTTGTTACTCGGAAACCATCCCTGCTCCCATGAAGAAGGACGATGCCCAGCAGAAATCGGACATGGAGCTTCTTCAGTTTTCCCTGATTCTTATCCAGTCCTGGCTGACCCCGGTGCAGTACCTAAGCAAGATGTTCACAAACAATCTGGTTTTTGGCACCTCAGAC…	N/A
Rheiformes		Rheidae	Rhea_americana	GCA_003343005.1		Yes	No	No	Yes	No	No	ATGGCTCCAGGGTCGTGGTTTTCTCCTCTCTTCATTGCTGTGATCGCACTGGGATTGCAGTGGCCAAAGGAAGCCGCAACCTTCCCAGCCATGCCCCTTTCCAATCTGTTTGCCAACGCTGTGCTGAGGGCTCAGCACCTTCACCTCCTGGCAGCTGAGACATACAAAGAGTTTGAACGCACCTATATTCCAGAGGACCAGAGACATGCCAACAAAAATTCCCAGTCAGCATTTTGTTACTCAGAAACCATTCCTGCTCCCACAGGGAAGGATGATGCCCAGCAGAAATCAGACATGGAGCTTCTTCGGTTTTCACTGGTTCTTATCCAGTCCTGGTTGACTCCGGTGCAGTACCTAAGCAAGGTATTCACAAACAATCTGGTTTTTGGCACCTCAGAC…	N/A	N/A
Rheiformes		Rheidae	Rhea_pennata	GCA_003342835.1		Yes	No	No	Yes	No	No	ATGGCTCCAGGGTCGTGGTTTTCTCCTCTCTTCATTGCTGTGATCGCACTGGGATTGCAGTGGCCAAAGGAAGCCGCAACCTTCCCAGCCATGCCCCTTTCCAATCTGTTTGCCAACGCTGTGCTGAGGGCTCAGCACCTTCACCTCCTGGCAGCTGAGACGTACAAAGAGTTTGAACGCACCTATATTCCAGAGGACCAGAGACATGCCAACAAAAATTCCCAGTCAGCATTTTGTTACTCAGAAACCATTCCTGCTCCCACAGGGAAGGATGATGCCCAGCAGAAATCAGACATGGAGCTTCTTCGGTTTTCACTGGTTCTTATCCAGTCCTGGTTGACTCCGGTGCAGTACCTAAGCAAGGTATTCACAAACAATCTGGTTTTTGGCACCTCAGAC…	N/A	N/A
Bucerotiformes		Phoeniculidae	Rhinopomastus_cyanomelas	VXBP00000000	B10K-DU-002-35	Yes	No	No	Yes	No	No	ATGGCTCCAGGGTCACGGTTTTCTCCTCTCCTCATTGCTGTGATCACTCTGGGGCTGCAGTGGCCACAGGAAGCAGCCACCTTCCCGGCCATGCCCCTTTCCAACCTGTTCGCCAACGCTGTGCTGAGGGCTCAGCACCTTCACCTCCTGGCTGCAGAGACATACAAGGAGTTCGAACGCACCTACATCCCAGAGGACCAAAGACACACCAACAAAAATTCCCAGGTGGCATTTTGTTACTCAGAAACCATCCCTGCTCCCACAGGGAAGGACGATGCCCAGCAGAAATCGGACATGGAGCTGCTTCGGTTTTCACTGGTTCTCATCCAGTCCTGGTTGACCCCGGTGCAATACCTGAGCAAGGTGTTCACAAACAACCTGGTGTTCGGCACCTCAGAC…	N/A	N/A
Charadriiformes		Glareolidae	Rhinoptilus_africanus	VXBO00000000	B10K-DU-002-36	Yes	No	No	Yes	No	No	ATGGCTCCAGGGTCCTGGTTTTCTCCTCTCCTCCTTGCTGTGATGGCTCTGGGACTGCAGTGGCCACAGGAAGCTGCCACCTTCCCGGCCATGCCCCTTTCCAACCTGTTTGCCAACGCTGTGCTGCGGGCTCAGCACCTTCACCTCCTGGCTGCCGAGACGTACAAAGAGTTCGAACGCACCTATATTCCAGAGGACCAGAGACATGCCAACAAAAATTCTCAGGCAGCATTTTGTTACTCGGAAACCATCCCCGCTCCCACAGGGAAGGATGACGCCCAGCAGAAATCGGATATGGAGCTGCTTCGGTTTTCACTGGTTCTCATCCAGTCCTGGTTGACCCCGGTGCAATACCTAAGCAAGGTCTTCACAAACAATCTGGTTTTCGGCACCTCAGAC…	N/A	N/A
Passeriformes	Oscine	Rhipiduridae	Rhipidura_dahli	VXAC00000000	B10K-DU-001-49	Yes	Yes	No	Yes	Yes	Yes	ATGGCTCCAGGGTCCTGGCTCTCTCCTCTGGCCATTGCCGTGATCACCCTGGGCCTGCAGTGGCCACAGCCAGCTGCCACCTTCCCGGCCATGCCCCTCTCCAGCCTGTTTGCCAACGCTGTGCTGAGGGCTCAGCACCTTCACCTCCTGGCTGCCGAGACCTACAAGGACTTTGAACGCAGCTACATCCCAGAGGACCAAAGGCACACCAACAAAAACTCCCAGGTAGCCTATTGCTACTCGGAAACCATCCCTGCTCCCACGGGGAAGGAGGATGCCCAGCAGAAATCGGACATGGAGCTTCTCCGGTTTTCCCTGGTTCTCATCCAGTCCTGGCTGACCCCAGTGCAGTACCTAAGCAAGATGTTCACAAACAATCTGGTTTTTGGCGCCTCAGAC…	ATGACTCCAGGGTCATGGTTCTCACCTCTTACCATTGCCATGATCACTCTGGGACTGCAGTGGCCACAACAAGCTGCCACCTTCCCGGCCATACCCCTTTCCAGCCTGTTTGCCAACGCTGTGCTGAGGGCTCAGCACCTTCACCTCCTGGCTGCCGAGACATACAAGGAGTTTGAACGCACCTATATTCCAGAGGACCAAAGACACACAAACAAGAATTCCCAGGTAGCATTTTGTTACTCGGAAACCATCCCTGCTCCCATGAAGAAGGATGATGCCCAGCAGAAATCAGACATGGAGCTTCTTCAGTTTTCCCTGGTTCTCATCCAGTCCTGGCTGACCCCAGTGCAGTACCTAAGCAAGATGTTCACAAACAATCTGGTTTTTGGCGCCTCAGAC…	N/A
Passeriformes	Oscine	Rhodinocichlidae	Rhodinocichla_rosea	VWYZ00000000	B10K-CU-031-12	Yes	Yes	No	Yes	Yes	Yes	ATGGCTCCAGGGTCCTGGCTCTCTCCTCTGGCCATTGCTGTGATCACCCTGGGACTGCAGTGGCCACAGGCAGCTGCCACCTTCCCGGCCATGCCCCTGTCCAGCCTGTTTGCCAATGCTGTGCTGAGGGCTCAGCACCTTCACCTCCTGGCTGCCGAGACCTACAAGGAGTTTGAACGCAGCTACATCCCAGAGGACCAAAGGCACACCAACAAAAACTCCCAGGTAGCCTACTGCTACTCAGAAACCATCCCTGCTCCCACGGGGAAGGAGGATGCCCAGCAGAAATCGGACATGGAGCTTCTCCGGTTTTCCCTGGTTCTCATCCAGTCCTGGCTGACTCCAGTGCAGTACCTGAGCAAGGTGTTCACAAACAACTTGGGTTTTGGCACCTCAGAC…	ATGGCTCCAGGGTCATGGTTCTCTCCTCTCACCATTGCCATGATCACTCTGGGACTGCAGTGGCCACAGCAAGCTGCCGCCTTCCCAACCGTGCCCCTTTCCAGCCTGTTTGCCAACGCTGTGCTGAGGGCTCAGCACCTTCACCTCCTGGCTGCTGAGACATACAAGGAGTTTGAACGCACCTATATTCCAGAGGACCAAAGACACACAAACAAGAATTCCCAGGTAGCATTTTGTTACTCGGAAACCATCCCTGCTCCCGTGAAGAAGGATGATGCTCAGCAGAAATCAGACATGGAGCTTCTTCAGTTCTCCCTGGTTCTCATCCAGTCCTGGCTGACCCCGGTGCAGTACTTAAGCAAGATGTTCACAAACAATCTGGTTTTTGGCACCTCAGAC…	N/A
Charadriiformes		Laridae	Rissa_tridactyla	VZUC00000000	OUT-0021	Yes	No	No	Yes	No	No	ATGGCTCCAGGGTCGTGGTTTTCTCCTCTCTTCATTGCTGCGATCGCTCTGGGACTGCAGTGGCCACAGGAAGCTGCCACCTTCCCGGCCATGCCCCTTTCCAACCTGTTTGCCAACGCCGTGCTGAGGGCTCAGCACCTTCACCTCCTGGCTGCCGAGACATACAAAGAGTTCGAACGCACCTATATTCCAGAGGACCAGAGACACGCCAACAAAAATTCTCAGGCAGCATTTTGTTACTCAGAAACCATCCCTGCTCCCACGGGGAAGGACGATGCCCAGCAGAAATCGGATATGGAGCTTCTTCGGTTTTCACTGGTTCTCATCCAGTCCTGGCTGACCCCGGTGCAATACCTAAGCAAGGTGTTCACAAACAATCTGGTTTTCGGCACCTCAGAC…	N/A	N/A
Charadriiformes		Rostratulidae	Rostratula_benghalensis	VXAI00000000	B10K-DU-006-20	Yes	No	No	Yes	No	No	ATGGCTCCAGGGTCATGGTTTTCTCCTCTCCTCGTTGCTGTGATCACTCTGGGGCTGCAGTGGCCACAGGAAGCTGCCACCTTCCCAGCCATGCCCCTTTCCAACCTGTTTGCCAACGCCGTGCTGAGGGCTCAGCACCTTCACCTCCTGGCTGCTGAGACATACAAAGAGTTTGAACGCACCTATATTCCAGAGGACCAGAGACATGCCAACAAAAATTCTCAGGCGGCTTTTTGTTACTCAGAAACCATCCCCGCTCCCACAGGGAAGGACGATGCCCAGCAGAAAACGGATATGGAACTTCTCCGGTTTTCACTGGTTCTCATCCAGTCCTGGCTGACCCCGGTGCAATACCTAAGCAAGGTCTTCACAAACAATCTGGTTTTCGGCACCTCAGAC…	N/A	N/A
Charadriiformes		Laridae	Rynchops_niger	VXBH00000000	B10K-DU-002-16	Yes	No	No	Yes	No	No	ATGGCTCCAGGGTCGTGGTTTTCTCCTCTCTTCATTGCTGTGATCGCTCTGGGACTTCAGTGGCCACAGGAAGCTGCCACCTTCCCGGCCATGCCCCTTTCCAACCTGTTTGCCAACGCCGTGCTGAGGGCTCAGCACCTTCACCTCCTGGCTGCCGAGACGTACAAAGAGTTCGAACGCACCTATATTCCAGAGGACCAGAGACACGCCAACAAAAATTCTCAGGCAGCATTTTGTTACTCAGAAACCATCCCTGCTCCCACGGGGAAGGATGATGCCCAGCAGAAATCGGATATGGAGCTTCTTCGGTTTTCACTGGTTCTCATCCAGTCCTGGCTGACCCCTGTGCAATATCTAAGCAAGGTGTTCACAAACAATCTGGTTTTCGGCACCTCAGAC…	N/A	N/A
Accipitriformes		Sagittariidae	Sagittarius_serpentarius	VWYJ00000000	B10K-DU-011-38	Yes	No	No	Yes	No	No	ATGGCTCCAGGGTCATGGTTTTCTCCTCTCTTCATTGCTGTGATCACTCTGGGACTGCAGTGGCCACAGGAAGCTGCCACCTTCCCGGCCATGCCCCTTTCCAACCTGTTTGCCAACGCTGTGCTGAGGGCTCAGCACCTTCACCTCCTGGCTGCAGAGACATACAAAGAGTTCGAACGCACCTATATTCCAGAGGACCAAAGACACGCCAACAAAAATTCCCAGGCAGCATTTTGTTACTCAGAAACCATCCCTGCTCCCACGGGGAAGGATGATGCCCAGCAGAAATCGGACATGGAGCTTCTTCGGTTTTCACTGGTTCTCATCCAGTCCTGGCTGACCCCGGTGCAATACCTAAGCAAGGTGTTCACAAACAACCTGGTTTTTGGCACCTCAGAC…	N/A	N/A
Passeriformes	Suboscine	Thamnophilidae	Sakesphorus_luctuosus	VWZD00000000	B10K-DU-001-06	Yes	Yes	No	Yes	Yes	No	ATGGCTCCAGGGTCCTGGTTTTCTCCTCTGGCCATTGCCATGATCTCTCTGGGGCTGCAGTGCCCACAGCCAGGTGCCACCTTCCCAGCCATGCCCCTCTCCAGCCTCTTTGCCAACGCTGTGCTGAGGGCTCAGCACCTTCACCTCCTGGCTGCTGAGACCTACAAGGAGTTTGAACGCAGCTACATCCCAGAGGAGCAGAGACACACCAACAAAAATTCCCAGGTGGCCTATTGCTACTCAGAGACCATCCCTGCCCCCACGGGGAAGGATGATGCCCAGCAGAAGTCGGACATGGAGCTGCTTCGTTTTTCCCTGGTTCTCATCCAGTCCTGGCTGAGCCCAGTGCAGCACCTCAGCAAGGTGTTCACCAACAACCTGGTGTTTGGCACCTCAGAC…	ATGGCTCCAGGGTCCTGGTTTTCTCCTCTGGCCATTGCCATGATCTCTCTGGGGCTGCAGTGCCCACAGCCAGGTGCCACCTTCCCAGCCATGCCCCTCTCCAGCCTCTTTGCCAACGCTGTGCTGAGGGCTCAGCACCTTCACCTTCTGGCTGCCGACACCTACAAGGAGTTCGAACGCACCTACATTCCAGAGGACCAAAGGCACACAAACAAGAATTCCCAGGGAGCATTTTGTTACTCAGAAACCATCCCTGCTCCCATGAAAAAGGATGATGCCCAGCAGAAATCGGACATGGAGCTGCTTCGGATCTCGCTGGTTCTCATCCAGTCCTGGCTGAGCCCAGTGCAGTACCTCAGCAAGGTGTTCCCAAACAACCTGGTTTTCGGCACCTCAGAC…	N/A
Passeriformes	Suboscine	Sapayoidae	Sapayoa_aenigma	VZSY00000000	B10K-DU-030-41	Yes	Yes	No	Yes	Yes	Yes	ATGGCTCCAGGGTCCTGGTTTTCTCCTCTGGCCATTGCCATGATCACTCTGGGACTGCAGTGGCCACAGCAAGTTGCCACCTTCCCAGCCATGCCCCTTTCCAGCCTGTTTGCCAACGCTGTGCTGAGGGCTCAGCACCTTCACCTCCTGGCTGCTGAGACCTACAAGGAGTTTGAACGCAGCTATATTCCAGAGGACCAAAGACACACCAACAAAAATTCCCAGGTGGCATATTGCTACTCAGAGACCATCCCTGCTCCCACAGGGAAGGACGATGCGCAGCAGAAATCAGACATGGAGCTGCTTCGTTTTTCCCTGGTTCTCATCCAGTCCTGGCTGACCCCGATGCAGTACCTGAGCAAGGTGTTCACAAACAACCTGGTTTTTGGCACCTCAGAC…	ATGGCTCCAGGGTCCTGGTTCTCTCCTCTGGCCATTGCTGTGCTCACTCTGGGACTGCAGTGGCCACAGCAGGCTGCCACCTTCCCGGCCATGCCCCTTTCCAGCCTATTTGCCAACGCTGTGCTGAGGGCTCAGCACCTTCACCTCCTGGCTGCTGAGACCTACAAGGAATTTGAACGTACCTATATTCCAGAGGACCAAAGGCACACAAACAAGAATTCCCAGGCAGCGTTTTGTTACTCGGAAACCATCCCTGCTCCCATGAAGAAGGATGATGCGCAGCAGAAATCAGACATGGAGCTGCTTCGGTTTTCCCTGGTTCTCATCCAGTCCTGGCTGACCCCGGTGCAGTACCTGAGCAAGGTGTTCACAAACAACCTGGTTTTCGGCACCTCGGAC…	N/A
Passeriformes	Oscine	Muscicapidae	Saxicola_maurus	GCA_900205225.1		Yes	Yes	No	Yes	Yes	Yes	ATGGCTCCAGGGTCCTGGCTCTCTCCTCTGGCCATTGCTGTGATCACCCTGGGACTGCAGTGGCCACAGCCAGCTGCCACCTTCCCGGCCATGCCCCTGTCCAGCCTGTTTGCCAACGCTGTGCTGAGGGCTCAGCACCTTCACCTCCTGGCTGCTGAGACCTACAAGGAGTTTGAACGCAGCTACATCCCAGAGGACCAAAGGCACACCAACAAAAACTCCCAGGTGGCCTACTGCTACTCAGAAACCATCCCTGCTCCCACGGGGAAGGAGGATGCCCAGCAGAAATCGGACATGGAGCTTCTCCGGTTTTCCCTGGTTCTCATCCAGTCCTGGCTGACCCCAGTGCAGTACCTGAGCAAGGTGTTCACAAACAACTTGGTTTTTGTCACCTCAGAC…	ATGGCTCCAGGCTCCTGGCTCTCTCCTCTCACCATTGCTGTCATCACTCTGGGACTGCAGGGGCCACAGCAAGCTGCCACCTTCCCAGCCATCCCCCTTTCCAGCCTGTTTGCCAACGCTGTGCTGAGGGCTCAGCACCTTCACCTCCTGGCTGCAGAGACATACAAGGAGTTTGAACGCACCTATATTCCAGAGGAACAAAGGCACACAAACAAGAATTCCCAGGTAGCATTTTGCTACTCAGAAACCATCCCTGCTCCCATGAAGAAGGATGATGCCCAGCAGAAATCAGACATGGAGCTTCTTCAGTTTTCCCTGATTCTCATCCAGTCCTGGCTGACCCCGGTGCAGTACCTGAGCAAGATGTTCACAAACAATTTGGTTTTTGGCACCTCAGAC…	N/A
Passeriformes	Suboscine	Scleruridae	Sclerurus_mexicanus	VWZF00000000	B10K-DU-001-03	Yes	Yes	No	Yes	Yes	Yes	ATGGCTCCAGGCTCCTGGTTTCCTCCCCTGGCCATTGCCTTGATCGCTCTGGGGCTGCAGTGGCCACAGCCAGCTGCCACCTTCCCGGCCATGCCCCTGTCCAGCCTGTTTGCCAACGCTGTGCTGAGGGCTCAGCACCTTCACCTCCTGGCTGCCGAGACCTACAAGGAGTTTGAACGCAGCTATATTCCAGAGGACCAAAGACACACCAACAAAAACTCCCCCGTGGCATATTGCTACTCAGAGACCATCCCTGCTCCCACGGGGAAGGAGGATGCCCAGCAGAAATCGGACATGGAGCTGCTCCGCTTCTCCCTGGTTCTCATCCAGTCCTGGCTGGCCCCAGTGCAGTACCTCGGCAAGGTGTTCACCAACAACCTGGTTTTCGGCACCACAGAC…	ATGGCTCCAGGGTCGTGGTTTCCTCCTCTGGCCATTGCCGTGATCACCGTGGGGCTGCAGTGGCCACAGCCAGCTGCCACCTTCCCGGCCATGCCCCTGTCCAGCCTGTTTGCCAACGCTGTGCTGAGGGCTCAGCACCTTCACCTCCTGGCTGCCGAGACCTACAAGGAGTTTGAACGCACCTATATTCCAGAGGACCAAAGGCACACAAACAAGAACTCCCAGGTAGCATTTTGTTACTCGGAAACCATCCCTGCTCCCATGAAAAAGGATGATGCCCAGCAGAAATCGGACACGGAGCTGCTTCGGATTTCCCTGGGTCTCATCCAGTCCTGGCTGACCCCGGTGCAGTACCTAAGCAAGGTGTTCACAAACAACCTGGTTTTTGGCACCTCAGAC…	N/A
Pelecaniformes		Scopidae	Scopus_umbretta	VZTL00000000	B10K-DU-002-70	Yes	No	No	Yes	No	No	ATGGCTCCAGGGTCGTGGTTTTCTCCTCTCTTCATTGCTGTGATCACTCTGGGACTGCAGTGGCCACAGGAAGCTGCCACCTTCCCAGCCATGCCCCTTTCCAACCTGTTTGCCAATGCTGTGCTGAGGGCTCAGCACCTTCACCTCCTGGCTGCTGAGACATACAAAGAGTTCGAACGCACCTATATTCCGGAGGACCAAAGACACGCCAACAAAAATTCCCAGGCAGCATTTTGTTACTCGGAAACCATCCCTGCTCCTACAGGGAAGGATGATGCCCAGCAGAAATCGGACATGGAGCTTCTTCGGTTTTCACTGGTTCTCATCCAGTCCTGGTTGACGCCGGTGCAATACCTAAGCAAGGTGTTCACAAACAATCTGGTTTTTGGCACCTCAGAC…	N/A	N/A
Passeriformes	Suboscine	Rhinocryptidae	Scytalopus_superciliaris	VXBX00000000	B10K-DU-002-46	Yes	No	No	Yes	Yes	No	ATGGCTCCAGGCTCCTGGTTTTGCCCCCTGGCCATTGCCGTGGTCACTCTGGGGCTGCAGTGGCCACAGCCCGTTGTCACCTTCCCGGCCATGCCCCTGTCCAGCCTGTTTGCCAACGCTGTGCTGAGGGCTCAGCACCTTCACCTGCTGGCTGCCGAGACCTACAAGGAGTTTGAACGCAGCTATATTCCAGAGGACCAAAGACACACCAACAAAAATTCCCAGGTGGCATATTGCTACTCAGAGACCATCCCTGCTCCCACGGGGAAGGAGGATGCCCAGCAGAAATCGGACATGGAGCTGCTCCGTTTTTCCCTGGTCCTCATCCAGTCCTGGCTGACCCCAGTGCAGTACCTTGGCAAGGTGTTCACCAACAACCTGGTTTTTGGCACCTCAGAC…	N/A	N/A
Passeriformes	Suboscine	Eurylaimidae	Serilophus_lunatus	VXBA00000000	B10K-DU-002-03	Yes	Yes	No	Yes	Yes	Yes	ATGGCTCCAGGGTCCTGGTTTTCTCCTCTGGCCATTGCTGTGATCACTCTGGGGCTACAGTGGCCACAGCAAGTTGTCACCTTCCCGGCCATGCCCCTTTCCAGCCTGTTTGCCAACGCTGTGCTGAGGGCTCAGCACCTTCACCTCCTGGCTGCTGAGACCTACAAGGAGTTTGAGCGCAGCTATATTCCAGAGGACCAAAGACACACCAACAAAAATTCCCAGGTGCCATATTGCTACTCAGAGACCATCCCTGCTCCCACAGGGAAGGACGATGCCCAGCAGAAATCGGACATGGAGCTGCTTCGTTTTTCCCTGGTTCTCATCCAGTCCTGGCTGACCCCGGTGCAGTACCTGAGCAAGGTGTTCACAAACAACCTGGTTTTTGGCACCTCAGAC…	ATGGCTCCAGGGTCCTGGTTCTCTCCTCTGGCCATTGCTGTGATCACTCTGGGCCTGCAGTGGCCACAGCAGGCTGCCACCTTCCCGGCCGTGCCCCTTTCCAGGCTGTTTGCCAATGCTGTGCTGAGGGCTCAACACCTTCACCTCCTGGCTGCCGAGACCTACAAGGAGTTTGAGCGCAGCTATATTCCAGAGGACCAAAGACACACAAACAAGAATTCCCAGGCAGCATTTTGTTACTCAGAAACCATCCCTGCTCCCATGAAGAAGGATGATGCCCAGCAGAAATCAGACATGGAGCTGCTCCGGTTTTCCCTGGTTCTCATCCAGTCCTGGCTGACCCCGGTGCAGTACCTGAGCAAGGTGTTCACAAACAACCTGGTTTTTGGCACCTCAGAC…	N/A
Passeriformes	Oscine	Fringillidae	Serinus_canaria	GCA_007115625.1		Yes	Yes	Yes	Yes	Yes	Yes	ATGGCTCCAGGGTCCTGGCTCTCTCCTCTGGCCATTGCTGTGATCACCCTGGGACTGCAATGGCCACAGGCAGCTGCCACCTTCCCAGCCATGCCCCTGTCCAGCCTGTTTGCCAACGCTGTGCTGAGGGCTCAGCACCTTCACCTCCTGGCTGCTGAGACCTACAAGGAGTTTGAACGCAGCTACATCCCAGAGAACCAAAGGCACACCAACAAAAACTCCCAGGTAGCCTACTGCTACTCAGAAACCATCCCTGCTCCCACGGGGAAGGAGGATGCCCAGCAGAAATCGGACATGGAGCTTCTCCGGTTTTCCCTGGTTCTCATCCAGTCCTGGCTGACCCCAGTGCAGTATCTGAGCAAGGTGTTCACAAACAACTTGGTTTTTGGCACCTCAGAC…	ATGGCTCCAGGGTCATGGTTCTCTCCTCTCACCATTGCCATGATCACTCTGGGACTGCAGTGGCCACAGCAAGCTGCCGCCTTCCCGACCGTGCCCCTTTCCAGCCTGTTTGCCAACGCTGTGCTGAGGGCTCAGCACCTGCACCTCCTGGCTGCCGAGACGTACAAGGAGTTCGAACGCACCTATATTCCAGAGGACCAAAGACACACAAACAAGAATTCCCAGGTAGCATTTTGTTACTCGGAAACCATCCCTGCTCCCATGAAGAAGGATGATGCTCAGCAGAAATCAGACATCGAACTTCTTCAGGTTTCCCTGGTTCTCATCCAGTCCTGGCTGACCCCGGTGCAGTACCTAAGCAAGATGTTCACAAACAATCTGGTTTTTGGCACCTCAGAC…	N/A
Passeriformes	Oscine	Parulidae	Setophaga_coronata	GCA_001746935.2		Yes	Yes	No	Yes	No	Yes	ATGGCTCCAGGGTCCTGGCTCTCTCCTCTGGCCATTGCTGTGATCACCCTGGGACTGCAGGGGCCACAGGCAGCTGCCACCTTCCCGGCCATGCCCCTGTCCAGCCTGTTTGCCAACGCTGTGCTAAGGGCTCAGCACCTTCACCACCTGGCTGCTGAGACCTACAAGGAGTTTGAACGCAGCTACATCCCAGAGGACCAAAGGCACACCAACAAAAACTCCCAGGTAGCCTACTGCTACTCAGAAACCATCCCTGCTCCCACAGGGAAGGAGGATGCCCAGCAGAAATCGGACATGGAGCTTCTCCGGTTTTCTCTGGTTCTCATCCAGTCCTGGCTGACCCCAGTGCAGTACCTGAGCAAGGTGTTAACAAACAACTTGGTTTTTGGCACCTCAGAC…	ATGGCTCCAGGGTCATGGTTGTCTCCTCTCACCATTGCCATGATCACTCTGGGACTGCAGTGGCCACAGCAAGCTGCCACCTTCCCCACCGTGCCTCTTTCCAGCCTGTTTGCCAACGCTGTGCTGAGGGCTCAGCACCTTCACCTCCTGGCTGCCGAGACATACAAGGAGTTTGAACGCACCTATATTCCAGAGGACCAAAGACACACAAACAAGAATTCCCAGGTAGCATTTTGTTACTCGGAAACCATCCCTGCTCCCATGAAGAAGGATGATGCTCAACAGAAATCAGACATGGAGCTTCTTCAGTTTTCCCTGATTCTCATCCAGTCCTGGCTGACCCCGGTGCAGTACCTAAGCAAGATGTTCACAAACAATCTCGTTTTTGGCACCTCAGAC…	N/A
Passeriformes	Oscine	Parulidae	Setophaga_kirtlandii	VXAS00000000	B10K-DU-001-45	Yes	Yes	No	Yes	Yes	No	ATGGCTCCAGGGTCCTGGCTCTCTCCTCTGGCCATTGCTGTGATCACCCTGGGACTGCAGGGGCCACAGGCAGCTACCACCTTCCCGGCCATGCCCCTGTCCAGCCTGTTTGCCAATGCTGTGCTAAGGGCTCAGCACCTTCACCTCCTGGCTGCTGAGACCTACAAGGAGTTTGAACGCAGATACATCCCAGAGGACCAAAGGCACACCAACAAAAACTCCCAGGTAGCCTACTGCTACTCAGAAACCATCCCTGCTCCCACAGGGAAGGAGGATGCCCAGCAGAAATCGGACATGGAGCTTCTCCGGTTTTCTCTGGTTCTCATCCAGTCCTGGCTGACCCCAGTGCAGTACCTGAGCAAGGTGTTAACAAACAACTTGGTTTTTGGCACCTCAGAC…	ATGGCTCCAGGGTCATGGTTGTCTCCTCTCACCATTGCCATGATCACTCTGGGACTGCAGTGGCCACAGCAAGCTGCCACCTTCCCCACTGTGCCCCTTTCCAGCCTGTTTGCCAACGCTGTGCTGAGGGCTCAGCACCTTCACCTCCTGGCTGCCGAGACATACAAGGAGTTTGAACGCACCTATATTCCAGAGGACCAAAGACACACAAACAAGAATTCCCAGGTAGCATTTTGTTACTCGGAAACCATCCCTGCTCCCATGAAGAAGGATGATGCTCAGCAGAAATCAGACATGGAGCTTCTTCAGTTTTCCCTGATTCTCATCCAGTCCTGGCTGACCCCGGTGCAGTACCTAAGCAAGATGTTCACAAACAATCTCGTTTTTGGCACCTCAGAC…	N/A
Passeriformes	Oscine	Paradoxornithidae	Sinosuthora_webbiana	VXBN00000000	B10K-DU-002-08	Yes	Yes	No	Yes	Yes	Yes	ATGGCTCCAGGCTCCTGGCTCTCTCCTCTGGCCATTGCTGCGATCACCCTGGGACTGCAGTGGCCACAGCCAGTTGCCACCTTCCCGGCCATGCCCCTGTCCAGCCTGTTTGCCAACGCTGTGCTGAGGGCTCAGCACCTTCACCTCCTGGCTGCTGAGACCTACAAAGAGTTTGAACGCAGCTACATCCCAGAAGACCAAAGGCACACCAACAAAAACTCCCATGTAGCCTACTGCTACTCAGAAACCATCCCTGCTCCCACAGGAAAGGAGGATGCCCAGCAGAAATCGGACATGGAGCTTCTCCGGTTTTCCCTGGTTCTCATCCAGTCCTGGCTGACCCCAGTGCAGTACCTAAGCAAGATGTTCACAAACAATCTGGTTTTCGGCACCTCAGAC…	ATGGCTCCAGGGTCATTGTTCTCTCCTCTTGCCATTGCTATGATCACTCTGGGACTGCAGTGGCCACAACAAGCTGCTACCTTCCCGGCCATACCCCTTTCCAGCCTGGTTGCCAATGCTGTGCTGAGGGCTCAGCACCTTCACCTCCTGGCCGCTGAGATATACAAGGAGTTTGAACGCACCTATATTCCAGAGGACCAAAGACACACAAACAAGAATACTCAGTTAGTGTTTTGTTACTCGGAAACCATCCCTGTTCCCATGAAGAAGGATGATGCCCAGCAGAAATCAGACATTGATCTTCTTCAGTTTTCCCTGGTTCTCATCCAGTCCTGGCTGACCCCAGTGCAGTACCTAAGCAAGATGTTCACAAACAATCTGGTTTTCGGCACCTCAGAC…	N/A
Passeriformes	Oscine	Sittidae	Sitta_europaea	VXBS00000000	B10K-DU-002-25	Yes	Yes	No	Yes	No	No	ATGGCTCCAGGGTCCTGGCTCTCTCCTCTGGCCATTGCTGTGATCACACTGGGACTGCAGTGGCCACAACCAGCTGCCACCTTCCCAGCCATGCCCCTGTCCAGCCTGTTTGCCAACGCTGTGCTGAGGGCTCAGCATCTTCACCTCCTGGCTGCTGAGACCTACAAGGAGTTTGAACGCAGCTACATCCCAGAGGACCAAAGGCACACCAACAAGAACTCCCAGGTAGCCTACTGTTACTCAGAAACCATCCCTGCTCCCACAGGGAAGGAGGATGCTCAGCAGAAATCGGACATGGAGCTTCTCCGGTTTTCCCTGGTTCTCATCCAGTCCTGGCTGACCCCAGTGCAGTACCTGAGCAAGGTGTTCACAAATAACTTGGTTTTTGGCACCTCAGAC…	ATGGCTTCAGGGTCATGGTTCTCTCCTCTCGCCATTGCCATGATCACTCTGGGACTACAGTGGCCACAGCAAGCTGCCACCTTCCCAGCCATACCCCTTTCCAGCCTGTTTTCCAACGCTGTGCTGAGGGCTCAGCACCTTCACCTCCTGGCTGCTGAGACATACAAGGAGTTTGAACGCACCTATATTCCAGAAGACCAAAGACAAACAAACAAGAATTTCCAGGTAGCATTTTGTTACTCGGAAACCATCCCTGCTCCCATGAAGAAGGATGATGCCCAGCAGAAATCAGACATTGAGCTTCTTCAGTTTTCCCTGGTTCTCATCCAGTCCTGGCTGACCCCAGTGCAGTACCTAAGCAAGATGTTCACAAACAATCTGGTTTTTGGTGCGTCAGAC…	N/A
Passeriformes	Suboscine	Calyptomenidae	Smithornis_capensis	VWYW00000000	B10K-CU-031-20	Yes	Yes	No	Yes	No	Yes	ATGGCTCCAGGGTCCTGGTTCTCTCCTCTGGCCATTGCTGTGATCACTCTGGGACTGCAGTGGCCACAGCAGGCTGCCACCTTCCCGGCCATGCCCCTTTCCAGCCTGTTTGCCAACGCTGTGCTGAGGGCTCAGCACCTTCACCTCCTGGCTGCTGAGACCTACAAGGAGTTTGAACGCAGCTATATTCCAGAGGACCAAAGACACACCAACAAAAATTCCCAGGTGCCATATTGCTACTCAGAGACCATCCCTGCTCCCACAGGGAAGGAGGATGCCCAGCAGAAATCGGACATGGAGCTGCTTCGTTTCTCCCTGGTTCTCATCCAGTCCTGGCTGAGCCCAGTGCAGTACCTGAGCAAGGTGTTCACAAACAACCTGGTGTTTGGCACCTCAGAC…	ATGGCTCCAGGGTCCTGGTTCTCTCCTCTGGCCATTGCTGTGATCACTCTGGGACTGCAGTGGCCACAGCAGGCTGCCACCTTCCCAGCCATGCCCCTTTCCAGCCTGTTTGCCAACGCTGTGCTGAGGGCTCAGCACCTTCACCTCCTGGCTGCTGAGACCTACAAGGAGTTTGAACGCACCTATATTCCAGAGGACCAAAGACACACAAACAAGAATTCCCAGGCAGCATTTTGTTACTCGGAAACCATCCCTGCTCCCATGAAGAAGGATGATGCCCAGCAGAAATCAGATATGGAGCTGCTTCGATTTTCCCTGCTTCTCATCCAGTCCTGGCTGACCCCAGTGCAGTACCTGAGCAAGGTGTTCACAAACAACCTCGTTTTTGGCACCTCAGAC…	N/A
Passeriformes	Oscine	Fringillidae	Spinus_cucullatus	OQ446796-OQ446797		Yes	Yes	No	Yes	No	Yes	ATGGCTCCAGGGTCCTGGCTCTCTCCTCTGGCCATTGCTGTGATCACCCTGGGACTGCAGTGGCCACAGGCAGCTGCCACCTTCCCGGCCATGCCCCTGTCCAGCCTGTTTGCCAACGCTGTGCTGAGGGCTCAGCACCTTCACCTCCTGGCTGCTGAGACCTACAAGGAGTTTGAACACAGCTACATCCCAGAGAACCAAAGGCACACCAACAAAAACTCCCAGGTAGCCTACTGCTACTCAGAAACCATCCCTGCTCCCACGGGGAAGGAGGATGCCCAGCAGAAATCGGACATGGAGCTTCTCCGGTTTTCCCTGGTTCTCATCCAGTCCTGGCTGACCCCAGTGCAGTATCTGAGCAAGGTGTTCACAAACAACTTGGTTTTTGGCACCTCAGAC…	ATGGCTCCAGGGTCATGGTTCTCTCCTCTCACCATTGCCATGATCACTCTGGGACTGCAGTGGCCACAGCAAGCTGCCGCCTTCCCAACCGTGCCCCTTTCCAGCCTGTTTGCCAACGCTGTGCTGAGGGCTCAGCACCTGCACCTCCTGGCTGCCGAGACGTACAAGGAGTTCGAACGCACCTATATTCCAGAGGACCAAAGACACACAAACAAGAATTCCCAGGTAGCATTTTGTTACTCGGAAACCATCCCTGCTCCCATGAAGAAGGATGATGCTCAGCAGAAATCAGACATCGAACTTCTTCAGGTTTCCCTGGTTCTCATCCAGTCTTGGCTGACCCCGGTGCAGTACCTAAGCAAGATGTTCACAAACAATCTGGTTTTTGGCACCTCAGAC…	N/A
Passeriformes	Oscine	Passerellidae	Spizella_passerina	WBNQ00000000	B10K-DU-023-52	No	Yes	No	Yes	Yes	No	N/A	ATGGCTCCAGGGTCATGGTTCTCTCCTCTCACCATTGCCGTGATCACTCTGGGACTGCAGTGGCCACAGCAAGCTGCCGCCTTCCCCACCGTGCCCCTTTCCAGCCTGTTTGCCAACGCTGTGCTGAGGGCTCAGCACCTTCACCTCCTGGCTGCCGAGACATACAAGGAGTTTGAACGCACCTATATTCCAGAGGACCAAAGACACACAAACAAGAATTCCCAGGTAGCATTTTGTTACTCGGAAACCATCCCTGCTCCTGTGAAGAAGGATGATGCTCAGCAGAAATCAGACATGGAGCTTCTTCAGTTCTCCCTGATTCTCATCCAGTCCTGGCTGACCCCGGTGCAGTACCTAAGCAAGATGTTCACAAACAATCTGGTTTTTGGCACCTCAGAC…	partial sequence
Passeriformes	Oscine	Thraupidae	Sporophila_hypoxantha	GCA_002167245.1		Yes	Yes	No	Yes	No	No	ATGGCTCCAGGGTCCTGGCTCTCTCCTCTGGCCATTGCTGTGATCGCCCTGGGACTGCAGTGGCCACAGGCAGCTGCCACCTTCCCGGCCATGCCCCTGTCCAGCCTGTTTGCCAACGCTGTGCTGAGGGCTCAGCACCTTCACCTCCTGGCTGCTGAGACCTACAAGGAGTTTGAACGCAGCTACATCCCAGAGGACCAAAGGCACACCAACAAAAACTCCCAGGTAGCCTACTGCTACTCAGAAACCATCCCTGCTCCCACGGGGAAGGAGGATGCCCAGCAGAAATCGGACATGGAGCTTCTCCGGTTTTCCCTGGTTCTCATCCAGTCCTGGCTGACCCCAGTGCAATACCTGAGCAAGGTGTTCACAAACAACTTGGTTTTTGGCACCTCAGAC…	ATGGCTCCAGGGTCATGGTTCTCTCCTCTCATCATTGCCATAATCACCCTGGGACTGCAGTGGCCACAGCAAGCTGCCGCCTTCCCGACCGTGCCCCTTTCCAGCCTGTTTGCCAACGCTGTGCTGAGGGCTCAGCACCTTCACCTCCTGGCTGCCGAGACATACAAGGAGTTTGAACGCACCTATATTCCAGAGGACCAAAGACACACAAACAAGAATTCCCAGGTAGCATTTTGTTACTCGGAAACCATCCCTGCTCCCGTGAAGAAGGATGATGCTCAGCAGAAATCAGACATGGAGCTTCTTCAGTTCTCCCTGGTTCTCATCCAGTCCTGGCTGACCCCGGTGCAGTACCTAAGCAAGATGTTCACAAACAATCTGGTTTTTGGCACCTCAGAC…	N/A
Caprimulgiformes		Steatornithidae	Steatornis_caripensis	GCA_013398225.1		Yes	No	No	Yes	No	No	ATGGCTCCAGGGTCATGGTTTTCTCCTCTCTTCATCATTGTGATCACTCTGGGACTGCAGTGGCCACAGGAAGCTGCCACCTTCCCGGCCATGCCCCTTCCCAACCTCTTTGCCAACGCTGTGCTGAGGGCTCAGCACCTTCACCTCCTGGCTGCCGAGACATACAAAGAGTTCGAACGCACTTATATTCCAGAGGACCAAAGACACGCCAACAAAAACTCCCAGGCAGCATTTTGTTACTCAGAAACCATCCCTGCTCCCACAGGGAAGGATGATGCCCAACAGAAATCAGACATGGAGCTTCTTCGGTTTTCCCTGGTTCTCATCCAGTCCTGGCTGACCCCGGTACAATACCTAAGCAAGGTGTTCACAAACAATCTGGTATTTGGCACTTCAGAC…	N/A	N/A
Charadriiformes		Stercorariidae	Stercorarius_parasiticus	VWZL00000000	B10K-DU-001-20	Yes	No	No	Yes	No	No	ATGGCTCCAGGGTCGTGGTTTTCTCCTCTCTTCATTGCTGTGATCACTCTGGGACTGCAGTGGCCACAGGAAGCTGCCACCTTCCCGGCCATGCCCCTTTCCAACCTGTTTGCCAACGCCGTGCTGAGGGCTCAGCACCTTCACCTCCTGGCTGCCGAGACATACAAAGAGTTCGAACGCACCTATATTCCAGAGGACCAGAGACACGCCAACAAAAATTCTCAGGCAGCGTTTTGTTACTCAGAAACCATCCCTGCTCCCACGGGGAAGGATGATGCCCAGCAGAAATCGGATATGGAGCTTCTTCGGTTTTCACTGGTTCTCATCCAGTCCTGGCTGACCCCGGTGCAATACCTAAGCAAGGTGTTCACAAACAATCTGGTTTTCGGCACCTCAGAC…	N/A	N/A
Passeriformes	Oscine	Zosteropidae	Sterrhoptilus_dennistouni	VWZU00000000	B10K-DU-001-27	Yes	Yes	No	Yes	Yes	Yes	ATGGCTCCAGGGTCCTGGCTCTCTCCTCTGGCCATTGCTGTGATCACCCTGGGACTGCAGTGGCCACAGCCAGCTGCCACCTTCCCAGCCATGCCCCTGTCCAGCCTGTTTGCCAACGCTGTGCTGAGGGCTCAGCATCTTCACCTCTTGGCTGCCGAGACCTACAAAGAGTTTGAACGCAGCTACATCCCAGAAGACCAAAGGCACACCAACAAAAACTCCCAGGTAGCCTACTGCTACTCAGAAACCATCCCTGCTCCCACAGGAAAGGAGGACGCCCAGCAGAAATCGGACATGGAGCTTCTCCGGTTTTCCCTGGTTCTCATCCAGTCCTGGCTGACCCCAGTGCAGTACCTGAGCAAGGTGTTCACAAACAACTTGGTTTTTGGCACCTCAGAC…	ATGGCTCCAGGGTCATTGTTCTCTCCTCTGGCCATTGCTGTGATCACTCTGGGACTGCAGTGGCCACAACAAGCTGCCACCTTCCCGGCCATACCCCTTTCCAGCCTGTTTGCCAATGCTGTGCTGAGGGCTCAGCACCTTCACCTCCTGGCTGCTGAGACATACAAGGAGTTTGAACGCACCTATATTCCAGAGGACCAAAGACACACAAACAAGAATACCCAGGTAGCATTTTGTTACTCGGAAACCATCCCTGCTCCCATGAAGAAGGATGATGCCCAGCAGAAATCAGACATTGAACTTCTTCAGTTTTCCCTGGTTCTCATCCAGTCCTGGCTGACCCCAGTGCAGTACCTGAGCAAGGTGTTCACAAACAACTTGGTTTTTGGCACCTCAGAC…	N/A
Columbiformes		Columbidae	Streptopelia_turtur	GCA_901699155.2		Yes	No	No	Yes	No	No	ATGGCTCCAGGGTCGTGGTTTTCTCCTCTCTTCATCGCCGTGGTGGCCCTGGGGCTGCAGTGGCCTCAAGAAGCCGCCACCTTCCCGGCCATGCCCCTCTCCAACCTGTTTGCCAACGCCGTGCTGAGGGCTCAGCACCTTCACCTCCTGGCTGCCGAGACATACAAAGAGTTCGAACGCACCTATATTCCAGAGGACCAGCGACACACCAATAAAAACTCTCAGGCATTTTGTTACTCAGAAACCATCCCTGCGCCCACGGGGAAGGATGATGCCCAGCAGAAATCGGACATGGAGCTGCTTCGGTTTTCACTGGTTCTCATCCAGTCCTGGCTGAGCCCCGTGCAATACCTAAGCAAGGTGTTCACAAACAACCTGGTTTTCGGGACCTCAGACAGA…	N/A	N/A
Psittaciformes		Strigopidae	Strigops_habroptila	GCA_004027225.2		Yes	No	Yes	Yes	No	Yes	ATGGCTCCAGGGTCATGGTTGTCTCCTCTCTTCCTTGCTGTGATTGCTCTGGGTCTGCAGTGGCCACAGGAAGCTGCCACCTTCCCGGCCATGCCCCTTTCCAACCTGTTTGCCAACGCTGTGCTGAGGGCTCAGCACCTTCACCTCCTGGCTGCTGAGACATACAAAGAGTTCGAACGCACCTATATTCCAGAGGACCAAAGACACGCCAACAAAAATTCCCAGGCAGCGTTTTGTTACTCAGAAACCATCCCTGCTCCCACGGGGAAGGACGATGCCCAGCAGAAATCGGACATGGAGCTTCTCCGGTTCTCGCTGGTTCTCATCCAGTCCTGGCTGACCCCGGTGCAATACCTAAGCAAGGTGTTCACAAACAACCTGGTTTTTGGCACCTCAGAC…	N/A	N/A
Strigiformes		Strigidae	Strix_occidentalis_caurina	GCA_002372975.2		Yes	No	No	Yes	No	No	ATGGCTCCAGGGTCATGGTTTTCTCCTCTCCTCATTGCTGTGATCACCCTGGGACTGCAGTGGCCACAGGAAGCTGCCACCTTCCCGGCCATGCCCCTTTCCAACCTGTTTGCCAATGCTGTGGTGAGGGCTCAGCACCTTCATCTCCTGGCTGCCGAGACATACAAGGAGTTCGAACGCACCTATATTCCAGAGGACCAAAGGCACGCCAACAAAAATTCCCAGGCAGCATTTTGTTACTCGGAAACCATCCCTGCTCCCACGGGGAAGGATGATGCCCAGCAGAAATCGGACATGGAGCTTCTTCGGTTTTCACTGGTTCTCATCCAGTCCTGGTTGACCCCAGTACAATACTTAAGCAAAGTGTTCACAAACAATCTGGTTTTCGGCACCTCAGAC…	N/A	N/A
Passeriformes	Oscine	Corcoracidae	Struthidea_cinerea	VZTI00000000	B10K-DU-029-33	Yes	No	No	Yes	No	No	ATGGCTCCAGGGTCCTGGCTCTCTCCTCTGGCCATTGCAGTGATCACCCTGGGACTGCAGTGGCCCCAGCTAGCTGCCACCTTCCCGGCCATGCCCCTCTCCAGCCTGTTTGCCAACGCTGTGCTGAGGGCTCAGCACCTTCACCTCCTGGCTGCCGAGACCTACAAGGAGTTTGAACGCAGCTACATCCCAGAGGACCAAAGGCACACCAACAAAAACTCCCAGGTAGCCTACTGCTACTCAGAAACCATCCCTGCTCCCACGGGGAAGGAGGATGCCCAGCAGAAATCGGACATGGAGCTTCTCCGGTTTTCCCTGGTTCTCATCCAGTCCTGGCTGACCCCGGTGCAGTACCTAGGCAAGATGTTCACAAACAATCTGGTTATTGGCACCTCAGAC…	N/A	N/A
Struthioniformes		Struthionidae	Struthio_camelus	GCA_000698965.1		No	No	Yes	No	No	No	N/A	N/A	partial sequence
Passeriformes	Oscine	Sturnidae	Sturnus_vulgaris	GCA_001447265.1		Yes	Yes	Yes	Yes	Yes	Yes	ATGGCTCCAGGGTCCTGGCTCTCTCCTCTGGCCATTGCTGTGATCACCCTGGGACTGCAGTGGCCACAGCCAGCTGCCACCTTCCCGGCCATGCCCCTGTCCAGCCTGTTTGCCAATGCTGTGCTGAGGGCTCAGCACCTTCACCTCCTGGCTGCCGAGACCTACAAGGAGTTTGAACGCAGCTACATCCCAGAGGACCAAAGGCACACCAACAAAAACTCCCAGGTACCCTACTGCTACTCAGAAACCATCCCTGCTCCCACGGGGAAGGAGGATGCCCAGCAGAAATCGGACATGGAGCTTCTCCGGTTTTCCCTGGTTCTCATCCAGTCCTGGCTGACCCCAGTGCAGTACCTGAGCAAGGTGTTCACAAACAACTTGGTTTTTGGCACCTCAGAC…	ATGGCTCCAGGGTCATGGTTCTCTCCTCTCGCCATTGCTGTGATCACTCTGGGACTGCAGTGGCCACAACAAGCTGCCACCTTCCCGGCCATACCCCTTTCCAGCCTGTTTGCCAACGCTGTGCTGAGGGCTCAGCACCTTCACCTCCTGGCTGCCGAGACATACAAGGAGTTTGAACGCACCTATATTCCAGAGGACCAAAGACACACAAACAAGAATTCCCAGGTAGCATTTTGTTACTCGGAAACCATCCCTGCTCCCATGAAGAAGGATGATGCTCAGCAGAAATCCGACATGGAGCTTCTTCAGTTTTCCCTGATTCTCATCCAGTCCTGGCTGACCCCGGTGCAATACCTAAGCAAGATGTTCACAAACAATCTGGTTTTTGGCACCTCAGAC…	N/A
Suliformes		Sulidae	Sula_dactylatra	WEKW00000000	B10K-DU-002-49	Yes	No	No	Yes	No	No	ATGGCTCCAGGGTCATGGTTTTCTCCTCTCTTCATCGCTGTGATCACTCTGGGACTGCAGTGGCCACAGGAAGCTGCCACCTTCCCAGCCATGCCCCTTTCCAACCTGTTTGCCAACGCTGTGCTGAGGGCTCAGCACCTTCACCTCCTGGCTGCTGAGACATACAAAGAGTTTGAACGCACCTATATTCCAGAGGACCAAAGACATGCCAACAAAAATTCCCAGGCAGCATTTTGCTACTCGGAAACCATCCCTGCTCCCACAGGGAAGGATGATGCCCAGCAGAAATCGGATATGGAGCTTCTTCGGTTTTCACTGGTTCTCATCCAGTCCTGGTTGACCCCGGTGCAATACCTAAGCAAGGTGTTCACAAACAATCTGGTTTTTGGCACCTCAGAC…	N/A	N/A
Passeriformes	Oscine	Sylviidae	Sylvia_atricapilla	GCA_009819655.1		Yes	Yes	No	Yes	Yes	Yes	ATGGCTCCAGGGTCTTGGCTCTCTCCTCTGGCCATTGCGGTGATCACCCTGGGACTGCAGTGGCCACAGCCAGCTGCCACCTTCCCGGCCATGCCCCTGTCCAGCCTGTTTGCCAACGCTGTGCTGAGGGCTCAGCACCTTCACCTCCTGGCTGCTGAGACCTACAAAGAGTTTGAACGCAGCTACATCCCAGAAGACCAAAGGCACACCAACAAAAACTCCCAGGTAGCCTACTGCTACTCAGAAACCATCCCTGCTCCCACAGGAAAGGAGGATGCCCAGCAGAAATCGGACATGGAGCTTCTCCGGTTTTCCCTGGTTCTCATCCAGTCCTGGCTGACTCCAGTGCAGTACCTGAGCAAGGTGTTCACAAACAACTTGGTTTTTGGCACCTCAGAC…	ATGGCTCCAGGGTCATTGTTCTCTCCTCTCGCCATCGCTGTGATCACTCTGGGACTGCAGTGGCCACAAGAAGCTGCCACCTTCCCGGCCATTCCCCTTTCCAGCCTGTTTGCCAACGCTGTGCTGAGGGCTCAGCACCTTCACCTCCTGGCTGCTGAGACGTACAAGGAGTTTGAACGCACCTATATTCCAGAGGACCAAAGACACACAAACAAGAACACTCAGGTGGCGTTTTGTTACTCGGAAACCATCCCTGCTCCCATGAAGAAGGATGATGCCCAGCAGAAATCAGACATTGAGCTGCTTCAGTTTTCCCTGGTTCTCATCCAGTCCTGGCTGACCCCGGTGCAGTACCTAAGCAAGATGTTCACAAACAATCTGGTTTTTGGCACTTCAGAC…	N/A
Passeriformes	Oscine	Sylviidae	Sylvia_borin	VXBG00000000	B10K-DU-002-19	Yes	Yes	No	Yes	Yes	No	ATGGCTCCAGGGTCTTGGCTCTCTCCTCTGGCCATTGCTGTGATCACCCTGGGACTGCAGTGGCCACAGCCAGCTGCCACCTTCCCGGCCATGCCCCTGTCCAGCCTGTTTGCCAACGCTGTGCTGAGGGCTCAGCACCTTCACCTCCTGGCTGCTGAGACCTACAAAGAGTTTGAACGCAGCTACATCCCAGACGACCAAAGGCACACCAACAAAAACTCCCAGGTAGCCTACTGCTACTCAGAAACCATCCCTGCTCCCACAGGAAAGGAGGATGCCCAGCAGAAATCGGACATGGAGCTTCTCCGGTTTTCCCTGGTTCTCATCCAGTCCTGGCTGACCCCAGTGCAGTACCTGAGCAAGGTGTTCACAAACAACTTGGTTTTTGGCACCTCAGAT…	ATGGCTCCAGGGTCATTGTTCTCTCCTCTCGCCATTGCTGTGATCACTCTGGGACTGCAGTGGCCACAACAAGCTGCCACCTTCCCGGCCATTCCCCTTTCCAGCCTGTTTGCCAACGCTGTGCTGAGGGCTCAGCACCTTCACCTCCTGGCTGCTGAGACGTACAAGGAGTTTGAACGCACCTATATTCCAGAGGACCAAAGACACACAAACAAGAATACTCAGGTAGCGTTTTGTTACTCGGAAACCATCCCTGCTCCCATGAAGAAGGATGATGCCCAGCAGAAATCAGACATTGAGCTTCTTCAGTTTTCCCTGGTTCTCATCCAGTCCTGGCTGACCCCAGTGCAGTACCTGAGCAAGGTGTTCACAAACAACTTGGTTTTTGGCACCTCAGAT…	N/A
Passeriformes	Oscine	Macrosphenidae	Sylvietta_virens	VXAN00000000	B10K-DU-009-59	Yes	Yes	No	Yes	No	Yes	ATGGCTCCAGGGTCCTGGCTCTCTCCTCTGGCCATTGCTGTGATCACCCTGGGAGTGCAGTGGCCACAGCCAGCTGCCACCTTCCCGGCCATGCCCCTGTCCAGCCTGTTTGCCAACGCTGTGCTGAGGGCTCAGCACCTTCACCTGCTGGCTGCCGAGACCTACAAAGAGTTTGAACGCAGCTACATCCCAGAAGACCAAAGGCACACCAACAAAAACTCCCAGGTAGCCTACTGCTACTCAGAAACCATCCCTGCTCCCACAGGGAAGGAGGATGCCCAGCAGAAATCGGACATGGAGCTTCTCCGGTTTTCCCTGGTTCTCATCCAGTCCTGGCTGACCCCAGTGCAGTACCTGAGCAAGGTGTTCACAAACAACTTGGTTTTTGGCACCTCAGAC…	ATGGCTCCAGGGTCACTGTTCTCTCCTCTCGCCATTGCTGTGATCACTCTGGGACTGCAGTGGCCACAACAAGCTGCCACCTTCCCGGCCATACCCCTTTCCAGCCTGTTTGCCAACGCTGTGCTGAGGGCTCAGCACCTTCACCTCCTGGCTGCTGAGACATACAAGGAGTTTGAACGCACCTATATTCCAGAGGACCAAAGACACACAAACAAGAATTCCCCGGTAGCATTTTGTTACTCGGAAACCATCCCTGCTCCCATGAAGAAGGATGATGCCCAGCAGAAATCAGACATGGAGCTTCTTCAGTTTTCCCTGGTTCTCATCCAGTCCTGGCTGACCCCGGTGCAGTACCTAAGCAAGATGTTCACAAACAATCTGGTTTTTGGCACCTCAGAC…	N/A
Pterocliformes		Pteroclidae	Syrrhaptes_paradoxus	VZTO00000000	B10K-DU-003-42	Yes	No	No	Yes	No	No	ATGGCTCCAGGGTCGTGGTTTTCTCCTCTCCTCATCGCTGTGATCACTCTGGGACTGCAGTGGCCACAGGAAGCTGCCACCTTCCCGGCCATGCCCCTTTCCAACCTGTTTGCCAACGCCGTGCTGAGGGCTCAGCACCTTCACCTCCTGGCTGCCGAGACGTACAAGGAGTTCGAACGTACCTATATTCCAGAGGACCAGAGACATGCCAACAAAAATTCTCAGGGAGCATTTTGCTACTCAGAAACCATCCCTGCTCCCACAGGGAAGGACGATGCCCAGCAGAAATCGGACATGGAACTTCTTCGGTTTTCACTGGTTCTCATCCAGTCCTGGTTGAGCCCCGTGCAATACCTAAGCAAGGTGTTCACAAACAATCTGGTTTTTGGCACTTCAGAC…	N/A	N/A
Passeriformes	Suboscine	Tachurididae	Tachuris_rubrigastra	VZRD00000000	B10K-CU-031-13	Yes	Yes	No	Yes	No	Yes	ATGGCTCCAGGGTTCTGGTTTTCTCCTCTGGCCATTGCCCTGATTACTCTGGGACTGCAGTGTCCACAGCAAGTTGCCACCTTCCCAGCCATGCCCCTTTCCAGCCTGTTTGCCAACGCTGTCCTGAGGGCTCAGCACCTTCACCTCCTGGCTGCCGAGACCTACAAGGAGTTTGAACGCAGCTATATTCCAGAGGACCAAAGACACACCAACAAAAATTCCCAGGTGGCATATTGCTACTCAGAAACCATCCCTGCTCCCACGGGGAAGGACGATGCCCAGCAGAAATCAGACATGGAGCTGCTTCGTTTTTCCCTGGTTCTCATCCAGTCCTGGCTGACCCCGGTGCAGTATCTAAGCAAGGTGTTCACCAACAACCTGATTCTTGGCACCTCAGAC…	ATGGCTCCAGGGTCCTGGTTCTCTCCTCTGGCCATCGCTGTGATCACTGTGGGGTTGCAGTGGACACAGCCAGCTGCCACCTTCCCAGCCATGCCCCTGTCCAGCCTGTTTGCCAACGCTGTGCTGAGGGCTCAGCACCTTCACCTCCTGGCTGCTGAGACCTACAAGGAGTTCGAACGCACCTACATTCCAGAGGACCAAAGACACACAACCAAGAATTCCCAGCTAGCATTTTGTTACTCTGAAATGATCCCTGCTCCCATGAAGAAGGATGATGCCCAGCAGAAATCTGACATGGAGCTTCTCCGTTTCTCCCTGGTTCTCATCCAGTCCTGGCTGACCCCGGTGCAGTACCTGAGCAAGGTGTTCACAAACAACCTGGTTTTTGGCACCTCAGAC…	N/A
Passeriformes	Oscine	Estrildidae	Taeniopygia_guttata	bTaeGut1.4pri		Yes	Yes	Yes	Yes	Yes	Yes	ATGGCTCGAGGGTCCTGGCTCTCTCCTCTGGCCATTGCTGTGATCACCCTGGGACTGCAGTGGCCACAGGCAGCTGCCACCTTCCCGGCCATGCCCCTGTCCAGCCTGTTTGCCAACGCTGTGCTGAGGGCTCAGCACCTTCACCTCCTGGCTGCCGAGACCTACAAGGAGTTTGAACGCAGCTACATCCCAGAGGATCAAAGGCACACCAACAAAAACTCCCAGGTAGCCTACTGCTACTCAGAAACCATCCCTGCTCCCACGGGGAAGGAGGATGCCCAGCAGAAATCAGACATGGAGCTTCTCCAGTTTTCCCTGGTTCTCATCCAGTCCTGGCTGACCCCAGTACAGTACCTGAGCAAGGTGTTCACAAACAACTTGGTTTTTGGCACCTCAGAC…	ATGGCTCCAGGCTCATGGTTCCCTCCTCTCACCATTGCCATGATCACTCTGGGACTGCAGTGGCCACAGCAAGCTGCCGCCTTCCCGGCCATACCCCTTTCCAGCCTGTTTACCAATGCTGTGCTGAGGGCTCAGCACCTTCACCTCCTGGCTGCCGAGACATACAAGGAGTTTGAACGCACCTATATTCCAGAGGACCAAAGACACACAAACAAGAATTCCCAGGTAGCCTTTTGTTACTCGGAAGCCATCCCTGCTCCCGTGAAGAAGGATGATGCTCAGCAGAAATCAGACATTGAGCTTCTTCAGTTTTCCCTGGTTCTCATCCAGTCCTGGCTGACCCCGGTGCAGTACCTAAGCAAGATGTTCACAAACAATCTGGTTTTTGGCACCTCAGAC…	N/A
Musophagiformes		Musophagidae	Tauraco_erythrolophus	GCA_000709365.1		No	No	Yes	No	No	No	N/A	N/A	partial sequence
Procellariiformes		Diomedeidae	Thalassarche_chlororhynchos	VZTW00000000	B10K-DU-029-24	Yes	No	No	Yes	No	No	ATGGCTCCAGGGTCATGGTTTTCTCCTCTCTTCATTGCTGTGATCACTCTGGGACTGCAGTGGCCACAGGAAGCTGCCACCTTCCCGGCCATGCCCCTTTCCAACCTGTTTGCCAACGCTGTGCTGAGGGCTCAGCACCTGCACCTCCTGGCTGCCGAGACATACAAAGAGTTTGAACGCACCTATATTCCAGAGGACCAAAGACACGCCAACAAAAATTCCCAGGCAGCATTTTGTTACTCCGAAACCATCCCTGCTCCCACGGGGAAGGATGATGCCCAGCAGAAATCGGACATGGAGCTTCTTCGGTTTTCACTGGTTCTCATCCAGTCCTGGTTGACCCCGGTGCAATACCTAAGCAAGGTGTTCACAAACAATCTGGTTTTCGGCACCTCAGAC…	N/A	N/A
Charadriiformes		Thinocoridae	Thinocorus_orbignyianus	VXBW00000000	B10K-DU-002-47	Yes	No	No	Yes	No	No	ATGGCTCCAGGGTCATGGTTTTCTCCTCTCCTCGTTGCTGTGATCACTCTGGGGCTGCAGTGGCCGCAGGAAGCTGCCACATTCCCAGCCATGCCCCTTTCCAACCTGTTTGCCAACGCCGTGCTGAGGGCTCAGCACCTTCACCTCCTGGCTGCAGAGACATACAAAGAGTTTGAACGCACCTATATTCCAGAGGACCAGAGACATGCCAACAAAAATTCACAGGCAGCATTTTGTTACTCAGAAACCATCCCTGCTCCCACAGGGAAGGACGATGCCCAGCAGAAATCGGATATGGAACTTCTCCGTTTTTCGCTGGTTCTCATCCAGTCCTGGTTGACCCCGGTGCAATACCTAAGCAAGGTGTTCACAAACAACCTGGTTTTTGGCACCTCAGAC…	N/A	N/A
Passeriformes	Oscine	Troglodytidae	Thryothorus_ludovicianus	VZTB00000000	B10K-DU-001-68	No	Yes	No	Yes	Yes	No	N/A	ATGGCTCCAGGGTCATGGTTCTCTCCTCTTGCCATTGCCATGATCACTCTGGGACTACAGTGGCCACAACAAGCTGCCACCTTCCCAGCCATACCCCTTTCCAGCTTGTTTTCTAACGCTGTGCTGAGGGCTCAGCACCTTCACCTCCTGGCTGCTGAGACATACAAGGAGTTTGAACGCACCTATATTCCAGAAGACCAAAGACACACAAACAAGAATTCCCAGGTAACATTTTGTTACTCGGAAACCATCCCTGCTCCCATGAAGAAGGATGATGCCCAGCAGAAATCAGACGTTGCACTTCTTCAGTTTTCCCTGGTTCTCATCCAGTCCTGGCTGACCCCAGTGCAGTACCTGAGCAAGGTGTTCACAAACAACTTGGTTTTTGGCACCTCAGAC…	partial sequence
Passeriformes	Oscine	Tichodromidae	Tichodroma_muraria	WAAG00000000	B10K-DU-012-47	Yes	Yes	No	Yes	Yes	No	ATGGCTCCAGGGTCCTGGCTCTCTCCTCTGGCCATTGCTGTGATCACCCTGGGACTGCAGTGGCCACAACCAGCTGCCACCTTCCCAGCCATGCCCCTGTCCAGCCTGTTTGCCAACGCTGTGCTGAGGGCTCAGCACCTTCACCTCCTGGCTGCCGAGACCTACAAGGAGTTTGAACGCAGCTACATCCCAGAGGACCAAAGGCACACCAACAAAAACTCCCAGGTAGCCTACTGCTACTCAGAAACCATCCCTGCTCCCACGGGGAAGGAGGATGCCCAGCAGAAATCGGATATGGAGCTTCTCCAGTTTTCCCTGGTTCTCATCCAGTCCTGGCTGACCCCAGTGCAGTATCTGAGCAAGGTGTTCACAAACAACTTGGGTTTTGGCACCTCAGAC…	ATGGCTCCAGGGTCATGGTTCTTTCCTCTTGCCATTGCTGTGATCACTCTGGGACTACAGTGGCCACAACAAGCTGCCACCTTCCCAGCCATACCTCTTTCCAGCCTGTTTTCCAACGCCGTGCTGAGGGCTCAGCACCTTCACCTCCTGGCTGCTGAGACATATAAGGAGTTTGAACGCACCTATATTCCAGAAGACCAAAGACACACAAACAAGAATTCCCAGGTAGCATTTTGTTACTCGGAAACCATCCCTGCTCCCATGAAGAAGGATGATGCCCAGCAGAAATCAGACACTGAGCTTCTTCAGTTTTCCCTGGTTCTCATCCAGTCCTGGCTGACCCCGGTGCAGTACCTAAGCAAGATGTTCACAAACAATTTGGTTTTTGGCACCTCAGAC…	N/A
Tinamiformes		Tinamidae	Tinamus_guttatus	GCA_000705375.2		No	No	Yes	No	No	No	N/A	N/A	partial sequence
Coraciiformes		Todidae	Todus_mexicanus	WEIS00000000	B10K-DU-002-69	Yes	No	No	Yes	No	No	ATGGCTCCAGGGTCATGGTTTTCTCCTCTCCTCGTTGCTGTGATCACTCTGGGACTGCAGTGGCCACAAGAAGCTGCCACCTTCCCAGCCATGCCCCTTTCCAACCTGTTTGCCAACGCTGTGCTGAGGGCTCAGCACCTTCACCTCCTGGCTGCCGAGACATACAAAGAGTTCGAACGCACCTATATTCCAGAGGACCAAAGATACACCAACAAAAATGCCCAGGCAGCATTTTGCTACTCAGAAACCATCCCTGCTCCCACGGGGAAGGACGATGCCCAGCAGAAAACGGACATGGAGCTGCTTCGGTTTTCGCTGGTCCTCATCCAGTCGTGGCTGACCCCGGTGCAATACCTCAGCAAGGTGTTCACGAACAACCTGGTGTTCGGCACCTCAGAC…	N/A	N/A
Passeriformes	Oscine	Mimidae	Toxostoma_redivivum	VXBI00000000	B10K-DU-002-15	Yes	Yes	No	Yes	Yes	Yes	ATGGCTCCAGGGTCCTGGTTCTCTCCTCTGGCCATTGCTGTGATCACCTTGGGACTGCAGTGGCCACAGCCAGCTGCCACCTTCCCAGCCATCCCCCTTTCCAACCTGTTTGCCAACGCTGTGCTGAGGGCTCAGCACCTTCACCTCCTGGCTGCCGAGGCCTACAAGGAGTTTGAACGCAGCTACATCCCAGAGGACCAAAGGCACACCAACAAAAACTCCCAGGTAGCCTACTGCTACTCAGAAACCATCCCTGCTCCCACAGGGAAGGAGGATGCCCAGCAGAAATCGGACATGGAGCTTCTCCGGTTTTCTCTGGTTCTCATCCAGTCCTGGCTGACCCCAGTGCAGTACCTGAGCAAGGTGTTCACAAACAACTTGGGTTTTGGCACCTCAGAC…	ATGGCTCCAGGGTCATGGGTCTCTCCTCTCGCCATTGCTGTGATCACTCTGGGACTGCAGTGGCCACAGCCAGCTGCCACCTTCCCAGCCATCCCCCTTTCCAACCTGTTTGCCAACGCTGTGCTGAGGGCTCAGCACCTTCACCTCCTGGCTGCTGAGACATACAAGGAGTTTGAACGCACCTATATTCCAGAGGAGCAAAGACACACAAACAAGAATTCCCAGGGAGCATTTTGTTACTCGGAAACCATCCCTGCTCCCATGAAGAAGGATGATGCTCAGCAGAAATCAGACATGGAGCTTCTTCAGTTTTCCCTGATTCTCATCCAGTCCTGGCTGACCCCGGTGCAATACCTAAGCAAGATGTTCACAAACAATCTGGTTTTTGGCACCTCAGAC…	N/A
Piciformes		Lybiidae	Tricholaema_leucomelas	WAAF00000000	B10K-DU-002-37	Yes	No	No	Yes	No	No	ATGGCTCCAGGGTCACGCTTCTCTCCTCTCCTCCTTGCTGTGATGGCTCTGGGACTGCAGTGGCCACAGGAAGCTGCCACCTTCCCAGCCATGCCCCTCTCCAACCTGTTTGCCAACGCTGTCCTGAGAGCTCAGCACCTTCACCTCCTGGCTGCTGAGACATACAAAGAGTTCGAACGCACCTACATCCCAGAGGACCAAAGGCACACCACCAAAAACTCCCAGGCAGCCTTCTGCTACTCGGAGACCATCCCTGCTCCCACGGGCAAGGATGATGCCCAGCAGAAATCAGACATGGAGCTCCTTCGTTTCTCCCTGGTTCTCATCCAGTCCTGGCTGACTCCAGTGCAGTACCTAAGCAAGGTCTTCACCAACAACCTGGTTTTTGGCACCTCAGAC…	N/A	N/A
Trogoniformes		Trogonidae	Trogon_melanurus	VXAG00000000	B10K-DU-007-40	Yes	No	No	Yes	No	No	ATGGCTCCAGGGTCACGGTTTTCTCCTCTCTTCATCGCTGTGATCACTCTGGGACTGCAGTGGCCGCAGGAAGCTGCCACCTTCCCGGCCATGCCCCTTGCCAACCTGTTTGCCAACGCTGTGCTGAGGGCTCAGCACCTTCACCTCCTGGCTGCTGAGACGTACAAGGAGTTCGAGCGCACCTATATTCCAGAGGACCAAAGACACACCAAGAATTCCCAGGCAGCATTTTGTTACTCGGAAACCATCCCTGCTCCCACGGGGAAGGATGATGCCCAGCAAAAATCAGATATGGAGCTTCTTCGGTTTTCGCTGGTTCTCATCCAGTCCTGGCTGACCCCGGTGCAATACCTGAGCAAGGTGTTCACAAACAACCTGGTTTTTGGAACCTCAGACAGA…	N/A	N/A
Charadriiformes		Turnicidae	Turnix_velox	VZTY00000000	B10K-DU-029-46	Yes	No	No	Yes	No	No	ATGGCTCCAGGGTCATGGTTTTCTCCTCTCTTCATTGCTGTCATCACTCTGGGACTGCAGTGGCCACAGGAAGCTGCCACTTTCCCGGCCATGCCCCTTTCCAACCTGTTTGCTAACGCTGTGCTGAGGGCTCAGCACCTTCACCTCCTGGCTGCTGAGACATACAAAGAGTTCGAACGCACCTACATTCCAGAGGACCAGAGATACACCAACAAAAATTCTCAGGCAGCATTTTGTTACTCAGAAACCATACCTGCTCCCACAGGGAAGGATGATGCCCAGCAGAAAACGGATATGGAGCTTCTTAGGTTTTCGCTGGTCCTCATCCAGTCCTGGCTGACCCCGGTGCAATACCTAAGCAAGGTCTTCACAAACAACCTGGTTTTCGGCACCTCAGAC…	N/A	N/A
Passeriformes	Suboscine	Tyrannidae	Tyrannus_savana	VXAW00000000	B10K-DU-001-37	Yes	Yes	No	Yes	Yes	No	ATGGCTCCAGGGTCCTGGTTTTCTCCTCTGGCCATTGCCCTGATCACTCTGGGACTGCAGTGGCCACAGCAAGTTGCCACCTTCCCAGCCATGCCCCTTTCCAGCCTGTTTGCCAACGCTGTGCTGAGGGCTCAGCACCTTCACCTCCTGGCTGCCGAGACCTACAAGGAGTTTGAACGCAGCTATATCCCAGAGGACCAAAGACACACCAACAAAAATTCCCAGGGGGCAAATTGCTACTCAGAGACCATCCCTGCTCCCACGGGGAAGGACGATGCCCAGCAGAAATCGGACATGGAACTGCTTCGTTTTTCCCTGGTTCTCATCCAGTCGTGGCTGACCCCAGTGCAGTCTCTAAGCAAGGTGTTCACCAACAGCCTGGTTCTTGGCACCTCAGAC…	ATGGCTCCAGGGTCCTGGTTCTCTCCTCTGGCCATCGCTGTGATCGCTGTGGGGCTGCAGTGGGCACAGCCAGCTGCCACCTTCCCGGCCATGCCCCTGTCCAGCCTGTTTGCCAACGCTGTGCTGAGGGCTCAGCACCTTCACCTCCTGGCTGCTGAGACCTACAAGGAGTTCGAACGCACCTACATTCCAGAGGACCAAAGGCACACGACCAAGAATTCCCAGATAGCATTTTGTTACTCGGAAATGATCCCTGCTCCCATGAAGAAGGACGATGCCCAGCAGAAATCCGACATGGAGCTTCTCCGTTTCTCCCTGGTTCTCATCCAGTCCTGGCTGACCCCGGTGCAGTACCTGAGCAAGGTGTTCACAAACAACCTGGTTTTTGGCACCTCAGAC…	N/A
Strigiformes		Tytonidae	Tyto_alba	GCA_018691265.1		Yes	No	Yes	Yes	No	Yes	ATGGCTCCAGGGTCATGGTTTTCTCCTCTCTTCATTGCTGTGATCACTCTAGGACTGCAGTGGCCACGGGAAGCTGCCACTTTCCCGGCCATGCCCCTTTCTAACCTGTTTGCCAACGCTGTGGTGAGGGCTCAGCACCTTCACCTCCTGGCTGCCGAGACATACAAGGAGTTCGAACGCACCTATATTCCAGAGGACCAAAGACACGCCAACAAAAATTCCCAGGCAGCATTTTGCTACTCAGAAACCATCCCTGCTCCCACTGGGAAGGATGATGCCCAGCAGAAATCAGACATGGAACTTCTTCGGTTTTCACTGGTTCTCATCCAGTCCTGGTTGACTCCAGTGCAATACCTAAGCAAGGTGTTCACAAACAATCTGGTTTTTGGCACCTCAGAC…	N/A	N/A
Bucerotiformes		Upupidae	Upupa_epops	VZRI00000000	B10K-DU-012-37	Yes	No	No	Yes	No	No	ATGGCTCCAGGGTCACGGTTTTCTTCTCTCCTCATTGCTGTGATCACTCTGGGGCTCCAGTGGCCACAGGAAGCTGCCACATTCCCAGCCATGCCCCTTTCCAACCTGTTTGCCAATGCTGTGCTGAGGGCTCAGCACCTTCACCTCTTGGCTGCAGAGACATACAAGGAGTTCGAACGCACTTACATCCCAGAGGACCAAAGACATGCCAACAAAAATTCCCAGGTGGCATTTTGTTACTCAGAAACCATCCCTGCTCCCACAGGGAAGGATGATGCCCAGCAGAAATCGGACATGGAGCTGCTTCGGTTTTCACTGGTTCTCATCCAGTCCTGGCTGTCCCCAGTGCAATACCTGAGCAAGGTGTTCACAAACAACCTGGTTTTCGGCACCTCAGAC…	N/A	N/A
Charadriiformes		Alcidae	Uria_aalge	VZUE00000000	OUT-0019	Yes	No	No	Yes	No	No	ATGGCTCCAGGGTCGTGGTTTTCTCCTCTCTTCATTGCTGTGATCACTCTGGGACTGCAGTGGCCACAGGAAGCTGCCACCTTCCCAGCCATGCCCCTTTCCAACCTGTTTGCCAACGCTGTGCTGAGGGCTCAGCACCTTCACCTCCTGGCTGCTGAGACATACAAAGAGTTCGAACGCACCTATATCCCAGAGGACCAGAGACACGCCAACAAAAATTCTCAGGCAGCATTTTGTTACTCAGAAACCATCCCTGCTCCCACGGGGAAGGATGATGCCCAGCAGAAATCGGATATGGAGCTTCTTCGGTTTTCACTGATTCTCATCCAGTCCTGGCTGACCCCGGTGCAATACCTAAGCAAGGTGTTCACAAACAATCTGGTTTTCGGCACCTCAGAC…	N/A	N/A
Charadriiformes		Alcidae	Uria_lomvia	GCA_002289315.1		Yes	No	No	Yes	No	No	ATGGCTCCAGGGTCGTGGTTTTCTCCTCTCTTCATTGCTGTGATCACTCTGGGACTGCAGTGGCCACAGGAAGCTGCCACCTTCCCGGCCATGCCCCTTTCCAACCTGTTTGCCAACGCCGTGCTGAGGGCTCAGCACCTTCACCTCCTGGCTGCCGAGACATACAAAGAGTTCGAACGCACCTATATCCCAGAGGACCAGAGACACGCCAACAAAAATTCTCAGGCAGCATTTTGTTACTCAGAAACCATCCCTGCTCCCACGGGGAAGGATGATGCCCAGCAGAAATCGGATATGGAGCTGCTTCGGTTTTCACTGATTCTCATCCAGTCCTGGCTGACCCCGGTGCAATACCTAAGCAAGGTGTTCACAAACAATCTGGTTTTCGGCACCTCAGAC…	N/A	N/A
Coliiformes		Coliidae	Urocolius_indicus	WBNH00000000	B10K-DU-030-59	Yes	No	No	Yes	No	No	ATGGCTCCAGGGTCGTGGTTCTCTGCTCTCTTCCTTGCTGTGATCACTCTGGGCCTGCAGTGGCCACAGGAAGCTGCCACCTTCCCAGCCATGCCCCTTGCCAACCTGTTTGCCAACGCTGTGCTGAGGGCTCAGCACCTTCACCTCCTGGCTGCCGAGACATACAAAGAGTTTGAACGCACCTATATTCCAGAGGACCAAAGACACGCCAACAAGAACTCCCAGGCAGCGTTTTGTTACTCAGAAACCATCCCTGCTCCCACGGGGAAGGACGATGCCCAGCAGAAATCGGACATGGAGCTGCTTCGGTTTTCCCTGGTTCTCATCCAGTCCTGGCTGACCCCTGTGCAGTATCTAAGCAAGGTGTTCACAAACAACCTGGTTTTTGGCACCACAGAC…	N/A	N/A
Passeriformes	Oscine	Urocynchramidae	Urocynchramus_pylzowi	VZRH00000000	B10K-DU-012-38	Yes	No	No	Yes	No	No	ATGGCTCCAGGGTCCTGGCTCTCTCCTCTGGCCATTGCTGTGATCACCCTGGGACTGCAGTGGCCACAGGCAGCTGCCACCTTCCCGGCCATGCCCCTGTCCAGCCTGTTTGCCAACGCTGTGCTGAGGGCTCAGCACCTTCACCTCCTGGCTGCCGAGACCTACAAGGAGTTTGAACGCAGCTACATCCCAGAGGACCAAAGGCACACCAACAAAAACTCCCAGGTAGCCTACTGCTACTCAGAAACCATCCCTGCTCCCACGGGGAAGGAGGATGCCCAGCAGAAATCGGACATGGAGCTTCTCCGGTTTTCCCTGGTTCTCATCCAGTCCTGGCTGACCCCAGTGCAGTACCTGAGCAAGGTGTTCACAAACAACTTGGTTTTTGGCACCTCAGAC…	N/A	N/A
Passeriformes	Oscine	Viduidae	Vidua_chalybeata	GCA_013398495.1		Yes	Yes	No	Yes	No	No	ATGGCTCCAGGGTCCTGGCTCTCTCCTCTGGCCATTGCTGTGATCACCCTGGGACTGCAGTGGCCACGGGCAGCTGCCACCTTCCCAGCCATGCCCCTGTCCAGCCTGTTTGCCAACGCTGTGCTGAGGGCTCAGCACCTTCACCTCCTGGCTGCTGAGACCTACAAGGAGTTTGAACGCAGCTACATCCCAGAGGACCAAAGGCACACCAACAAAAATTCCCAGGTAGCTTACTGCTACTCAGAAACCATCCCTGCTCCCACGGGGAAGGAGGATGCCCAGCAGAAATCGGACATGGAGCTTCTCCGGTTTTCCCTGGTTCTCATCCAGTCCTGGCTGACCCCAGTGCAGTACCTGAGCAAGGTGTTCACAAACAACTTGGTTTTTGGCACCTCAGAC…	ATGGCTCCAGGGTCATGGTTCTCTCTTCTCACCATTGCCATGATCACTCTGGGACTGCAGTGGCCACAGCAAGCTGTCACCTTTCCAGCCATACCCCTTTCTAGCCTGTTTGCCAATGCTGTGCTGAGGGCTCAGCACCTTCACCTCCTGGCTGCCGAGACATACAAGGAGTTTGAACGCACCTATATTCCAGAGGACCAAAGACACACAAACAAGAATTCCCAGGTAGCATTTTGTTACTCGGAAACCATCCCTGCTCCCATGAAGAAGGATGATGTTCAGCAGAAATCAGACATTGAGCTTCTTCAGTTTTCCCTGGTTCTCATCCAGTCCTGGCTGACCCCGGTGCAGTACCTAAGCAAGATGTTCACGAACAATCTGGTTTTTGGTACCTCAGAC…	N/A
Passeriformes	Oscine	Viduidae	Vidua_macroura	WBNN00000000	B10K-DU-002-50	Yes	Yes	No	Yes	Yes	No	ATGGCTCCAGGGTCCTGGCTCTCTCCTCTGGCCATTGCTGTGATCACCCTGGGACTGCAGTGGCCACGGGCAGCTGCCACCTTCCCAGCCATGCCCCTGTCCAGCCTGTTTGCCAACGCTGTGCTGAGGGCTCAGCACCTTCACCTCCTGGCTGCTGAGACCTACAAGGAGTTTGAACGCAGCTACATCCCAGAGGACCAAAGGCACACCAACAAAAATTCCCAGGTAGCTTACTGCTACTCAGAAACCATCCCTGCTCCCACGGGGAAGGAGGATGCCCAGCAGAAATCGGACATGGAGCTTCTCCGGTTTTCCCTGGTTCTCATCCAGTCCTGGCTGACCCCAGTGCAGTACCTGAGCAAGGTGTTCACAAACAACTTGGTTTTTGGCACCTCAGAC…	ATGGCTCCAGGGTCATGGTTCTCTCCTCTCACCATTGCCATGATCACTCTGGGACTGCAGTGGCCACAGCAAGCTGTCACCTTTCCAGCCATACCCCTTTCTAGCCTGTTTGCCAGTGCTGTGCTGAGGGCTCAGCACCTTCACCTCCTGGCTGCTGAGACATACAAGGAGTTTGAACGCACCTATATTCCAGAGGACCAAAGACACACAAACAAGAATTCCCAGGTAGCATTTTGTTACTCGGAAACCTTCCCTGCTCCCATGAAGAAGGATGATGTTCAGCAGAAATCAGACATTGAGCTTCTTCAGTTTTCCCTGGTTCTCATCCAGTCCTGGCTGACCCTGGTGCAGTACCTAAGCAAGATGTTCACGAACAATCTGGTTTTTGGCACCTCAGAC…	N/A
Passeriformes	Oscine	Vireonidae	Vireo_altiloquus	VZRF00000000	B10K-DU-001-22	Yes	Yes	No	Yes	Yes	Yes	ATGGCTCCAGGGTCCTGGCTCTCTCCTCTGGCCATTGCCGTGATCACCCTGGGACTGCAGTGGCCACAGCCCGCTGCCACCTTCCCGGCCATGCCCCTCTCCAGCCTGTTTGCCAACGCTGTGCTGAGGGCTCAGCACCTGCACCTCCTGGCTGCCGAGACCTACAAGGAGTTTGAACGCAGCTACATCCCAGAGGACCAAAGGCACACCAAGAAGAACGCCCAGGTAGCCTATTGCTACTCGGAAACCATCCCTGCTCCCACGGGGAAGGAGGACGCCCAGCAGAAGTCGGACATGGAGCTTCTCCGGTTTTCCCTGGTTCTCATCCAGTCCTGGCTGACCCCAGTGCAATACCTGAGCAAGATGTTCACAAACAATCTGGTTTTTGGCACCTCAGAC…	ATGGCTCCAGGGTCATGGTTCTCTCCTCTTGCCATTGCCATGATCACTCTGGGACTCCAGTGGCCACAACAAGCTGCCACCTTCCCGGCCATACCCCTTTCCAGCCTGTTTGCCAATGCTGTACTTAGGGCTCAGCACCTTCATCTCCTGGCTGCCGAGACATACAAGGAGTTTGAACGCACCTATATTCCAGAGGACCAAAGACACACAAACAAGAATTCCAAGGTAGCATTTTGTTACTCGGAAACCATCCCTGCTCCCACGAAGAAGGATGATGCCCAGCAGAAATCCGATATGGAGCTTCTTCAGTTTTCCCTGGTTCTCATCCAGTCCTGGCTGACCCCAGTGCAATACCTGAGCAAGATGTTCACAAACAATCTGGTTTTTGGCACCTCAGAC…	N/A
Passeriformes	Oscine	Passerellidae	Zonotrichia_albicollis	GCA_000385455.1		Yes	Yes	Yes	Yes	Yes	Yes	ATGGCTCCAGGCTCCTGCCTCTCTCCTCTGGCCATTGCTGTGATCACCATGGCACTGCAGTGGCCACAGGCAGCTGCCACCTTCCCAGCCATGCCCCTGTCCAGCCTGTTTGCCAACGCTGTGCTGAGGGCTCAGCACCTTCATCTCCTGGCTGCCGAGACCTACAAGGAGTTTGAACGCAGCTACATCCCAGAGGACCAAAGGCACACCAACAAAAACTCCCAGGTAGCCTACTGCTACTCAGAAACCATCCCTGCTCCCACAGGGAAGGAGGATGCCCAGCAGAAATCGGACATGGAGCTTCTCCAGTTTTCCCTGGTTCTCATCCAGTCCTGGCTGACCCCAGTGCAGTACCTGAGCAAGGTGTTCACAAACAACTTGGTTTTTGGCACCTCAGAC…	ATGGCTCCAGGGTCATGGTTCTCTCCTCTCACCATTGCTGTGATCACTCTGGGACTGCAGTGGCCACAGCAAGCTGCCACCTTCCCCACCGTGCCCCTTTCCAGCCTGTTTGCCAACGCTGTGCTGAGGGCTCAGCACCTTCACCTCCTGGCTGCCGAGACATACAAGGAGTTTGAACGCACCTATATTCCAGAGGACCAAAGACACACAAACAAGAATTCCCAGGTAGCGTTTTGTTACTCGGAAACCATCCCTGCTCCCGTGAAGAAGGATGATGCTCAGCAGAAATCAGACATGGAGCTTCTTCAGTTCTCCCTGATTCTCATCCAGTCCTGGCTGACCCCGGTGCAGTACCTAAGCAAGATGTTCACAAACAATCTGGTTTTTGGCACCTCAGAC…	N/A
Passeriformes	Oscine	Zosteropidae	Zosterops_hypoxanthus	VWYL00000000	B10K-DU-001-36	Yes	Yes	No	Yes	Yes	Yes	ATGGCTCCAGGGTCCTGGCTCTCTCCTCTGGCCATTGCTGTGATCACCCTGGGACTGCAGTGGCCACAGCCATCTGCCACCTTCCCAGCCATGCCCCTGTCCAGCCTGTTTGCCAACGCTGTGCTGAGGGCTCAGCATCTTCACCTCTTGGCTGCCGAGACCTACAAAGAGTTTGAACGCAGCTACATCCCAGAAGACCAAAGGCACACCAACAAAAACTCCCAGGTAGCCTACTGCTACTCAGAAACCATCCCTGCTCCCACAGGAAAGGAGGATGCCCAGCAGAAATCGGACATGGAGCTTCTCCGGTTTTCCCTGGTTCTCATCCAGTCCTGGCTGACTCCAGTGCAGTACCTGAGCAAGGTGTTCACAAACAACTTGGTTTTTGGCACCTCAGAC…	ATGGCTCCAGGGTCATTGTTCTCTCCTCTGGCCATTGCTGTGATCACTCTGGGACTGCAGTGGCCACAACAAGCTGCCACCTTCCCAGCCATACCCCTTTCCAGCCTGTTTGCCAATGCTGTACTGAGGGCTCAGCACCTTCACCTCCTGGCTGCTGAGACATACAAGGAGTTTGAACGCACCTATATTCCAGAGGACCAAAGACACACAAACAAGAATACCCAGGTAGCATTTTGTTACTCGGAAACCATCCCTGCTCCCATGAAGAAGGATGATGCCCAGCAGAAATCAGACATTGAGCTTCTTCAGTTTTCCCTGGTTCTCATCCAGTCCTGGCTGACCCCGGTGCAGTACCTAAGCAAGATGTTCACAAACAATCTGGTTTTTGGCACCTCAGAC…	N/A
Passeriformes	Oscine	Zosteropidae	Zosterops_lateralis	GCA_001281735.1		No	Yes	No	Yes	No	No	N/A	ATGGCTCCAGGGTCATTGTTCTCTCCTCTGGCCATTGCTGTGATCACTCTGGGACTGCAGTGGCCACAACAAGCTGCCACCTTCCCGGCCATACCCCTTTCCAGCCTGTTTGCCAATGCTGTACTGAGGGCCCAGCACCTTCACCTCCTGGCTGCTGAGACATACAAGGAGTTTGAACGCACCTATATTCCAGAGGACCAAAGACACACAAACAAGAATACCCAGGTAGCATTTTGTTACTCGGAAACCATCCCTGCTCCCATGAAGAAGGATGATGCCCAGCAGAAATCAGACATTGAGCTTCTTCAGTTTTCCCTGGTTCTCATCCAGTCCTGGCTGACCCCGGTGCAGTACCTAAGCAAGATGTTCACAAACAATCTGGTTTTTGGCACCTCAGAC…	partial sequence

## Sheet: Supp. Table 2
Supplemental Table 2: Coding sequence indels. All GH paralogs in our dataset that deviate from the 217 amino acid avian consensus sequence length are listed. The "Paralog" column contains the paralog (GH = non-passerine; GH1 = passerine ortholog to GH; there are no GH2 sequences that deviate from amino acid length 217. The total length of the growth hormone precursor protein is listed under "AA L…
Order	Species	Paralog	AA Length	AA Inserted	AA Deleted
Anseriformes	Cairina_moschata	GH	216		77
Anseriformes	Anas_platyrhynchos	GH	216		77
Anseriformes	Anas_zonorhyncha	GH	216		77
Anseriformes	Cygnus_olor	GH	216		77
Anseriformes	Anser_brachyrhynchos	GH	216		77
Anseriformes	Anser_cygnoides	GH	216		77
Anseriformes	Aythya_fuligula	GH	216		77
Anseriformes	Asarcornis_scutulata	GH	216		77
Galliformes	Numida_meleagris	GH	218	25
Galliformes	Gallus_gallus	GH	216	25	20-21
Galliformes	Coturnix_japonica	GH	216	25	20-21
Galliformes	Meleagris_gallopavo	GH	216	25	20-21
Galliformes	Chryosolophus_pictus	GH	216	25	20-21
Galliformes	Phasianus_colchicus	GH	216	25	20-21
Cuculiformes	Centropus_unirufus	GH	216		77
Cuculiformes	Cuculus_canorus	GH	215		77, 88
Cuculiformes	Crotophaga_sulcirostris	GH	216		77
Cuculiformes	Geococcyx_californianus	GH	216		77
Piciformes	Picoides_pubescens	GH	216		77
Columbiformes	Patagioenas_gigas	GH	216		77
Columbiformes	Columba_livia	GH	216		77
Columbiformes	Streptopelia_turtur	GH	216		77
Columbiformes	Alopecoenas_beccarii	GH	216		77
Columbiformes	Caloenas_nicobarica	GH	216		77
Trogoniformes	Apaloderma_vittatum	GH	216		72
Trogoniformes	Trogon_melanurus	GH	216		72
Apodiformes	Hemiprocne_comata	GH	216		77
Apodiformes	Chaetura_pelagica	GH	216		77
Procellariiformes	Pelecanoides_urinatrix	GH	216		77
Passeriformes	Dicaeum_eximum_1	GH1	218	181
Passeriformes	Myiagra_hebetior_1	GH1	214		154-156
Passeriformes	Piprites_chloris_1	GH1	218	162

## Sheet: Supp. Table 3
Supplemental Table 3: Signal peptide predictions for each GH paralog. The predictions consist of the length of the signal peptide (also the amino acid on the N-side of the cleavage site). Probabilities of the cleavage site occurring here are given, unless no signal peptide was predicted in the protein (P < 0.5 there is a signal peptide present).
Order	Group	Locus	Paralog	Length of Predicted Signal Peptide/Cleavage Site	Probability of Cleavage Site Location Being Here	Probability this Protein Does Not Contain a Signal Peptide	Probability this Protein Does Contain a Signal Peptide
Passeriformes	Acanthisitti	GH1	Acanthisitta_chloris_1	NA	NA	0.6667	0.3333
Passeriformes	Acanthisitti	GH2	Acanthisitta_chloris_2	27	0.959967	0.0002	0.9998
Accipitriformes	Non-passerine	GH	Accipiter_nisus	27	0.928149	0.0002	0.9998
Passeriformes	Passeri	GH1	Acrocephalus_arundinaceus_1	27	0.976465	0.0002	0.9998
Passeriformes	Passeri	GH2	Acrocephalus_arundinaceus_2	NA	NA	0.6667	0.3333
Passeriformes	Passeri	GH1	Aegithalos_caudatus_1	27	0.975933	0.0002	0.9998
Passeriformes	Passeri	GH2	Aegithalos_caudatus_2	27	0.487126	0.3371	0.6629
Aegotheliformes	Non-passerine	GH	Aegotheles_bennettii	27	0.921837	0.0002	0.9998
Psittaciformes	Non-passerine	GH	Agapornis_roseicollis	27	0.936948	0.0002	0.9998
Passeriformes	Passeri	GH1	Agelaius_phoeniceus_1	26	0.978121	0.0002	0.9998
Passeriformes	Passeri	GH2	Agelaius_phoeniceus_2	27	0.975673	0.0002	0.9998
Passeriformes	Passeri	GH1	Alaudala_cheelensis_1	27	0.976782	0.0002	0.9998
Passeriformes	Passeri	GH2	Alaudala_cheelensis_2	NA	NA	0.5135	0.4864
Charadriiformes	Non-passerine	GH	Alca_torda	27	0.928149	0.0002	0.9998
Passeriformes	Passeri	GH1	Aleadryas_rufinucha_1	27	0.97652	0.0002	0.9998
Passeriformes	Passeri	GH2	Aleadryas_rufinucha_2	NA	NA	0.6667	0.3333
Galliformes	Non-passerine	GH	Alectura_lathami	27	0.695786	0.0002	0.9998
Columbiformes	Non-passerine	GH	Alopecoenas_beccarii	27	0.85882	0.0002	0.9998
Psittaciformes	Non-passerine	GH	Amazona_collaria	27	0.923287	0.0002	0.9998
Psittaciformes	Non-passerine	GH	Amazona_guildingii	27	0.936948	0.0002	0.9998
Anseriformes	Non-passerine	GH	Anas_platyrhynchos	27	0.959459	0.0002	0.9998
Anseriformes	Non-passerine	GH	Anas_zonorhyncha	27	0.959459	0.0002	0.9998
Suliformes	Non-passerine	GH	Anhinga_anhinga	27	0.915912	0.0002	0.9998
Suliformes	Non-passerine	GH	Anhinga_rufa	27	0.915912	0.0002	0.9998
Anseriformes	Non-passerine	GH	Anser_brachyrhynchus	27	0.811629	0.1668	0.8332
Anseriformes	Non-passerine	GH	Anser_cygnoides	27	0.811629	0.1668	0.8332
Anseriformes	Non-passerine	GH	Anseranas_semipalmata	27	0.951317	0.0002	0.9998
Passeriformes	Passeri	GH1	Anthoscopus_minutus_1	27	0.975688	0.0002	0.9998
Passeriformes	Passeri	GH2	Anthoscopus_minutus_2	NA	NA	0.6667	0.3332
Caprimulgiformes	Non-passerine	GH	Antrostomus_carolinensis	27	0.928149	0.0002	0.9998
Trogoniformes	Non-passerine	GH	Apaloderma_vittatum	27	0.942307	0.0002	0.9998
Passeriformes	Passeri	GH1	Aphelocoma_coerulescens_1	27	0.976465	0.0002	0.9998
Passeriformes	Passeri	GH2	Aphelocoma_coerulescens_2	NA	NA	0.6662	0.3337
Sphenisciformes	Non-passerine	GH	Aptenodytes_forsteri	27	0.920633	0.0002	0.9998
Apterygiformes	Non-passerine	GH	Apteryx_australis	27	0.759258	0.1616	0.8384
Apterygiformes	Non-passerine	GH	Apteryx_haastii	27	0.759258	0.1616	0.8384
Apterygiformes	Non-passerine	GH	Apteryx_owenii	27	0.759258	0.1616	0.8384
Apterygiformes	Non-passerine	GH	Apteryx_rowi	27	0.759258	0.1616	0.8384
Accipitriformes	Non-passerine	GH	Aquila_chrysaetos	27	0.928149	0.0002	0.9998
Gruiformes	Non-passerine	GH	Aramus_guarauna	27	0.928149	0.0002	0.9998
Otidiformes	Non-passerine	GH	Ardeotis_kori	27	0.96106	0.0002	0.9998
Charadriiformes	Non-passerine	GH	Arenaria_interpres	27	0.917475	0.0002	0.9998
Anseriformes	Non-passerine	GH	Asarcornis_scutulata	27	0.955054	0.0002	0.9998
Passeriformes	Passeri	GH1	Atrichornis_clamosus_1	27	0.967943	0.0002	0.9998
Passeriformes	Passeri	GH2	Atrichornis_clamosus_2	27	0.694254	0.167	0.833
Anseriformes	Non-passerine	GH	Aythya_fuligula	27	0.955054	0.0002	0.9998
Pelecaniformes	Non-passerine	GH	Balaeniceps_rex	27	0.928149	0.0002	0.9998
Gruiformes	Non-passerine	GH	Balearica_regulorum	27	0.928149	0.0002	0.9998
Coraciiformes	Non-passerine	GH	Baryphthengus_martii	27	0.91681	0.0002	0.9998
Passeriformes	Passeri	GH1	Bombycilla_garrulus_1	27	0.719404	0.0009	0.9991
Passeriformes	Passeri	GH2	Bombycilla_garrulus_2	27	0.80327	0.1668	0.8332
Passeriformes	Passeri	GH2	Brachypodius_atriceps_2	NA	NA	0.6667	0.3333
Coraciiformes	Non-passerine	GH	Brachypteracias_leptosomus	27	0.911106	0.0002	0.9998
Piciformes	Non-passerine	GH	Bucco_capensis	27	0.590996	0.3504	0.6496
Bucerotiformes	Non-passerine	GH	Bucorvus_abyssinicus	27	0.944783	0.0002	0.9997
Passeriformes	Passeri	GH2	Buphagus_erythrorhynchus_2	27	0.80327	0.1668	0.8332
Charadriiformes	Non-passerine	GH	Burhinus_bistriatus	27	0.931713	0.0002	0.9998
Anseriformes	Non-passerine	GH	Cairina_moschata	27	0.959303	0.0002	0.9998
Passeriformes	Passeri	GH1	Calcarius_ornatus_1	26	0.978252	0.0002	0.9998
Passeriformes	Passeri	GH2	Calcarius_ornatus_2	27	0.966205	0.0002	0.9998
Charadriiformes	Non-passerine	GH	Calidris_pugnax	27	0.917475	0.0002	0.9998
Charadriiformes	Non-passerine	GH	Calidris_pygmaea	27	0.917475	0.0002	0.9998
Passeriformes	Passeri	GH1	Callaeas_wilsoni_1	27	0.976465	0.0002	0.9998
Passeriformes	Passeri	GH2	Callaeas_wilsoni_2	NA	NA	0.6667	0.3333
Columbiformes	Non-passerine	GH	Caloenas_nicobarica	27	0.946352	0.0002	0.9998
Procellariiformes	Non-passerine	GH	Calonectris_borealis	27	0.761451	0.1669	0.8331
Apodiformes	Non-passerine	GH	Calypte_anna	27	0.942889	0.0002	0.9998
Passeriformes	Tyranni	GH1	Calyptomena_viridis_1	27	0.80301	0.167	0.833
Passeriformes	Tyranni	GH2	Calyptomena_viridis_2	27	0.703464	0.1686	0.8313
Passeriformes	Tyranni	GH1	Campylorhamphus_procurvoides_1	27	0.80873	0.1668	0.8331
Passeriformes	Tyranni	GH2	Campylorhamphus_procurvoides_2	27	0.797062	0.1669	0.8331
Passeriformes	Passeri	GH1	Cardinalis_cardinalis_1	26	0.649497	0.3334	0.6665
Passeriformes	Passeri	GH2	Cardinalis_cardinalis_2	27	0.973245	0.0002	0.9998
Casuariiformes	Non-passerine	GH	Casuarius_casuarius	27	0.759258	0.1616	0.8384
Passeriformes	Passeri	GH2	Catharus_fuscescens_2	27	0.967838	0.0002	0.9998
Passeriformes	Passeri	GH1	Catharus_ustulatus_1	27	0.976465	0.0002	0.9998
Passeriformes	Passeri	GH2	Catharus_ustulatus_2	27	0.969504	0.0002	0.9998
Cuculiformes	Non-passerine	GH	Centropus_unirufus	27	0.950365	0.0002	0.9998
Passeriformes	Tyranni	GH1	Cephalopterus_ornatus_1	27	0.796700	0.167	0.833
Passeriformes	Tyranni	GH2	Cephalopterus_ornatus_2	27	0.97624	0.0002	0.9998
Charadriiformes	Non-passerine	GH	Cepphus_grylle	27	0.928149	0.0002	0.9998
Passeriformes	Passeri	GH1	Cercotrichas_coryphaeus_1	27	0.976465	0.0002	0.9998
Passeriformes	Passeri	GH2	Cercotrichas_coryphaeus_2	27	0.974051	0.0002	0.9998
Passeriformes	Passeri	GH1	Certhia_brachydactyla_1	27	0.974835	0.0002	0.9998
Passeriformes	Passeri	GH2	Certhia_brachydactyla_2	27	0.394616	0.0002	0.9998
Passeriformes	Passeri	GH1	Certhia_familiaris_1	27	0.974835	0.0002	0.9998
Passeriformes	Passeri	GH2	Certhia_familiaris_2	27	0.394616	0.0002	0.9998
Passeriformes	Passeri	GH1	Cettia_cetti_1	27	0.97245	0.0002	0.9998
Passeriformes	Passeri	GH2	Cettia_cetti_2	NA	NA	0.6667	0.3333
Passeriformes	Passeri	GH1	Chaetops_frenatus_1	NA	NA	0.8334	0.1666
Passeriformes	Passeri	GH2	Chaetops_frenatus_2	NA	NA	0.6662	0.3337
Passeriformes	Passeri	GH1	Chaetorhynchus_papuensis_1	26	0.977605	0.0002	0.9998
Passeriformes	Passeri	GH2	Chaetorhynchus_papuensis_2	NA	NA	0.6432	0.3568
Apodiformes	Non-passerine	GH	Chaetura_pelagica	27	0.912373	0.0002	0.9998
Charadriiformes	Non-passerine	GH	Charadrius_alexandrinus	27	0.928149	0.0002	0.9998
Charadriiformes	Non-passerine	GH	Charadrius_vociferus	27	0.821929	0.047	0.953
Anseriformes	Non-passerine	GH	Chauna_torquata	27	0.904539	0.0002	0.9998
Charadriiformes	Non-passerine	GH	Chionis_minor	27	0.928149	0.0002	0.9998
Passeriformes	Tyranni	GH1	Chiroxiphia_lanceolata_1	27	0.683595	0.1681	0.8318
Passeriformes	Tyranni	GH2	Chiroxiphia_lanceolata_2	27	0.553073	0.3951	0.6049
Otidiformes	Non-passerine	GH	Chlamydotis_macqueenii	27	0.891612	0.0002	0.9998
Passeriformes	Passeri	GH1	Chlorodrepanis_virens_1	26	0.978252	0.0002	0.9998
Passeriformes	Passeri	GH2	Chlorodrepanis_virens_2	27	0.975623	0.0002	0.9998
Passeriformes	Passeri	GH1	Chloropsis_cyanopogon_1	27	0.976578	0.0002	0.9998
Passeriformes	Passeri	GH2	Chloropsis_cyanopogon_2	27	0.975471	0.0002	0.9998
Passeriformes	Passeri	GH1	Chloropsis_hardwickii_1	27	0.976465	0.0002	0.9998
Passeriformes	Passeri	GH2	Chloropsis_hardwickii_2	27	0.973884	0.0003	0.9997
Charadriiformes	Non-passerine	GH	Chroicocephalus_maculipennis	27	0.957332	0.0002	0.9998
Galliformes	Non-passerine	GH	Chrysolophus_pictus	25	0.934691	0.0002	0.9998
Cariamiformes	Non-passerine	GH	Chunga_burmeisteri	27	0.95775	0.0002	0.9998
Strigiformes	Non-passerine	GH	Ciccaba_nigrolineata	27	0.916429	0.0002	0.9998
Passeriformes	Passeri	GH1	Cicinnurus_regius_1	27	0.976465	0.0002	0.9998
Passeriformes	Passeri	GH2	Cicinnurus_regius_2	NA	NA	0.6667	0.3332
Ciconiiformes	Non-passerine	GH	Ciconia_maguari	27	0.928149	0.0002	0.9998
Passeriformes	Passeri	GH1	Cinclus_mexicanus_1	27	0.976465	0.0002	0.9998
Passeriformes	Passeri	GH2	Cinclus_mexicanus_2	27	0.80327	0.1668	0.8332
Passeriformes	Passeri	GH1	Cisticola_juncidis_1	27	0.976233	0.0002	0.9998
Passeriformes	Passeri	GH2	Cisticola_juncidis_2	NA	NA	0.6604	0.3396
Passeriformes	Passeri	GH1	Climacteris_rufus_1	27	0.969635	0.0002	0.9998
Passeriformes	Passeri	GH2	Climacteris_rufus_2	NA	NA	0.5037	0.4962
Passeriformes	Passeri	GH2	Cnemophilus_loriae_2	27	0.399332	0.1671	0.8328
Pelecaniformes	Non-passerine	GH	Cochlearius_cochlearius	27	0.883229	0.0002	0.9998
Columbiformes	Non-passerine	GH	Columba_livia	27	0.946352	0.0002	0.9998
Passeriformes	Passeri	GH1	Copsychus_sechellarum_1	27	0.975746	0.0002	0.9998
Passeriformes	Passeri	GH2	Copsychus_sechellarum_2	27	0.965188	0.0002	0.9998
Passeriformes	Tyranni	GH1	Corapipo_altera_1	27	0.683595	0.1681	0.8318
Passeriformes	Tyranni	GH2	Corapipo_altera_2	27	0.553073	0.3951	0.6049
Passeriformes	Passeri	GH1	Corvus_brachyrhynchos_1	27	0.976465	0.0002	0.9998
Passeriformes	Passeri	GH2	Corvus_brachyrhynchos_2	NA	NA	0.6662	0.3337
Passeriformes	Passeri	GH2	Corvus_cornix_2	NA	NA	0.6662	0.3337
Passeriformes	Passeri	GH1	Corvus_macrorhynchos_1	27	0.976465	0.0002	0.9998
Passeriformes	Passeri	GH2	Corvus_macrorhynchos_2	NA	NA	0.6662	0.3337
Passeriformes	Passeri	GH1	Corvus_moneduloides_1	27	0.976465	0.0002	0.9998
Passeriformes	Passeri	GH2	Corvus_moneduloides_2	NA	NA	0.6662	0.3337
Musophagiformes	Non-passerine	GH	Corythaeola_cristata	27	0.928149	0.0002	0.9998
Musophagiformes	Non-passerine	GH	Corythaixoides_concolor	27	0.928149	0.0002	0.9998
Galliformes	Non-passerine	GH	Coturnix_japonica	24	0.984965	0.0002	0.9998
Cuculiformes	Non-passerine	GH	Crotophaga_sulcirostris	27	0.749761	0.167	0.833
Tinamiformes	Non-passerine	GH	Crypturellus_cinnamomeus	27	0.759258	0.1616	0.8384
Tinamiformes	Non-passerine	GH	Crypturellus_soui	27	0.759258	0.1616	0.8384
Tinamiformes	Non-passerine	GH	Crypturellus_undulatus	27	0.759258	0.1616	0.8384
Cuculiformes	Non-passerine	GH	Cuculus_canorus	27	0.940273	0.0002	0.9998
Passeriformes	Passeri	GH1	Cyanistes_caeruleus_1	27	0.80792	0.1668	0.8332
Passeriformes	Passeri	GH2	Cyanistes_caeruleus_2	27	0.964847	0.0002	0.9998
Anseriformes	Non-passerine	GH	Cygnus_olor	27	0.957794	0.0002	0.9998
Passeriformes	Passeri	GH1	Daphoenositta_chrysoptera_1	27	0.975773	0.0002	0.9998
Passeriformes	Passeri	GH2	Daphoenositta_chrysoptera_2	NA	NA	0.6662	0.3337
Passeriformes	Passeri	GH1	Dasyornis_broadbenti_1	27	0.976465	0.0002	0.9998
Passeriformes	Passeri	GH2	Dasyornis_broadbenti_2	27	0.750754	0.1669	0.8331
Passeriformes	Passeri	GH1	Dicaeum_eximium_1	27	0.976465	0.0002	0.9998
Passeriformes	Passeri	GH2	Dicaeum_eximium_2	NA	NA	0.6662	0.3338
Passeriformes	Passeri	GH1	Dicrurus_megarhynchus_1	27	0.669540	0.1676	0.8324
Passeriformes	Passeri	GH2	Dicrurus_megarhynchus_2	27	0.469635	0.336	0.664
Passeriformes	Passeri	GH1	Diphyllodes_magnificus_1	27	0.976465	0.0002	0.9998
Passeriformes	Passeri	GH2	Diphyllodes_magnificus_2	NA	NA	0.6667	0.3332
Passeriformes	Passeri	GH1	Donacobius_atricapilla_1	27	0.976465	0.0002	0.9998
Passeriformes	Passeri	GH2	Donacobius_atricapilla_2	NA	NA	0.9969	0.0031
Casuariiformes	Non-passerine	GH	Dromaius_novaehollandiae	27	0.759258	0.1616	0.8384
Charadriiformes	Non-passerine	GH	Dromas_ardeola	27	0.931713	0.0002	0.9998
Passeriformes	Passeri	GH2	Drymodes_brunneopygia_2	27	0.969834	0.0002	0.9998
Passeriformes	Passeri	GH1	Dryoscopus_gambensis_1	27	0.971358	0.0002	0.9998
Passeriformes	Passeri	GH2	Dryoscopus_gambensis_2	NA	NA	0.6662	0.3337
Passeriformes	Passeri	GH2	Dyaphorophyia_castanea_2	NA	NA	0.5019	0.4981
Passeriformes	Passeri	GH1	Edolisoma_coerulescens_1	27	0.975704	0.0002	0.9998
Passeriformes	Passeri	GH2	Edolisoma_coerulescens_2	NA	NA	0.6662	0.3337
Pelecaniformes	Non-passerine	GH	Egretta_garzetta	NA	NA	0.5004	0.4997
Passeriformes	Passeri	GH1	Elachura_formosa_1	27	0.972921	0.0002	0.9998
Passeriformes	Passeri	GH2	Elachura_formosa_2	27	0.797412	0.1668	0.8332
Passeriformes	Passeri	GH1	Emberiza_fucata_1	26	0.977726	0.0002	0.9998
Passeriformes	Passeri	GH2	Emberiza_fucata_2	27	0.97829	0.0002	0.9998
Passeriformes	Tyranni	GH1	Empidonax_traillii_1	27	0.97433	0.0002	0.9998
Passeriformes	Tyranni	GH2	Empidonax_traillii_2	27	0.976773	0.0002	0.9998
Passeriformes	Passeri	GH1	Erithacus_rubecula_1	27	0.976465	0.0002	0.9998
Passeriformes	Passeri	GH2	Erithacus_rubecula_2	27	0.971708	0.0002	0.9998
Passeriformes	Passeri	GH1	Erpornis_zantholeuca_1	27	0.97652	0.0002	0.9998
Passeriformes	Passeri	GH2	Erpornis_zantholeuca_2	27	0.803880	0.165	0.835
Passeriformes	Passeri	GH1	Erythrocercus_mccallii_1	27	0.976465	0.0002	0.9998
Passeriformes	Passeri	GH2	Erythrocercus_mccallii_2	NA	NA	0.6667	0.3333
Passeriformes	Passeri	GH1	Erythrura_gouldiae_1	26	0.649065	0.3334	0.6666
Passeriformes	Passeri	GH2	Erythrura_gouldiae_2	27	0.810806	0.1668	0.8332
Piciformes	Non-passerine	GH	Eubucco_bourcierii	27	0.963316	0.0002	0.9998
Tinamiformes	Non-passerine	GH	Eudromia_elegans	27	0.928149	0.0002	0.9998
Passeriformes	Passeri	GH1	Eulacestoma_nigropectus_1	27	0.975704	0.0002	0.9998
Passeriformes	Passeri	GH2	Eulacestoma_nigropectus_2	NA	NA	0.6524	0.3475
Coraciiformes	Non-passerine	GH	Eurystomus_gularis	27	0.909891	0.0002	0.9998
Falconiformes	Non-passerine	GH	Falco_cherrug	27	0.928149	0.0002	0.9998
Falconiformes	Non-passerine	GH	Falco_peregrinus	27	0.928149	0.0002	0.9998
Passeriformes	Passeri	GH1	Falcunculus_frontatus_1	27	0.972091	0.0002	0.9998
Passeriformes	Passeri	GH2	Falcunculus_frontatus_2	NA	NA	0.6667	0.3333
Passeriformes	Passeri	GH1	Ficedula_albicollis_1	27	0.97113	0.0002	0.9998
Passeriformes	Passeri	GH2	Ficedula_albicollis_2	27	0.963856	0.0002	0.9998
Suliformes	Non-passerine	GH	Fregata_magnificens	27	0.928149	0.0002	0.9998
Procellariiformes	Non-passerine	GH	Fregetta_grallaria	27	0.821929	0.047	0.953
Procellariiformes	Non-passerine	GH	Fulmarus_glacialis	27	0.928149	0.0002	0.9998
Passeriformes	Tyranni	GH1	Furnarius_figulus_1	27	0.977221	0.0002	0.9998
Passeriformes	Tyranni	GH2	Furnarius_figulus_2	27	0.797062	0.1669	0.8331
Piciformes	Non-passerine	GH	Galbula_dea	27	0.920633	0.0002	0.9998
Galliformes	Non-passerine	GH	Gallus_gallus	25	0.807439	0.1664	0.8336
Gaviiformes	Non-passerine	GH	Gavia_stellata	27	0.821929	0.047	0.953
Cuculiformes	Non-passerine	GH	Geococcyx_californianus	27	0.929789	0.0002	0.9997
Passeriformes	Passeri	GH1	Geospiza_fortis_1	26	0.978826	0.0002	0.9998
Passeriformes	Passeri	GH2	Geospiza_fortis_2	27	0.975515	0.0002	0.9998
Passeriformes	Passeri	GH1	Geothlypis_trichas_1	26	0.967718	0.0002	0.9998
Passeriformes	Passeri	GH2	Geothlypis_trichas_2	27	0.975515	0.0002	0.9998
Charadriiformes	Non-passerine	GH	Glareola_pratincola	27	0.928149	0.0002	0.9998
Strigiformes	Non-passerine	GH	Glaucidium_brasilianum	27	0.770042	0.1665	0.8335
Passeriformes	Tyranni	GH1	Grallaria_varia_1	27	0.967781	0.0002	0.9998
Passeriformes	Tyranni	GH2	Grallaria_varia_2	27	0.535665	0.3349	0.665
Passeriformes	Passeri	GH1	Grantiella_picta_1	27	0.976465	0.0002	0.9998
Passeriformes	Passeri	GH2	Grantiella_picta_2	NA	NA	0.5103	0.4897
Gruiformes	Non-passerine	GH	Grus_americana	27	0.928149	0.0002	0.9998
Passeriformes	Passeri	GH1	Gymnorhina_tibicen_1	27	0.974773	0.0002	0.9998
Passeriformes	Passeri	GH2	Gymnorhina_tibicen_2	NA	NA	0.5015	0.4984
Coraciiformes	Non-passerine	GH	Halcyon_senegalensis	27	0.958176	0.0002	0.9998
Accipitriformes	Non-passerine	GH	Haliaeetus_albicilla	27	0.928149	0.0002	0.9998
Accipitriformes	Non-passerine	GH	Haliaeetus_leucocephalus	27	0.928149	0.0002	0.9998
Gruiformes	Non-passerine	GH	Heliornis_fulica	27	0.909891	0.0002	0.9998
Passeriformes	Passeri	GH1	Hemignathus_wilsoni_1	26	0.978252	0.0002	0.9998
Passeriformes	Passeri	GH2	Hemignathus_wilsoni_2	27	0.975623	0.0002	0.9998
Apodiformes	Non-passerine	GH	Hemiprocne_comata	27	0.920633	0.0002	0.9998
Falconiformes	Non-passerine	GH	Herpetotheres_cachinnans	27	0.867929	0.0002	0.9998
Charadriiformes	Non-passerine	GH	Himantopus_himantopus	27	0.88213	0.0002	0.9998
Passeriformes	Passeri	GH1	Hippolais_icterina_1	27	0.976465	0.0002	0.9998
Passeriformes	Passeri	GH2	Hippolais_icterina_2	NA	NA	0.656	0.344
Passeriformes	Passeri	GH1	Hirundo_rustica_1	27	0.976465	0.0002	0.9998
Passeriformes	Passeri	GH2	Hirundo_rustica_2	NA	NA	0.6667	0.3333
Passeriformes	Passeri	GH2	Horornis_vulcanius_2	NA	NA	0.6667	0.3333
Procellariiformes	Non-passerine	GH	Hydrobates_tethys	27	0.928149	0.0002	0.9998
Passeriformes	Passeri	GH1	Hylia_prasina_1	27	0.97413	0.0002	0.9998
Passeriformes	Passeri	GH2	Hylia_prasina_2	27	0.972709	0.0002	0.9998
Passeriformes	Passeri	GH1	Hypocryptadius_cinnamomeus_1	26	0.977029	0.0002	0.9998
Charadriiformes	Non-passerine	GH	Ibidorhyncha_struthersii	27	0.821929	0.047	0.953
Passeriformes	Passeri	GH1	Ifrita_kowaldi_1	27	0.976465	0.0002	0.9998
Passeriformes	Passeri	GH2	Ifrita_kowaldi_2	27	0.423805	0.4957	0.5042
Passeriformes	Passeri	GH1	Illadopsis_cleaveri_1	27	0.976465	0.0002	0.9998
Passeriformes	Passeri	GH2	Illadopsis_cleaveri_2	NA	NA	0.6659	0.3341
Passeriformes	Passeri	GH1	Irena_cyanogastra_1	27	0.965905	0.0002	0.9998
Passeriformes	Passeri	GH2	Irena_cyanogastra_2	27	0.97695	0.0002	0.9998
Charadriiformes	Non-passerine	GH	Jacana_jacana	27	0.957984	0.0002	0.9998
Passeriformes	Passeri	GH1	Junco_hyemalis_1	26	0.979212	0.0002	0.9998
Passeriformes	Passeri	GH2	Junco_hyemalis_2	27	0.975768	0.0002	0.9998
Passeriformes	Passeri	GH1	Lanius_ludovicianus_1	27	0.809085	0.1669	0.8331
Charadriiformes	Non-passerine	GH	Larus_smithsonianus	27	0.957332	0.0002	0.9998
Passeriformes	Passeri	GH1	Leiothrix_lutea_1	27	0.976465	0.0002	0.9998
Passeriformes	Passeri	GH2	Leiothrix_lutea_2	27	0.966583	0.0002	0.9998
Passeriformes	Tyranni	GH1	Lepidothrix_coronata_1	27	0.974916	0.0002	0.9998
Passeriformes	Tyranni	GH2	Lepidothrix_coronata_2	27	0.408357	0.4025	0.5975
Passeriformes	Passeri	GH2	Leptocoma_aspasia_2	27	0.949841	0.0002	0.9998
Leptosomiformes	Non-passerine	GH	Leptosomus_discolor	27	0.920633	0.0002	0.9998
Passeriformes	Passeri	GH1	Leucopsar_rothschildi_1	27	0.976465	0.0002	0.9998
Passeriformes	Passeri	GH2	Leucopsar_rothschildi_2	27	0.803270	0.1668	0.8332
Charadriiformes	Non-passerine	GH	Limosa_lapponica	27	0.917475	0.0002	0.9998
Passeriformes	Passeri	GH1	Locustella_ochotensis_1	27	0.976465	0.0002	0.9998
Passeriformes	Passeri	GH2	Locustella_ochotensis_2	NA	NA	0.6667	0.3333
Passeriformes	Passeri	GH1	Lonchura_striata_1	26	0.977944	0.0002	0.9998
Passeriformes	Passeri	GH2	Lonchura_striata_2	27	0.926378	0.0635	0.9365
Otidiformes	Non-passerine	GH	Lophotis_ruficrista	27	0.945777	0.0002	0.9998
Passeriformes	Passeri	GH1	Loxia_curvirostra_1	26	0.97808	0.0002	0.9998
Passeriformes	Passeri	GH2	Loxia_curvirostra_2	27	0.965166	0.0002	0.9998
Passeriformes	Passeri	GH1	Loxia_leucoptera_1	26	0.97808	0.0002	0.9998
Passeriformes	Passeri	GH2	Loxia_leucoptera_2	27	0.965166	0.0002	0.9998
Passeriformes	Passeri	GH1	Machaerirhynchus_nigripectus_1	27	0.975933	0.0002	0.9998
Passeriformes	Passeri	GH2	Malurus_elegans_2	27	0.6583	0.1677	0.8322
Passeriformes	Tyranni	GH1	Manacus_vitellinus_1	27	0.683595	0.1681	0.8318
Passeriformes	Tyranni	GH2	Manacus_vitellinus_2	NA	NA	0.5004	0.4997
Passeriformes	Passeri	GH1	Melanocharis_versteri_1	27	0.976465	0.0002	0.9998
Passeriformes	Passeri	GH2	Melanocharis_versteri_2	27	0.473997	0.3361	0.6639
Galliformes	Non-passerine	GH	Meleagris_gallopavo	25	0.857527	0.0002	0.9998
Psittaciformes	Non-passerine	GH	Melopsittacus_undulatus	27	0.90922	0.0003	0.9998
Passeriformes	Passeri	GH1	Melospiza_melodia_1	26	0.978746	0.0002	0.9998
Passeriformes	Passeri	GH2	Melospiza_melodia_2	27	0.975768	0.0002	0.9998
Passeriformes	Passeri	GH1	Menura_novaehollandiae_1	27	0.969123	0.0002	0.9998
Passeriformes	Passeri	GH2	Menura_novaehollandiae_2	27	0.694254	0.167	0.833
Coraciiformes	Non-passerine	GH	Merops_nubicus	27	0.959188	0.0002	0.9997
Pelecaniformes	Non-passerine	GH	Mesembrinibis_cayennensis	27	0.962647	0.0002	0.9998
Passeriformes	Tyranni	GH1	Mionectes_macconnelli_1	27	0.801057	0.1668	0.8332
Passeriformes	Tyranni	GH2	Mionectes_macconnelli_2	27	0.976773	0.0002	0.9998
Passeriformes	Passeri	GH1	Mohoua_ochrocephala_1	27	0.975704	0.0002	0.9998
Passeriformes	Passeri	GH2	Mohoua_ochrocephala_2	NA	NA	0.6662	0.3337
Passeriformes	Passeri	GH1	Molothrus_ater_1	26	0.978121	0.0002	0.9998
Passeriformes	Passeri	GH2	Molothrus_ater_2	27	0.975673	0.0002	0.9998
Passeriformes	Passeri	GH1	Motacilla_alba_1	26	0.978252	0.0002	0.9998
Passeriformes	Passeri	GH2	Motacilla_alba_2	27	0.9766	0.0002	0.9998
Passeriformes	Passeri	GH1	Myiagra_hebetior_1	27	0.976794	0.0002	0.9998
Passeriformes	Passeri	GH2	Myiagra_hebetior_2	NA	NA	0.6667	0.3333
Passeriformes	Tyranni	GH1	Neopelma_chrysocephalum_1	NA	NA	0.8923	0.1077
Passeriformes	Tyranni	GH2	Neopelma_chrysocephalum_2	27	0.553073	0.3951	0.6049
Passeriformes	Tyranni	GH1	Neopipo_cinnamomea_1	27	0.483482	0.4581	0.5418
Passeriformes	Tyranni	GH2	Neopipo_cinnamomea_2	27	0.978524	0.0002	0.9998
Passeriformes	Passeri	GH1	Nesospiza_acunhae_1	26	0.978826	0.0002	0.9998
Passeriformes	Passeri	GH2	Nesospiza_acunhae_2	27	0.975515	0.0002	0.9998
Psittaciformes	Non-passerine	GH	Nestor_notabilis	27	0.933827	0.0002	0.9998
Passeriformes	Passeri	GH1	Nicator_chloris_1	27	0.975516	0.0002	0.9998
Passeriformes	Passeri	GH2	Nicator_chloris_2	27	0.975498	0.0002	0.9998
Pelecaniformes	Non-passerine	GH	Nipponia_nippon	27	0.821929	0.047	0.953
Tinamiformes	Non-passerine	GH	Nothocercus_julius	27	0.601726	0.1669	0.8331
Tinamiformes	Non-passerine	GH	Nothocercus_nigrocapillus	27	0.601726	0.1669	0.8331
Tinamiformes	Non-passerine	GH	Nothoprocta_ornata	27	0.955084	0.0002	0.9998
Tinamiformes	Non-passerine	GH	Nothoprocta_pentlandii	27	0.958553	0.0002	0.9998
Tinamiformes	Non-passerine	GH	Nothoprocta_perdicaria	27	0.865535	0.0471	0.9528
Passeriformes	Passeri	GH1	Notiomystis_cincta_1	27	0.965129	0.0002	0.9998
Passeriformes	Passeri	GH2	Notiomystis_cincta_2	27	0.520405	0.3346	0.6654
Galliformes	Non-passerine	GH	Numida_meleagris	27	0.872128	0.0002	0.9998
Caprimulgiformes	Non-passerine	GH	Nyctibius_grandis	27	0.920633	0.0002	0.9998
Charadriiformes	Non-passerine	GH	Nycticryphes_semicollaris	27	0.917475	0.0002	0.9998
Procellariiformes	Non-passerine	GH	Oceanites_oceanicus	27	0.821929	0.047	0.953
Passeriformes	Passeri	GH1	Oenanthe_oenanthe_1	27	0.976465	0.0002	0.9998
Passeriformes	Passeri	GH2	Oenanthe_oenanthe_2	27	0.963856	0.0002	0.9998
Passeriformes	Tyranni	GH1	Onychorhynchus_coronatus_1	27	0.7967	0.167	0.833
Opisthocoformes	Non-passerine	GH	Opisthocomus_hoazin	27	0.920633	0.0002	0.9998
Passeriformes	Passeri	GH2	Oreocharis_arfaki_2	NA	NA	0.5187	0.4813
Apodiformes	Non-passerine	GH	Oreotrochilus_melanogaster	27	0.937268	0.0002	0.9998
Passeriformes	Passeri	GH1	Origma_solitaria_1	27	0.976465	0.0002	0.9998
Passeriformes	Passeri	GH2	Origma_solitaria_2	NA	NA	0.6662	0.3337
Passeriformes	Passeri	GH1	Oriolus_oriolus_1	27	0.976094	0.0002	0.9998
Passeriformes	Passeri	GH2	Oriolus_oriolus_2	27	0.777712	0.167	0.833
Passeriformes	Passeri	GH1	Orthonyx_spaldingii_1	27	0.97544	0.0002	0.9998
Passeriformes	Passeri	GH2	Orthonyx_spaldingii_2	NA	NA	0.6662	0.3337
Passeriformes	Passeri	GH2	Oxylabes_madagascariensis_2	27	0.951014	0.0002	0.9998
Passeriformes	Tyranni	GH1	Oxyruncus_cristatus_1	27	0.7967	0.167	0.833
Passeriformes	Tyranni	GH2	Oxyruncus_cristatus_2	27	0.976773	0.0002	0.9998
Passeriformes	Passeri	GH1	Pachycephala_philippinensis_1	27	0.975704	0.0002	0.9998
Passeriformes	Passeri	GH2	Pachycephala_philippinensis_2	27	0.800919	0.1668	0.8331
Passeriformes	Tyranni	GH1	Pachyramphus_minor_1	27	0.9737	0.0002	0.9998
Passeriformes	Tyranni	GH2	Pachyramphus_minor_2	27	0.976757	0.0002	0.9998
Accipitriformes	Non-passerine	GH	Pandion_haliaetus	27	0.832489	0.0002	0.9998
Passeriformes	Passeri	GH1	Panurus_biarmicus_1	27	0.976465	0.0002	0.9998
Passeriformes	Passeri	GH2	Panurus_biarmicus_2	27	0.738065	0.1671	0.8329
Passeriformes	Passeri	GH1	Paradisaea_raggiana_1	27	0.976465	0.0002	0.9998
Passeriformes	Passeri	GH2	Paradisaea_raggiana_2	NA	NA	0.6667	0.3332
Passeriformes	Passeri	GH1	Paradisaea_rubra_1	27	0.976465	0.0002	0.9998
Passeriformes	Passeri	GH2	Paradisaea_rubra_2	NA	NA	0.6667	0.3332
Passeriformes	Passeri	GH1	Pardalotus_punctatus_1	27	0.97513	0.0002	0.9998
Passeriformes	Passeri	GH2	Pardalotus_punctatus_2	NA	NA	0.5005	0.4995
Passeriformes	Passeri	GH1	Parotia_lawesii_1	27	0.976465	0.0002	0.9998
Passeriformes	Passeri	GH2	Parotia_lawesii_2	NA	NA	0.6667	0.3332
Passeriformes	Passeri	GH1	Parus_major_1	27	0.976465	0.0002	0.9998
Passeriformes	Passeri	GH2	Parus_major_2	27	0.963438	0.0002	0.9998
Passeriformes	Passeri	GH1	Passer_domesticus_1	26	0.978252	0.0002	0.9998
Passeriformes	Passeri	GH2	Passer_domesticus_2	27	0.743414	0.1948	0.8052
Passeriformes	Passeri	GH1	Passerina_amoena_1	26	0.820393	0.0002	0.9998
Passeriformes	Passeri	GH2	Passerina_amoena_2	27	0.976355	0.0002	0.9998
Columbiformes	Non-passerine	GH	Patagioenas_fasciata	27	0.942044	0.0002	0.9998
Charadriiformes	Non-passerine	GH	Pedionomus_torquatus	27	0.920633	0.0002	0.9998
Procellariiformes	Non-passerine	GH	Pelecanoides_urinatrix	27	0.929824	0.0002	0.9998
Galliformes	Non-passerine	GH	Penelope_pileata	25	0.956011	0.0003	0.9997
Passeriformes	Passeri	GH1	Peucedramus_taeniatus_1	26	0.978252	0.0002	0.9998
Passeriformes	Passeri	GH2	Peucedramus_taeniatus_2	27	0.975865	0.0002	0.9998
Phaethontiformes	Non-passerine	GH	Phaethon_lepturus	27	0.919952	0.0002	0.9998
Charadriiformes	Non-passerine	GH	Phaetusa_simplex	27	0.928149	0.0002	0.9998
Passeriformes	Passeri	GH1	Phainopepla_nitens_1	27	0.976465	0.0002	0.9998
Passeriformes	Passeri	GH2	Phainopepla_nitens_2	27	0.801313	0.1668	0.8332
Suliformes	Non-passerine	GH	Phalacrocorax_auritus	27	0.928149	0.0002	0.9998
Suliformes	Non-passerine	GH	Phalacrocorax_harrisi	27	0.928149	0.0002	0.9998
Suliformes	Non-passerine	GH	Phalacrocorax_pelagicus	27	0.928149	0.0002	0.9998
Galliformes	Non-passerine	GH	Phasianus_colchicus	25	0.934691	0.0002	0.9998
Passeriformes	Passeri	GH2	Pheucticus_melanocephalus_2	27	0.976698	0.0002	0.9998
Phoenicopteriformes	Non-passerine	GH	Phoenicopterus_ruber	27	0.920633	0.0002	0.9998
Passeriformes	Passeri	GH1	Phylloscopus_trochilus_1	27	0.975933	0.0002	0.9998
Passeriformes	Passeri	GH2	Phylloscopus_trochilus_2	NA	NA	0.5011	0.4989
Passeriformes	Passeri	GH2	Picathartes_gymnocephalus_2	27	0.969294	0.0002	0.9998
Piciformes	Non-passerine	GH	Picoides_pubescens	27	0.965971	0.0002	0.9998
Passeriformes	Tyranni	GH1	Pipra_filicauda_1	27	0.683595	0.1681	0.8318
Passeriformes	Tyranni	GH2	Pipra_filicauda_2	NA	NA	0.5004	0.4997
Passeriformes	Tyranni	GH1	Piprites_chloris_1	27	0.7967	0.167	0.833
Passeriformes	Tyranni	GH2	Piprites_chloris_2	27	0.976757	0.0002	0.9998
Passeriformes	Tyranni	GH1	Pitta_sordida_1	27	0.810335	0.1669	0.8331
Passeriformes	Tyranni	GH2	Pitta_sordida_2	27	0.971766	0.0002	0.9998
Passeriformes	Passeri	GH1	Ploceus_nigricollis_1	26	0.978252	0.0002	0.9998
Passeriformes	Passeri	GH2	Ploceus_nigricollis_2	NA	NA	0.6432	0.3568
Charadriiformes	Non-passerine	GH	Pluvianellus_socialis	27	0.940812	0.0002	0.9998
Caprimulgiformes	Non-passerine	GH	Podargus_strigoides	NA	NA	0.5016	0.4984
Podicipediformes	Non-passerine	GH	Podilymbus_podiceps	27	0.821929	0.047	0.953
Passeriformes	Passeri	GH1	Poecile_atricapillus_1	27	0.976465	0.0002	0.9998
Passeriformes	Passeri	GH2	Poecile_atricapillus_2	27	0.964847	0.0002	0.9998
Passeriformes	Passeri	GH1	Polioptila_caerulea_1	27	0.976465	0.0002	0.9998
Passeriformes	Passeri	GH1	Pomatorhinus_ruficollis_1	27	0.976465	0.0002	0.9998
Passeriformes	Passeri	GH2	Pomatorhinus_ruficollis_2	27	0.487126	0.3371	0.6629
Passeriformes	Passeri	GH1	Pomatostomus_ruficeps_1	27	0.976465	0.0002	0.9998
Passeriformes	Passeri	GH2	Pomatostomus_ruficeps_2	27	0.735596	0.1671	0.8328
Passeriformes	Passeri	GH1	Promerops_cafer_1	27	0.97672	0.0002	0.9998
Passeriformes	Passeri	GH2	Promerops_cafer_2	NA	NA	0.8334	0.1666
Passeriformes	Passeri	GH2	Prunella_fulvescens_2	27	0.942799	0.0002	0.9998
Passeriformes	Passeri	GH1	Prunella_himalayana_1	26	0.978515	0.0002	0.9998
Passeriformes	Passeri	GH2	Prunella_himalayana_2	NA	NA	0.6667	0.3333
Passeriformes	Passeri	GH1	Pseudopodoces_humilis_1	27	0.976465	0.0002	0.9998
Passeriformes	Passeri	GH2	Pseudopodoces_humilis_2	27	0.964847	0.0002	0.9998
Gruiformes	Non-passerine	GH	Psophia_crepitans	27	0.928149	0.0002	0.9998
Passeriformes	Passeri	GH1	Pteruthius_melanotis_1	27	0.976465	0.0002	0.9998
Passeriformes	Passeri	GH2	Pteruthius_melanotis_2	25	0.492810	0.3402	0.6597
Passeriformes	Passeri	GH1	Ptilonorhynchus_violaceus_1	27	0.97081	0.0002	0.9998
Passeriformes	Passeri	GH2	Ptilonorhynchus_violaceus_2	NA	NA	0.9422	0.0578
Passeriformes	Passeri	GH2	Ptilorrhoa_leucosticta_2	NA	NA	0.5088	0.4911
Passeriformes	Passeri	GH1	Pycnonotus_jocosus_1	27	0.975933	0.0002	0.9998
Passeriformes	Passeri	GH2	Pycnonotus_jocosus_2	NA	NA	0.6667	0.3333
Sphenisciformes	Non-passerine	GH	Pygoscelis_adeliae	27	0.429784	0.4992	0.5008
Passeriformes	Passeri	GH1	Quiscalus_mexicanus_1	26	0.978564	0.0002	0.9998
Passeriformes	Passeri	GH2	Quiscalus_mexicanus_2	27	0.975673	0.0002	0.9998
Passeriformes	Passeri	GH2	Regulus_satrapa_2	27	0.484265	0.3347	0.6653
Passeriformes	Passeri	GH1	Rhabdornis_inornatus_1	27	0.976193	0.0002	0.9998
Passeriformes	Passeri	GH2	Rhabdornis_inornatus_2	27	0.80327	0.1668	0.8332
Passeriformes	Passeri	GH2	Rhadina_sibilatrix_2	NA	NA	0.6667	0.3333
Passeriformes	Passeri	GH1	Rhagologus_leucostigma_1	27	0.976093	0.0002	0.9998
Passeriformes	Passeri	GH2	Rhagologus_leucostigma_2	27	0.50324	0.335	0.665
Rheiformes	Non-passerine	GH	Rhea_americana	27	0.750383	0.1669	0.8331
Rheiformes	Non-passerine	GH	Rhea_pennata	27	0.750383	0.1669	0.8331
Bucerotiformes	Non-passerine	GH	Rhinopomastus_cyanomelas	27	0.955274	0.0002	0.9998
Charadriiformes	Non-passerine	GH	Rhinoptilus_africanus	27	0.775913	0.0002	0.9998
Passeriformes	Passeri	GH1	Rhipidura_dahli_1	27	0.975222	0.0002	0.9998
Passeriformes	Passeri	GH2	Rhipidura_dahli_2	NA	NA	0.503	0.497
Passeriformes	Passeri	GH1	Rhodinocichla_rosea_1	26	0.978252	0.0002	0.9998
Passeriformes	Passeri	GH2	Rhodinocichla_rosea_2	27	0.975623	0.0002	0.9998
Charadriiformes	Non-passerine	GH	Rissa_tridactyla	27	0.957332	0.0002	0.9998
Charadriiformes	Non-passerine	GH	Rostratula_benghalensis	27	0.917475	0.0002	0.9998
Charadriiformes	Non-passerine	GH	Rynchops_niger	27	0.821929	0.047	0.953
Accipitriformes	Non-passerine	GH	Sagittarius_serpentarius	27	0.928149	0.0002	0.9998
Passeriformes	Tyranni	GH1	Sakesphorus_luctuosus_1	29	0.411391	0.0003	0.9997
Passeriformes	Tyranni	GH2	Sakesphorus_luctuosus_2	29	0.342145	0.3336	0.6664
Passeriformes	Tyranni	GH1	Sapayoa_aenigma_1	NA	NA	0.6667	0.3333
Passeriformes	Tyranni	GH2	Sapayoa_aenigma_2	27	0.96931	0.0002	0.9998
Passeriformes	Passeri	GH1	Saxicola_maurus_1	27	0.976465	0.0002	0.9998
Passeriformes	Passeri	GH2	Saxicola_maurus_2	27	0.566424	0.3338	0.6662
Passeriformes	Tyranni	GH1	Sclerurus_mexicanus_1	27	0.974739	0.0002	0.9998
Passeriformes	Tyranni	GH2	Sclerurus_mexicanus_2	27	0.797062	0.1669	0.8331
Pelecaniformes	Non-passerine	GH	Scopus_umbretta	27	0.928149	0.0002	0.9998
Passeriformes	Tyranni	GH1	Scytalopus_superciliaris_1	27	0.975939	0.0002	0.9998
Passeriformes	Tyranni	GH1	Serilophus_lunatus_1	NA	NA	0.6334	0.3665
Passeriformes	Tyranni	GH2	Serilophus_lunatus_2	27	0.960359	0.0002	0.9998
Passeriformes	Passeri	GH1	Serinus_canaria_1	26	0.978080	0.0002	0.9998
Passeriformes	Passeri	GH2	Serinus_canaria_2	27	0.975623	0.0002	0.9998
Passeriformes	Passeri	GH1	Setophaga_coronata_1	26	0.706097	0.0002	0.9998
Passeriformes	Passeri	GH2	Setophaga_coronata_2	27	0.801541	0.1668	0.8332
Passeriformes	Passeri	GH1	Setophaga_kirtlandii_1	24	0.546044	0.336	0.664
Passeriformes	Passeri	GH2	Setophaga_kirtlandii_2	27	0.801541	0.1668	0.8332
Passeriformes	Passeri	GH1	Sinosuthora_webbiana_1	27	0.687373	0.168	0.832
Passeriformes	Passeri	GH2	Sinosuthora_webbiana_2	NA	NA	0.6667	0.3333
Passeriformes	Passeri	GH1	Sitta_europaea_1	27	0.976465	0.0002	0.9998
Passeriformes	Passeri	GH2	Sitta_europaea_2	27	0.803353	0.1668	0.8332
Passeriformes	Tyranni	GH1	Smithornis_capensis_1	27	0.806686	0.1668	0.8331
Passeriformes	Tyranni	GH2	Smithornis_capensis_2	27	0.80692	0.1668	0.8332
Passeriformes	Passeri	GH1	Spinus_cucullatus_1	26	0.97794	0.0002	0.9999
Passeriformes	Passeri	GH2	Spinus_cucullatus_2	27	0.975623	0.0002	0.9998
Passeriformes	Passeri	GH2	Spizella_passerina_2	27	0.975768	0.0002	0.9998
Passeriformes	Passeri	GH1	Sporophila_hypoxantha_1	26	0.978826	0.0002	0.9998
Passeriformes	Passeri	GH2	Sporophila_hypoxantha_2	27	0.975681	0.0002	0.9998
Caprimulgiformes	Non-passerine	GH	Steatornis_caripensis	27	0.957769	0.0002	0.9998
Charadriiformes	Non-passerine	GH	Stercorarius_parasiticus	27	0.928149	0.0002	0.9998
Passeriformes	Passeri	GH1	Sterrhoptilus_dennistouni_1	27	0.976465	0.0002	0.9998
Passeriformes	Passeri	GH2	Sterrhoptilus_dennistouni_2	27	0.487126	0.3371	0.6629
Columbiformes	Non-passerine	GH	Streptopelia_turtur	27	0.946352	0.0002	0.9998
Psittaciformes	Non-passerine	GH	Strigops_habroptila	27	0.933827	0.0002	0.9998
Strigiformes	Non-passerine	GH	Strix_occidentalis_caurina	27	0.916429	0.0002	0.9998
Passeriformes	Passeri	GH1	Struthidea_cinerea_1	NA	NA	0.6667	0.3333
Passeriformes	Passeri	GH1	Sturnus_vulgaris_1	27	0.976465	0.0002	0.9998
Passeriformes	Passeri	GH2	Sturnus_vulgaris_2	27	0.80327	0.1668	0.8332
Suliformes	Non-passerine	GH	Sula_dactylatra	27	0.928149	0.0002	0.9998
Passeriformes	Passeri	GH1	Sylvia_atricapilla_1	27	0.976465	0.0002	0.9998
Passeriformes	Passeri	GH2	Sylvia_atricapilla_2	NA	NA	0.6659	0.3341
Passeriformes	Passeri	GH1	Sylvia_borin_1	27	0.973827	0.0002	0.9998
Passeriformes	Passeri	GH2	Sylvia_borin_2	27	0.487126	0.3371	0.6629
Passeriformes	Passeri	GH1	Sylvietta_virens_1	27	0.971661	0.0002	0.9998
Passeriformes	Passeri	GH2	Sylvietta_virens_2	27	0.487126	0.3371	0.6629
Pterocliformes	Non-passerine	GH	Syrrhaptes_paradoxus	27	0.920633	0.0002	0.9998
Passeriformes	Tyranni	GH1	Tachuris_rubrigastra_1	27	0.810844	0.1668	0.8331
Passeriformes	Tyranni	GH2	Tachuris_rubrigastra_2	27	0.972403	0.0002	0.9998
Passeriformes	Passeri	GH1	Taeniopygia_guttata_1	26	0.977944	0.0002	0.9998
Passeriformes	Passeri	GH2	Taeniopygia_guttata_2	27	0.926378	0.0635	0.9365
Procellariiformes	Non-passerine	GH	Thalassarche_chlororhynchos	27	0.928149	0.0002	0.9998
Charadriiformes	Non-passerine	GH	Thinocorus_orbignyianus	27	0.917475	0.0002	0.9998
Passeriformes	Passeri	GH2	Thryothorus_ludovicianus_2	27	0.804873	0.1668	0.8332
Passeriformes	Passeri	GH1	Tichodroma_muraria_1	27	0.976465	0.0002	0.9998
Passeriformes	Passeri	GH2	Tichodroma_muraria_2	27	0.96763	0.0002	0.9998
Coraciiformes	Non-passerine	GH	Todus_mexicanus	27	0.805638	0.0002	0.9998
Passeriformes	Passeri	GH1	Toxostoma_redivivum_1	27	0.798628	0.1669	0.8331
Passeriformes	Passeri	GH2	Toxostoma_redivivum_2	NA	NA	0.5035	0.4965
Piciformes	Non-passerine	GH	Tricholaema_leucomelas	27	0.833374	0.0002	0.9998
Trogoniformes	Non-passerine	GH	Trogon_melanurus	27	0.959355	0.0002	0.9998
Charadriiformes	Non-passerine	GH	Turnix_velox	27	0.939592	0.0002	0.9998
Passeriformes	Tyranni	GH1	Tyrannus_savana_1	27	0.7967	0.167	0.833
Passeriformes	Tyranni	GH2	Tyrannus_savana_2	27	0.976773	0.0002	0.9998
Strigiformes	Non-passerine	GH	Tyto_alba	27	0.95972	0.0002	0.9998
Bucerotiformes	Non-passerine	GH	Upupa_epops	27	0.963263	0.0002	0.9998
Charadriiformes	Non-passerine	GH	Uria_aalge	27	0.928149	0.0002	0.9998
Charadriiformes	Non-passerine	GH	Uria_lomvia	27	0.928149	0.0002	0.9998
Coliiformes	Non-passerine	GH	Urocolius_indicus	27	0.941366	0.0002	0.9998
Passeriformes	Passeri	GH1	Urocynchramus_pylzowi_1	26	0.978252	0.0002	0.9998
Passeriformes	Passeri	GH1	Vidua_chalybeata_1	26	0.977123	0.0002	0.9998
Passeriformes	Passeri	GH2	Vidua_chalybeata_2	27	0.63554	0.1702	0.8298
Passeriformes	Passeri	GH1	Vidua_macroura_1	26	0.977123	0.0002	0.9998
Passeriformes	Passeri	GH2	Vidua_macroura_2	NA	NA	0.6723	0.3277
Passeriformes	Passeri	GH1	Vireo_altiloquus_1	27	0.976465	0.0002	0.9998
Passeriformes	Passeri	GH2	Vireo_altiloquus_2	NA	NA	0.6662	0.3337
Passeriformes	Passeri	GH1	Zonotrichia_albicollis_1	26	0.978910	0.0002	0.9998
Passeriformes	Passeri	GH2	Zonotrichia_albicollis_2	27	0.965166	0.0002	0.9998
Passeriformes	Passeri	GH1	Zosterops_hypoxanthus_1	27	0.964263	0.0002	0.9998
Passeriformes	Passeri	GH2	Zosterops_hypoxanthus_2	27	0.487126	0.3371	0.6629
Passeriformes	Passeri	GH2	Zosterops_lateralis_2	27	0.487126	0.3371	0.6629

## Sheet: Supp. Table 4
Supplemental Table 4: Length of Untranslated Regions (UTRs): 5’ and 3’ UTR lengths retrieved from NCBI annotated GH genes available on NCBI Genome Data Viewer (Rangwala et al. 2020). Relatively few avian GH genes have UTRs annotated. In addition to the 5’ and 3’ UTR length listed per species and paralog, the mean length per avian paralog (GH1, GH2, GH) is given. For passerine species, the suborde…
Paralog	5' UTR Length	3' UTR Length	Passerine Suborder
Passerine GH1
Acanthisitta chloris GH1	49	36	Acanthisitta
Corapipo altera GH1	60	47	Suboscine
Empidonax traillii GH1	60	71	Suboscine
Manacus vitellinus GH1	47	47	Suboscine
Neopelma chrysocephalum GH1	54	22	Suboscine
Corvus brachyrhynchos GH1	97	53	Oscine
Corvus moneduloides GH1	97	53	Oscine
Cyanistes caeruleus GH1	25	50	Oscine
Geospiza fortis GH1	36	51	Oscine
Lonchura striata GH1	41	51	Oscine
Parus major GH1	25	50	Oscine
Pseudopodoces humilis GH1	40	50	Oscine
Serinus canaria GH1	40	51	Oscine
Sturnus vulgaris GH1	21	51	Oscine
Zonotrichia albicollis GH1	40	51	Oscine
Average Passerine GH1	48.8	48.9333
Passerine GH2
Acanthisitta chloris GH2	65	96	Acanthisitta
Neopelma chrysocephalum GH2	61	100	Suboscine
Corvus brachyrhynchos GH2	77	96	Oscine
Corvus cornix GH2	76	96	Oscine
Corvus moneduloides GH2	77	96	Oscine
Geospiza fortis GH2	59	91	Oscine
Lonchura striata GH2	61	96	Oscine
Parus major GH2	60	91	Oscine
Pseudopodoces humilis GH2	60	98	Oscine
Serinus canaria GH2	101	98	Oscine
Sturnus vulgaris GH2	61	87	Oscine
Taeniopygia guttata GH2	Not Annotated	83	Oscine
Zonotrichia albicollis GH2	59	89	Oscine
Average Passerine GH2	68.0833	93.6154
Non-passerine Avian GH
Apaloderma vittatum GH	58	21
Aptenodytes forsteri GH	52	90
Apteryx mantelli GH	58	145
Cariama cristata GH	58	95
Chaetura pelagica GH	45	97
Charadrius vociferus GH	58	94
Cuculus canorus GH	53	95
Fulmarus glacialis GH	28	90
Gallus gallus GH	33	97
Gavia stellata GH	58	112
Merops nubicus GH	58	18
Nothoprocta perdicaria GH	119	82
Average Non-passerine Avian GH	56.5	86.3333
Homo sapiens GH1	63	106

## Sheet: Supp. Table 5
Supplemental Table 5: GC Content: For each paralog sampled, the percentages of each nucleotide present in the gene from translation start site to the last codon, including introns. GC and AT content are calculated from nucleotide frequencies.
Group	Locus	Paralog	Sequence	A_percent	T_percent	G_percent	C_percent	GC_content	AT_content
Acanthisitti	GH1	Acanthisitta_chloris_1	ATGGCTCCAGGTACCTTTTCTGTCTGTTTTAGAGGCTGCTGGGTGCATAGGGTGATGGGAGGTGGTGATGGGTGGTACTATGGTGGGCTACACACACTCCTGACCAGCCCTGAATGAAAATATGGCAACTTAGAAATCCATGAAAAATGATACTTTTCCCTTCAGTGTGTCTTTAATCCATGAGGGAGCCTAAACTGGGCAAGGAGAGGTTGAAGAACATGAAGAACAAGGTCAAGCCACACTTATAATAGTTATTATTAACATAAATGTCGGCAGGGATATTAAAATTCATATTCCAAGCTTAGTATAGGGATCAGGATGATGCCTAATGCTCATGTCCAAGTGCTGCAGGCTCAAAAAAGCTCCGAAGTGTTTCGACCTGCAAGGGATCTTGTGCTC…	0.248854	0.222418	0.251322	0.277406	0.528728	0.471272
Acanthisitti	GH2	Acanthisitta_chloris_2	ATGGCTCCAGGTATTTTTTATTTCATTTTTAAGGGATTTGCCAGTGCTGCTGTGTGTAGGGTGACAGCAGATGAGGATGGAGTGGTGTTGTGGTGGGCTACACACACTCCATGACAGCCCTAACTTAAAATATGGCAACTTATAAACCAATGAAAAAGAACACCTTTCCCCACAGTGTGACTTTAACCATGAATTAATCTTTAGACTAAACTGGGCAAGGAGAGGGTGGAGAATGTGAAGAACAATGTTGAGCCACAGTTATAATAGTTATTATTAACATAAATGTTGACAGGGACATTAAAATTTATATCTCAAGCTTAAGACAAGGATCAGCATGATGTCTAATGCTTATGTCCTACAGGCTCTAGGGCATTCCTCCTCCAAAGGGTTTGTGCTCTT…	0.255397	0.252208	0.241168	0.251227	0.492395	0.507605
Non-passerine	GH	Accipiter_nisus	ATGGCTCCAGGTACTTTTCTTTATTTCAGTTTTAAAGGATTGCCAGGGCTGTGCATGTTTAGGGTGATGGGAGATGATGACGGGGCAGTACTGTGGTGGGCTATACACACTCAGTGCCAGCCCTAAACTAAAACGTGTCAACTTATAAATCAATGAAGAAGAAATACCTCTCCTTACAGTGTGACTTTAATCCATGAATTAACTTAGGTAGTCTTTAGCCTCAGCTGGGCAAGGAGAGGGTGGAGAGCATGAAGAACAAGGTCAAGCCACAGTTGTAATAGTTATTATTAACATAAATGTTGGCAGGGATATTAAAACTCATATTCAAAGCTTACGATGGGTATCAGGATGATGTCTAATGTGTATGTCCAAGTCCTACAGACTCCAAGGCATTCCTCC…	0.265662	0.263032	0.224534	0.246772	0.471306	0.528694
Passeri	GH1	Acrocephalus_arundinaceus_1	ATGGCTCCAGGTACATTTTATTTCAGTTTTAAAGGATTTCCAGTGCTGGGTGTGTAGGGTGACAGGAGAAGATGATGATGGGGTGGTTCTGTGGTGGGCTACACACACTCCTTGCCATCCCTAAATTAAGATATGGCAACTTCTAAATCCATGAAAAAGAAAACCTTTCCCTGCAGTGTGACTCTAATCCATGAATTGATCTTTAACCTAAAGTGGGCAGGGAGAGTGTTGTGAGCTTGAAGAACAAGATCAAGCCACAGTTATAATAGTTACTATTACTATAAATGTTGGCAGGGATAGTAAAACTCATATTCCAAACTTCAGACAGGGATGAGGATGATGTCTAATAATGGTCCAAGTCCTACAGGCTCCAGGGTATTCCTCCTCCTAAGGGTCTTT…	0.234778	0.243781	0.248282	0.273158	0.52144	0.47856
Passeri	GH2	Acrocephalus_arundinaceus_2	ATGGCTCCAGGTACTTTTTATTACAGTTTTAAAGGATTTGTCAGTACTGCCATGTGTGTCGGGTGAGAGGAGATGATGATGGGATGGTATGTGGTGGGATACACACACTCTGTGACAGCCCTAACTTAAAGTATGGCAATTTATAAACCAATGAGAAAGAATACCTTTCCCTGCAATGTGACTTTAATTCATTAATTAATCTTTAGCCTAAACAGGCCAAGTCCCACAGGCTCCAGGGCATTTCTCCTCCAAGGGGTATTTGTCTGAGATTAGGTTGTGGTCTTTGCAGCAGACAGAAACTAGTGTGAGTCAGATGTCACAGGTTGAAAACATTTAGGGTAGACAAAGATCACCAAATTCTGCAGTCATATCCCAGAGAGCCAGTCAGAGCATAGATAA…	0.260751	0.265833	0.219507	0.253909	0.473417	0.526583
Passeri	GH1	Aegithalos_caudatus_1	ATGGCTCCAGGTACATTTTATTTCAGTTTTAAAGGATTTCCAGTGCTGGGTGTGTAGGGTGACAGGAGATGATGATGATGATGATGATGATGATGATGATGATGATGATGAGTGATGATGATGATGATGGGGTGGTTCTGTGGTGGGCTACACACACTCCTTGCCATTCCTAAATTAAAATTTCTAAATCCTTGAAAAAGAAAACCTTTCCCTGTAGTGTGACTCTAATCCACAAATTAATCTTTAACCTAAAGTGGGCAGGAAGAGAGTTGTGAGCTTGAAGAACAAGATCAAGCCACAGTTATAATAGTTACTATTGTTATAAATGTTGGCAAGGATAATAAAACTCATCTTCCAAATTTCAGACAGGGATAAGGATGATGTTTAATAATGTTTAAG…	0.236412	0.241703	0.248437	0.273449	0.521886	0.478114
Passeri	GH2	Aegithalos_caudatus_2	ATGGCTCCAGGTACTTTTTATTACAGTTTTAAAGGATTTGTCAGTGCTGCCATGTGTACAGGGAGAGAGGAGATGATTGGGTGGTATGTGGTGGGATACACACACTCTGTGACATCCCTAAATTAAAGTATGGCAATTTATAAACCAATGAAAAGAATACCTTTCCCTGCAATGTGACTTTAATTCATTAATTAATCTTTAGCCTAAACAGGCCAAGTCCTACAGGCTCCAGGACATTTCTCCTCCAAGGGTATTTGTGTGAGATTAAGTTTGTGGTCTTTGCAGCAGACAGACACTAGTGTGAGTCAGATGTCACAGGCTGAAAACATTTAGGGTTGACAAAGATCACCAAATTCTGCAGTCATAGCCCAAAGAGGCAAATATCCAACCGGAAATGTC…	0.257109	0.266455	0.219726	0.256711	0.476437	0.523563
Non-passerine	GH	Aegotheles_bennettii	ATGGCTCCAGGTACTTTCCTTATTTCATTTTTAAAGGGTTGCCAGTGCTGTTGCATGCTCAGGATGATGGGAGATGATGATGATGGGGTGGTACTGTGGTGGGCTATGCCCTAAATTAAAACGTGGCAACTTATAAATTGATGAAAAAGAATGCATTTCCTTCCATTGTGTCTTTAATACAAGAATTAACTTAGGGAGCCTTTAGCCTAAACAGAGCAAGGAGAGGGTGGAGAACATGAAGAACAAGGTCAAGCCAAGGGTATAATAGCTATTACTAACAAAAATGTTGGCAGGGATATTAAAACGCATGGCTTTAGGTGGGATCAGGATGATATCTAATGCATATGTCCAAGTCCTACAGGCTCCAGGACATTCCTTCCCTGAAGGGTATTTGTCCGA…	0.25838	0.23743	0.246648	0.257542	0.50419	0.49581
Non-passerine	GH	Agapornis_roseicollis	ATGGCTCCAGGTACTTTCCTTTATTTCAGTTGTGAAGGATCTGCTCCAGGGGAGACCTGAGAGCAGCTCCAGGGCCTAAAGGAGAGGGGCTTGGGACAAGGGCCTGGAGGGCCAGGCCAAGGGGAATGGCTTGAACCTGCCCCAGGGGAGACTGAGCTGAGCTCTGAGGCAGAAGCTGTTCCCTGTGAGGGTGCTGAGGGGCTGGCACAGGGTGATGGCCCAGAGAAGCTGTGGCTGCCCCATCCCCTGGATGAGGGGAGATGAAGATGATGATGATGGTGGCACTCTGCTGTGCTATCCACACTCAGTGCCAGCCTTAAATGAAAACGTGGCAACTTACAAATCACTGAGAAAGGACACTTCTCCCCACAGTGCCACTTTAATCCAGGAATTAACTCA…	0.22866	0.222159	0.271622	0.277558	0.54918	0.45082
Passeri	GH1	Agelaius_phoeniceus_1	ATGGCTCCAGGTACTTTTTATTTCAGATTTAAAGGATTTCCAGTGCTGGGTTTGTAGGGTAACAGGAGATGATGATGATGATGATGACGATGATGGGGTGGTTCTGTGGTGGGCTACACATACTCCTTACCATTCCTAAATTAAAATATGTCAGTTTCTAAATCCATGAAAAAGAAAATATTTCCCTGAAGTGTGACTCTAATCCACTAATTAATCTTTAACCTAAAGTGGGCAAGGAGAGTGTTGTGAGCTTAAAGAACAAGATCAAGCCAGTTGTAATAGTTACTATTACCATAAATGTTGGCAGGGATAATAAAACCCATATTCCAAACCTCAGGCAGGGATGAGGATGATGTCTAATAATGTCCAAGTCCTACAGGCTCCAGGGCACTCCTCCTC…	0.236855	0.237572	0.242591	0.282983	0.525574	0.474426
Passeri	GH2	Agelaius_phoeniceus_2	ATGGCTCCAGGTACTTTTTATTACAGTTTTAACGGATTTGTCAGTGCTGCCATGTGTGTAGGGTGAGAGGAGATGATGATGGGGTGGTATGTGGTGGGATACACAACTCTCTGATAGCCCTAACTTAAATATGGCAATTTATAAACCAATGAAAAAGAATACCTTTCCCTGCAATGTGACTTTAATTCATGAATTAATCTTTAGTCTGAATAGGCCAAGTCCTACAGGCTCCAGGGCATTTCTCCTCCAAGGGGTATTTGTCTGAGATTAAGTTTGTGGTCTTCACAGCAGACAGACACTAGTGTGAGTCAGGTGTCAAAGGCTGAAAACATTTCAGGCTGACAAAGATCACCAAATTCTGCAGTCATATCCCAGAGAGCCAGTCAGAGCACAGGTAAT…	0.254481	0.257829	0.224936	0.262754	0.48769	0.51231
Passeri	GH1	Alaudala_cheelensis_1	ATGGCTCCAGGTACATTTTATTTCAGTTTTAAAGGATTTCCTTGGTTGGGTGTGTAGGGTGAAAGGAGATGATGATGATGGGGTGGTTCTGTGGTGGGCTACACACACTCCTTGCCATCTCTAAATTAAAATATGGCAACTTCTAAATCCATGAAAAAGAAAACATTTCCCTGCAGTGTGACTCTAATCCATTAATTAATCTTTAACCTAAAGTGGGCAGTGTTGTGAGCTTGAAGAACAAAATCAAGCCACAGTTATAATAGTCACTATTACTATAAATGTTGGCAGGGATAATAAAACTCATATTCCAAACTTCAGACAGGGATGAGGATGATGTCTAATATTGTTTGAGTCCTACAGGCTCCAGGGCACTCCTCCTCCTAAAGGGTCTTTGTTTGA…	0.23528	0.242939	0.244136	0.277645	0.521781	0.478219
Passeri	GH2	Alaudala_cheelensis_2	ATGGCTCCAGGTACTTTTTATTACAATTTTAAAGGATTTGTCAGTGCTGCCATGTGTCTAGGGTGAGAGGAGATGATGATGGGGTGGTATGTGGTGGGATACACACACTCTGTGACAGCCCTAGCTTAAAGTATGGCAATTTATAAACCAATGAAAAAGAATACCTTTACCTGCAATGTGACTTTAATTCATGAATTGATCTTTAGCCTAAACAGGCCAAGTCCTAAAGGCTCCAGGGAATTTCTCCACCAAGGGGTATTTGTCTGAGATTAAGTTTGTGGTCTTTGCAGCAGACAAACACTAGTGTGAGTCAGATGTCACAGGCTGAAAACACGTAGGGCTGACAAAGATCACCAAATTCTGCAGTCAAATCCCAGAGAGCCAGTCAGAGCACAGGTA…	0.262488	0.262017	0.215363	0.260132	0.475495	0.524505
Passeri	GH1	Aleadryas_rufinucha_1	ATGGCTCCAGGTACTTTTTATTTCCATTTTAAAGGATTTCCAGTGCTGGGTGTGTGGGGTGACAGGAGATGATGATGACAGGCTGGTTCTGTGGTGGGCTGCACACACTCCTTGCCATCCCTAAATTAAAATACGGCAACTTCTAAATCCATGAAAAAGAAAACTTTTCCCTGCAGTGTGACTTTAATCCATGAATTAATCTTTAACTTAAAGTGGGCAAGGAGAGTGTGGAGAGCTTGAAGAACAAGATCAAGCCACAGTTATAATAGTTATTATTACCATAAATGCTGGCAGGGATAATAAAACTCATATTCCAAGCTTCAGACAGGGATGAGGATGATGTCTAATGCTTGTATCCAAGTCCTACAGGCTCCAGGGCATTCCTGCTCCTAAGGCTCT…	0.229146	0.227207	0.255335	0.288312	0.543647	0.456353
Passeri	GH2	Aleadryas_rufinucha_2	ATGGCTCCAGGTACTTTTTATTACAGTTTTAAAGGATTTGTCAGTGGTGCCATGTGTGTAGGGTGAGAGGAGAGGAGGATGGGGTAGTATGTGGTGGGATACACATGCTCTATGACAGCCCTAACTTATGGTATGGCAATTTATAAACCAATGAAAAAGAATACCTTTCCCTGCAATGTAACTTTAATCCGTAAATTAATCTTTAGCCTAAACAGGCCAAGTCCTACAGGGTCCAGGGCATTTCTCCTCCAAGGGGTATTTGTCTGAGATTAAGTTTGTGGTCTTTGCAGAAGACATACACTAGTGTAAGTTTAGTCAGAGGTTGCTGAAAACATTTAGGCTTGACAAAGATCTCCAAATTCTACAGTCATATCCCAGAGAGCCAGTCAGAGCTTAGGT…	0.2565	0.256306	0.225068	0.262127	0.487194	0.512806
Non-passerine	GH	Amazona_collaria	ATGGCTCCAGGTACTTTCCTTTATTTCAGCTTTGAAGGATCTGCTCCAGGGAGACCTTGGAGCAGCTCCAGTGCCTACAGGGGCTGCAGGAAACCTGGAGAGGGGCTTTGGACCAGGGTTGTAGGGACAGGCCAAGGGGAATGGCTTTAACCTGCCAGAGGTTAGACTGAGATGAGCTCTTAGGCAGAAGCTCTTCCCTGTGAGGGTGCTGAGGCACTGGCAGAGGGTGCCCGGAGCAACTGTGGCTGCCCCATCCCCTGGATGAGGGGAGATGATGATGATGATGATGATGATGATGATGATGATGATGATGATGATGATGATGATGATGATGATGATGATGCACTGTGGTGTGCTATATACCCTCAGTGCCAGCCCTAAATGAAAATGTGGCAAGTT…	0.248254	0.222998	0.255776	0.272972	0.528748	0.471252
Non-passerine	GH	Amazona_guildingi	ATGGCTCCAGGTACTTTCCTTTATTTCAGCTTTGAAGGATCTGCTCCAGGGAGACCTTGGAGCAGCTCCAGTGCCTACAGGGGCTGCAGGAAACCTGGAGAGGGGCTTTGGACCAGGGTTGTAGGGACAGGCCAAGGGGAATGGCTTTAACCTGCCAGAGGGGAGACTGAGATGAGCTCTTAGGCAGAAGCTCTTCCCTGTGAGGGTGCTGAGGCACTGGCAGAGGGTGCCCGGAGCAACTGTGGCTGCCCCATCCCCTGGGTGAGGGGAGATGATGATGATGATGATGATGATGATGATGATGCACTGTGGTGTGCTATACACCCTCAGTGCCAGCCCTAAATGAAAATGTGGCAAGTTATAAATCAATGACAAAGGATACTTCTCCCCACAGTGTCA…	0.24424	0.220385	0.256709	0.278666	0.535375	0.464625
Non-passerine	GH	Anas_platyrhynchos	TTCAAGCAACATCTGAGCAACTCTCCAGGCAGAAATGGCTCCAGGTACTCTTCTTTATTTCAGTTTACGAGGATTGCCAATGCGGCTACAGGCAGCATTGTGTCCAAAGAAGGGCAATAAAGCTGGTGAAGGGTCTAGAGAACAAGTCTTATTAGGAGCAGCCGTGGGCACTGGGGTTGTTTAGCTTGGAGAAAAGGTGGCTCAGGAGAGACCTTACCACACCCTACAATTACCTTAAAGGAGGCTGTAGCAAGGTGGGGATCAGGCTCTTCTCCCAGGTACTAAGTGGTAAGATGAGGGGAAATGGCCTCAAGTTGTGCCAGGGGAGGTTTAGGTTGGATATTAGAAGAAGTTTCTTTACTGAAAGGGTTGTGTGGCACTGGAATAGGCTGCCCAGGG…	0.271817	0.243321	0.230187	0.254675	0.484862	0.515138
Passeri	GH1	Anthoscopus_minutus_1	ATGGCTCCAGGTACATTCTATTTCAGTTTTAAAGGATTTCCAGTGCTGGGTGTGTAGGGTGACAGGAAATGATGATGATGGGGTGGTTCTCTGGTGGGCTACACATACTCCTTGCCATCCTTAAATTAAAATATGGCAGCTTCTAAATCCATGAAAAAGAAAACCTTTCCTTGCAGTGGGACTCTAATCCATGAATTAATCTTTACCCTAAAGAGGGCAAGGAGACAGTTGCAAGCTTGAAGAACAAGATCAAGTCATAATAGTTACTATTGCCATAAATGTTGGCAGGGATAATAAAACTCATATTCCAAACTTCAGAGAGGGATGAGGATGTTGTCTAGTAATATCCAAGTCCTACAGGCTCCAGGGCATTCCTCCTCCTAAGGGTCTTTGTTTGAG…	0.239497	0.24187	0.244007	0.274626	0.518633	0.481367
Passeri	GH2	Anthoscopus_minutus_2	ATGGCTCCAGGTACTTTTTATTACAGTTTTAAAGGATTTGTCAGTGCTGCCATGTGCATAGGGAGAGAGATGATGGGGTGGTGTGTGGTGGGATACACACACTCTGTGATAGCTCTAACTTAAAGTATGGCAATTTATAAACCAATGAAAAAGAATACCTTTCCCTGCAATGTGCCTTTAATTCACGAATTAATCTTTAGCCTAAACAGGCCAAGCCCTACAGGCTCTAGAGCATTTCTCCTCCAAGGGGTATTTGTCTGAGATTAAATTTGTGGTCTTTGCAGCAGACAGACACCAGTGTGAGTCAGATGTCACAGGCTGAAAACATTTACAGTTGAAAAAGATCACCCAATTCAGCAGTCATATCCCAGAGAGCCAGTCATAGCACAGGTAATGTCA…	0.265366	0.266548	0.216509	0.251576	0.468085	0.531915
Non-passerine	GH	Apaloderma_vittatum	AGATGAAAGGAGGAAACGTTCACTGCCAAACCACACCTGAGCAGCTCCGCGGGCAGAAATGGCTCCAGGTACTTCTCTTTATTTCGGTTTTAAAGGATTGCTAGTGCTGCCACATGCTTAGGGTGATGGGAGATGACGAAGGGGTGGTACTCCAGTGGGCTGTACACATGCAGTGCCAGCCCTGAATTAAAATGTGTCAACTTATAAATTAATAAGAAAGAATATCTTTGCCTGCAGCGTGATTTTAATCCATGAATTAAGTTAGGTAGCCTTTAGCATGAACTGGGCAAGGTGAGAGCAGAGAATATGAAGAACAAGGTCAAGCCACAGTTAGACTAATTGTTGTTGACATAAATATTGGCAGAGATATCAAAACTCATATTCAAGGCTTAAGGTAGG…	0.264621	0.249934	0.235772	0.249672	0.485445	0.514555
Passeri	GH1	Aphelocoma_coerulescens_1	ATGGCTCCAGGTATTTTTTATTTCCATTTTAAGGGATTCCCAGTGCTGGGTGTGGAAGGTGACAGGAGATGATGATGACGGGCTGGTTCTGTGGTGGGCTGCACACACTCCTTGCCATCCCTAAATTAAAATATGGCAACTTCTAAATCCATGAAAAAGAAAACATTTCCCTCCAGTGTGACTTTAATCCATGAATTAATCTTTAACCTAAAGTTGGTAAAGGAGAGTGTGCAGAGCTTGAAGATCAAGCCCCAGTTATAATAGTTATTATTACAAATAATAGTGTTATTATAAATATTGGCAGAGATAATAAAACTCATATTCCAAGCTTCAGACAGGGATGAGGATGATGTCTAATGCTTATGTCCAAGTCCTACAGGCTCCAGGGCATTCCCCCTC…	0.229877	0.223834	0.250906	0.295383	0.54629	0.45371
Passeri	GH2	Aphelocoma_coerulescens_2	ATGGCTCCAGGTACTTTTTATTACAGTTTTAAAGGATTTGTCAGTGCTGCCATGCATGTAAGATGAGAGGAGATGAGGATGGGGTGGTACGTGGTGGGATACACACACTCTGTGACAACCCAAACTTAAAGAATGGCAATTTATAAACCAATGAAAAAGAATACCTTTCCCTGCAGTGTAACTTTAATCCATGAATTAATCTTTAGCCTAAACAGGCCAAGTCCTGCATGCTCCAGGGCATTTCTCCTCCAAGGGGTATTTGTCTGAGATTAAGTTTGTGGTCTTTGCACTAGACAGACACGAGTGTGAGTCAGATGTCACAGGCTGAAAACATTTAGGCTTGACAAAGATCATCAAATTCTACAGTCATATCCCAGAGAGCCAGTCAGAGCACAGGTA…	0.259223	0.25942	0.221148	0.260209	0.481357	0.518643
Non-passerine	GH	Aptenodytes_forsteri	AAGGAGGAAACATTCACTGTCAAGCAACGCCAGAGCAACTCACCGGGCAGAAATGGCTCCAGGTACTTTTCTTTATTTCAGTTTTAAAGGACTGCCAGTGCTGCTGCATGCTTAGGTGATGGGAGATGATGATGGGGTGGTACTGTGGTGGGCTACACACACTCAGTGCCAGCCCTAAATTGAAATATGGCAACTTATAAATCAATGAAAAAGAATACCTTTCCCTACAGTGTGACTTTAACCCATGAATTAACTTAGGTAGTCATTAGCCTAAACTGGGCAAGGAGAGGATGGAGAACATGAATAACAAGGTGAAGCCACAGTTATAATAGTTATTATTAACATAAATGTTGGCAGAGATATTAAAACTTATATTCAAAGCTTAAGACAGGGATCAGG…	0.266667	0.246813	0.231557	0.254963	0.48652	0.51348
Non-passerine	GH	Apteryx_australis	AGATGAAAGGAGGAAACATTCACTTTCAAGCAACACCTGAGCAACTCACCAGACAGAAATGGCTCCAGGTAATTTTCTTTATTTCAATTTTAAAGGATTGCCAGTGCTGCTGCATGCCTAGGGTGGTGGGAGATATTGTACACATGGGGTGGTGCTGTGGTGGGCCATATTCACTCAGTGACAGCCCTAAATTAAAATGTGGTAACTTATAAACCAGTGAAATGGATTATAATTCCCTACAGTGTGACTTTAATGAATTGATGTAATCATTAGCCAAAACTCATCAAGGCTCAAGAAAGGCTCATGAACATGAAGAACAAGGGAAGCTGCAGTTATAGTAGTTACTACTAACAAAAATTCTGGCAGGGATATTAAAACTCACATTCAAGGCTTAAGCCA…	0.285492	0.253541	0.224525	0.236269	0.460794	0.539033
Passeri	GH1	Atrichornis_clamosus_1	ATGGCTCCAGGTACTTTTAATTTCAGTTTTAAAGGGTTGCCAGTGCTGGGTGTGTGACGGGTGACGGGAGGTGACCATGGGGTGGTTCTGCTCTCCTTGCCATCCCTCTTATAAAATATGGCAACTTACAAATCCATGAAGAAAAACACCTTTCCCTGCAGTGTGACTTTAATCCATGAATTGATCTTTAGTCTAAACTGGGCAAGGAGAGTGTGGAGAACTTGAAGAACAAGGTCAAGTCAGAGTTATAGTTGTTATTGTTACCGCAGATGTTGGTAGGGATATTAAACCCCATATTCCAAGCTTAAGACAGGGATGAGGGTGATGTCTAATGCTTCTGTCCAAGTCCCACAGGCTCCAGGACATCCCTTCTCCAAAGGCTATTGTCTGAGATTAACT…	0.226995	0.221137	0.255797	0.29607	0.551867	0.448133
Passeri	GH2	Atrichornis_clamosus_2	ATGGATTCAGGTACTTTTTATTTCAGTTTTAAAAGATTTGCCAGTGCTGATGTGTGTATAGGGTGACAGGAGATGACAATGGGGTGGGATGTGGTGGGATACACACATTCTGTGACAGCCCTAACTTAGAGTATGGCAATTTATAAACCAATGAAAAAGAATACCTTTTCCTGTAGTGTGACTTTAATCCATGAATTAATCTTTGGCTTAAACAGACCAAGGATCCTACAGGATCCAGGGCATTTCTCCTCCAAGGGGTAGTTGTCTGAGATCAAGTTTGTGGCCTTTGCAGCACAGACGGGCACTAGTGTGAGTCAGATATCACGAGTTGAGTACTTTTAGACTTGACAAAAATCACCAAATTCTGCAGGCATATCCCAGAGAGCTGGTCAGAGCAGA…	0.256521	0.257137	0.229821	0.256521	0.486342	0.513658
Passeri	GH1	Bombycilla_garrulus_1	ATGACTCCAGGTACATTTAATTTCAGTTTTAAAGGATTTCCAATGCTAGGTGTGTAGGGTGACAGGAGATGATGATGATCGGGTGGTTCTGTGGTGGGCTACACACACTCCTTGCCATCCCTAAATCAAAATATGGCAACTTCTAAATCCACGGAAAAGAAAACCTTTCCCTGCAGTGTGACTCTAATCCATTAATTAATATTTCTTAAAAGAAATCTTAATTTCTTTAACCTAAAGTGGGCAAGGAGAGTGTTGTGAGCTTGAAGAAAAAGATCAAGACACATATATATAATAGTACTATTACCATAAATGTTGGCAGGGATAATAAAACCTGTATTACAAACTTCAGACAGGACTGAGGATGATGTCTAATATTGTCCAAGTCCTGCAGGCTCCAGT…	0.24044	0.243547	0.243308	0.272706	0.516013	0.483987
Passeri	GH2	Bombycilla_garrulus_2	ATGGCTCCAGGTACTTTTTCTTACAGTTTTAAAGTTTGTCAGAGCTGCCGTTTGTGTAGGGTGCGAGGTGATGATGATGATGGGGTGGTATGTGGTGGGATGCACACACTCTGTGGCAGCCCTACCTTAAAGTACGGCAATTTATAAACCAATGAGAAAGAATACCTTTCCCTGCAATGTGACTTTAATTCATGAATTAATCTTTAGCCTAAACAGGCCAAGTCCTACAGGCTCCAGGGCATTTCTCCTCCAAGGGGTATTTGTCTGGGATCAAGTTTGTGGTCTTTGCAGCAGACAGACACTAGTGTGAGTCAGATGTCACAGGCTGAAAGCACATAAGGTTGACAGAGATCACCAAATTCTGCGGTCCTATCCCAGAGAGCCAGTCAGAACACAGGT…	0.249815	0.248339	0.224711	0.277135	0.501846	0.498154
Passeri	GH2	Brachypodius_atriceps_2	ATGGCTCCAGGTACTTTTTATTACAGTTTTAAAGGATTTGTCAGTGCTGCCATGTGTATAGGGTGAGAGGAGATGATGATGGGGTGGTATGTGGTGGGATACACACACTCTGTGACAGCCCTAACTTAAAGTATGGCAATTTATAAACCAATGAAAAAGAATACCTTTCCCTGCAATGTGACTTTAATTCATGAACTTATCTTTAGCCTAAACAGGCCAAGTCCTACAGGCTCCAGGGCATTTCTCCTCCAAGGGGTATTTGTGTGAGATGAAGTTTGTGGTCTTTGTAGCAGACAGACATTAGTGTGAGTCAGATGTCACAGGCTGAAAACATTTAGGGTTGACAAAGATCACCAAATTCTGCAGTCATATCCCAGAGAGCCAGTCAGAGCACAGGTA…	0.25638	0.268849	0.223456	0.251315	0.474771	0.525229
Passeri	GH1	Calcarius_ornatus_1	ATGGCTCCAGGTACATTTTATTTCAGTTTTTAAGGATTTCCAGTGCTGGGTGTGTAGGGTGACAGGAGATGATGATGATGGGGTGGTTCTGTGGTGGGCTACACACACTCCTTGCCATTCCTAAATTCAAATATGTCAATTTCTAAATCCATGAAAAAGAAAACCTTTCCCTAAAGTGTGACTCTAATCCACTAATTAATCTTTAACCTAAAGTGGGCAAGGAGAGTGTTGCTAGCTTAAAGAACAAGATCAAGCCAGCTGTAATAGTTACTATTACCATAAATGTTGGCAGGGATAATAGCTCACATTCCAAACCTCAGACAGGGATGAGGATGATGTCTAATAATGTCCAAGTCCTACAGGCTCCAGGGCATTTCTCCTCCTAAGGGTCTTTGCTTC…	0.234382	0.239866	0.246066	0.279685	0.525751	0.474249
Passeri	GH2	Calcarius_ornatus_2	ATGGCTCCAGGTACTTTTTATTACAGTTTTAAAGGATTTGTCAGTGCTGCCATGTGTGTAGGGTGAGAGGAGATGATGATGGGGTGGTATGTGGTGGGATACACACACTCCGTGACAGCCCTAACCTAAAGTATGGCAATTTATAAACCAATGAAAAAGAATATCTTTCCCTGCAATGTGACTTTAATTCATTAATTAATCTTTAGTCTAAATAGGCTAAGTCCTACAGGCTCCAGGGCATTTCTCCTCCAAGGGGTATTTCTCTGAGATTAAGTTTGTGTTCTTTACAGCTGACAGACACTAGCGTGAGTCAGGTGTCAAAGGCTGAAAACGTTTAAGGCTGACAAAGATCACCAGATTCTGCAGTCATATCCCAGAAAGCCAGTCAGAGCACAGGTA…	0.2564	0.263045	0.223373	0.257182	0.480555	0.519445
Passeri	GH1	Callaeas_wilsoni_1	ATGGCTCCAGGTACTTTTTATTTCAGTTTTAGAGGATTTCCAGTGCTGGGTGTGTAGGGTGACAGGAGATGATGATGATGATGATGGTTCTATGGTGGGCTACACACACTCCTTGCCATCCCTAAATTAAAATATGGCAACTTCTAAATCCATGAAAAAGAAAACTTTTCACTGCAGTGTGACTCTAATCCATGAATTAATCTTTAACCTAAAGTGGGCAAGGAGAGCGTGGAGCGCTTGAAGACCAAGATCAAGCCACAGTTATAATAGTTATTATTGCCATAAATGTTGGCAGGGATAATAAAACTCATAGTCCAAGCTTCAGACAGGGCTGAGGATGATGTCTAATGCTTATTTACAAGTCCTACAGTCTCCAGGGGACTCCTCCTCCTAAGGGTC…	0.23104	0.232684	0.249824	0.286452	0.536276	0.463724
Passeri	GH2	Callaeas_wilsoni_2	ATGGCTCCAGGTACTTTTTATTACAGTTTTAAAGGATTTTTCAGTGCTGCCATGTGTGTAGGGTGAGAGAAGATGATGATGGGGTGGTGTGTGGTGGGATACACACACTCTGTGACAGCCCTAACTTAAAGTATAGCAATTTATAAACCAATGAAAAAACACCCCTTTCCCTGCAATGTGACTTTAATCCATGAATTAATCTTTCGCTTAAACAGGCCAAGTCCTACAGGCTCCAGGGCATTTCTCCTCCAAATGGTATTTATTTAAATTTGTGGTCTTTGCAGCAGACAGACACTACTGTGAGTCAGATGTCACAGGCTGAAACTATTTAGCATTGACAAAGATCACCAAATTCTGCAGTTATATCCCAGAGAGCTGGTCAGAGCACAGGTAATGTCA…	0.256475	0.266602	0.222006	0.254917	0.476923	0.523077
Non-passerine	GH	Calypte_anna	ATGGCTCCAGGTATTATTTTCTTTTTTTTTTTATTTTAAAGGATTGCCAGTGCTGCTGCATGCTCAGGGTGATGGGAGGTGAAGATGGGGTGGTGTTGTGGGGGGCTACACTCAGCACCAGCCAGAAATTAAAATGTGGCAACTTAACAGATCAATGGAAAAGATTTACCCACATTGTGACTTTAATCCATAAACTAACTTAGTCTTTAGCTTAAACTGGGTAAGGAGATGGTGGAGAACATGAGGAACAAGGTCAAGCCAAGGTTATAATAGTAATTACTAGCAAAGATGTTGGCAGGGATGTTAAAACTCATGCTTGAGAGAGGGCTCAAGAGGGTCTCTAATGCAGCTGCCCAAGTCCTGCAGGCTCCAGGACATCCTCCACTTGGCCGGTCTCAG…	0.259677	0.241097	0.244415	0.254811	0.499226	0.500774
Tyranni	GH1	Calyptomena_viridis_1	ATGGCTCCAGGTACTTTTTATTTCAGTTTTAAAGGATTGCCACTGCTGCTGCATGTGGAGGGTGATGGGAGACGTCAATGGGGTGGTTCTGTGATGGGCTACACACTCCTTGCCATCCCTATATTAAAATACAGCAACTTACAAATCCATGAAATCTTTTCCTGCAGTGTGACCTTAATCCATGGATTAATCTGTAGCCTAAACTGGGCAAGGATAGGGTGGAGAATATGAAGAATAAGTCAGAGTTATCAGAGTTATAATTGCCATAAATGTTGGCAAGGATATTAAAACTTGTGTTCCAAGCTTAAGAAAGGGATCAGGATGATGTCTAATGCTTATCCCTAAGTCCCACAGCCTCCAGGACATTCCTCCTCCACAGGTTATTTGTCTGAGATGAAC…	0.273433	0.249073	0.218535	0.258959	0.477493	0.522507
Tyranni	GH2	Calyptomena_viridis_2	ATGGCTCCAGGTACTTTTTATTTCAGTTTTAAAGGATTTGCCAGTGCTGCCATGTGTGTAGGGTGATGGGAGATGATGATGGGGTGGTTCTGTGGTGGGATACACACAGTCTGTGACAGCCCTAATTTATAAACTAATGAAAAAGAATACCTTTCCCTGCAGTGTGATTTTAATCCATGAATTAATCTTTAGCCTAAACAGGACAAGGAGAATGTGAAGAACAAGGTCAAGCCACAGTTGTAACAGTTATTAACATGAATGTTGGCAGGGATATTCAAATTCATATTCCAAGCCTGAGACAAGGATCAGCATGATCCCTAATGTTTATGTCCAAGTCCTACAGGCTTGAGGGCATTCCTGCTCCAAAGGGTATTTGTCTGAGATTAAGTCTGGTCTTTG…	0.241585	0.241326	0.239772	0.277317	0.51709	0.48291
Tyranni	GH1	Campylorhamphus_procurvoides_1	ATGGCTCCAGGTATTTTAATTTCATTTTTTTAAAGGATTGGCACTGCTGCTGAATGTGTTGGGTGATGGGAGATGACAATGGGGTGGTTCTGTGGTGGGCTACACATTCTTTGACATCCCTAAATTAAAATATGGCAACTTCTAAATCCATCAGATTTTCCCCTGCAGTGTGACTTTAATCCATGAATTGATCTTTGGCCTAAACTGGGCAAGGAGAGGGTGGAGAACATGAAGGAAAAGGGTCAAGTCAAGGTTATTAGAGTTATTATTAGCATAAATCTTGGCATGGATATTAAGACTTGTATTCCAATCTTAAGACAGGGATCAGGGTGATGTCTAATGCTTATGACCATGTCCCACAGGCTCCATGGCATTCATCCCCCAGTGGGTGTTTCTCTG…	0.272727	0.231198	0.239669	0.256405	0.496074	0.503926
Tyranni	GH2	Campylorhamphus_procurvoides_2	ATGGCTCCAGGTACTTTTCATTTCAGTTGTAAGGGGTTTGCCAGAGCTGCTGTGTGTGCTGGGTGAGGGGTGGTGGTGGTGGGTGGTGTCATACACACACACTGTGACGGCCCTCACTCACAGCGTGCCAACCTATACACCAATGTAAAAGAGTAGCTCTGCCTGCAGTGGGACTTTAATCCTAAACAGGGCAAGGAGAACGCAAAGAACAACAGTTATAATAGTTGTTATTAACATAAATGTTGGTGGGGATATTAAAATTCATATTCCAAGCTTATGACAAGGATCAGCATGATGCCTAATGCTTATGTCTGAGTCCTACAGGCTCCAGGGCATTCCTCCACCAAAGGGTGTTTGTCTGAGATTAAGTTTGTGGTCTTTGCAGCACAGGCAGACACC…	0.232287	0.226174	0.243957	0.297583	0.541539	0.458461
Passeri	GH1	Cardinalis_cardinalis_1	ATGGCTCCAGGTACTTTTTATTTCAGATTTAAAGGATTTCCAGTGCTGGGGATGTAGGGTGACAGGAGATGATGATGATGGGGTGGTTCTGTGGTGGGCTACACACACTTCTTACCATTCCTAAATTAAAATACGTCAATTTCTAAATCCATGAAAAAGAAAATATTTCCCTGAAGTGTGACTCTAATCCACTAATTAATCTTTAACCTAAAGTGGGCGAGGAGAGTGTGTGAGCTTAAATAACAAGATCAAGCCAGTTTTAATAGTTACTATTACCATAAATGTTGGCAGAGATAATAACTCATATTCCAAACCTCAGACAGGGATGAGGATGATGTCTAATAATGTCCAAGTCCTGCAGGCTCCAGGGCATTCCTCCTCCCAAGGGTCTTTGTTTCA…	0.232504	0.23861	0.24636	0.282527	0.528887	0.471113
Passeri	GH2	Cardinalis_cardinalis_2	ATGTCTCCAGGTACTTTTTATTACAGTTTTAAAGGACTTGTCAGTGCTGTTATGTGTGTAGGGTGAGAGGAGATGATGATGGGGTGGTATGTGGTGGGATAATCACACTCTGTGACAGCCTTAACTTAAATATGGCAATTTATAAACCAATGAAAAAGAATACCTTTCCCTGCAATGTGACTTTAACTCGTGAATTAATCTTTAGTCTAAATAGGCCAAGTCCTACAGGCTCCAGGGCATTTCTCCTCCAAGGGGTGTTTGTGATTAAGTTTGTGATCTTCGCAGCAGACAGACACTAGTGTGAGTCAGATGTCAAAGGCTGAAAATATTTAAGGTTGACAAAGATTACCAAATTCTGCAGTCATATCCCAGAGAGCCAGTCAGAGCACAGGTAATGTC…	0.253626	0.262054	0.225598	0.258722	0.48432	0.51568
Passeri	GH2	Catharus_fuscescens_2	ATGGCTCCAGGTACTTTTTATTACAGTTTTAAAGGATTTGTCAGTGCTGCCATGTGTGTAGGGTGAGAGGAGATGATGATGGGGTGGTATGTGGTGGGATACACGCACTCTGTGACAGCCCTAACTTAAAATAAGGCAATTTATAAATCAATGAGAAAGAATACCTTTCCCTGCAATGTGACTTTAATTCATTGGTTAATCTTTGGCTTAAACAGGCCAAGTCCTATAGGTTCCAGGGCATTTCTTCTCCAAGGGTCATTTGTCTGAGATTGTCTGTGGTCTTTGCTGCAGACAGAACTAGTGTGAGTCAGATGTCACAGGCTGAAAATATTTAGGGTTGACAAAGACCACCAGATCCTGCAGTCACATCCCAGAGTGCAGTCAGAGCACAGGTAATGT…	0.249753	0.257273	0.227785	0.265189	0.492974	0.507026
Passeri	GH1	Catharus_ustulatus_1	ATGGCTCCAGGTACATTTTATTTCAGTTTTAAAGGATTTCCAGTGCTGGGTATGTAGGGTGACAGGAGATGATGATGATGGGCTGGTTCTGTGGTGGGCTACACACACTCCTCGCCATCCCTAAATGAAAATATGGCAATTTCTAAATCCATGAAAAAGAAAACCTTTTCCTGCAGTGAATCCATTAATTAATCTTTAAGCTAAAGTGGGCAAGGAGAGTGCTGCGAGTTTGAAGAACAAGATTAAGCCACAATTATAATAGTTACTATTACCATAAATGTTGGCAGGGATAATAAAACTCATATTCCAAACTTCAGACAGGGATGACTATGATGTCTAATAATGTCCAAGTCCTACAGGCTTCAGGGCATTTCACCTCCTAAAGGTCTTTGTTTGAGA…	0.235958	0.236918	0.24892	0.278205	0.527124	0.472876
Passeri	GH2	Catharus_ustulatus_2	ATGGCTCCAGGTACTTTTTATTACAGTTTTAAAGGATTTGTCAGTGCTGCCATGTGTGTAGGGTGAGAGGAGATGATGATGGGGTGGTATGTGGTGGGATACACACACTCTGTGACAGCCCTAACTTAAAATAAGGCAATTTATAATGAAAAAGAATACCTTTCCTTGCAATGTGACTTTAATTCATTGGTTAATCTTTGGCTTAAACAGGCCAAGTCCTATAAGTTCCTATAAGGGCATTTCTTCTTCAAGGGTTATTTGTCTGAGATTGTCTGTGGTCTTTGCTACAGACAGAACTAGTGTGTGTCAGATGTCACAGGCTGAAAATATTTAGGATTGACAAAGATCACCAGATCCTGCAGTCACATCCCAGAGTGCAGTCAGAGCACAGGTAATGTC…	0.247963	0.259289	0.228889	0.263859	0.492748	0.507252
Tyranni	GH1	Cephalopterus_ornatus_1	ATGGCTCCAGGTACATTTTATTTCAGTTTTAAAGGACTGGCAGTGCTGCTGCATGTGTAGGGTGATGGGAGATGACAATGGGGTGGGTTCTGTGGTGGGCTATATCCTCCTTGCCATCCCTAAATTTAAATATGGAAATTTATAAATCCACAAAATTTTCCCCTGCAGTGTGACTTTAATCCATGAATTAATCTTCAGCCTAAACTGGGCAAGGAGAGGGTGGAGAACATGAAGAACAAGGTCAAGTCACAGTTATAATAGTTATTATTACCACAGATGTTGGCATGGATATTAGAACCCATATTCCAAGCTTAAGACAGGGATCAGGATTATGCCTAATTCTCATGTCCAAGTCCCACAGGCTCCGGGTCATTCCTCCTCTAACGGATATTTGTCTGA…	0.259672	0.249466	0.236174	0.254688	0.490862	0.509138
Passeri	GH1	Cercotrichas_coryphaeus_1	ATGGCTCCAGGTACATTTTATTTCAGTTTTAAAGGATTTCCAGTGCTGGGTGTGTAGGGTGACAGGAGATGATGGTGATGGGGTGGTTCTGTGATGGGCTACACACACTCCTTACCATCCCTAAATTAAAATATGGCAACTTCTAAATCCATGAAAAAGAAAACCTTTCCCTACAGTGTGACTCTAATCCATTAATTAATCTTTAATCTAAAGTGGGCAAGGAGAGTGTTGCAAGCTTGAAGAACAAGATCAAGATCAAGCCACAATTATAATAGTTACTATTACCATAAATATTGGCAGGGATAATAAAACTCATATTCCAAACTTCAGACAGGAATGAGTATGATGTCTAATAATGTCCAATTCCTACAGGTTTCAGGGCATTTCACCTCCTAAGGG…	0.242762	0.241425	0.245212	0.270601	0.515813	0.484187
Passeri	GH2	Cercotrichas_coryphaeus_2	ATGGCTCCAGGTACTTTTTATTACAGTTTTAAAGGATTTGTCAGTGCTGCCATGTGTGTAGGGTGAGAGGAGATGGTGATGGGGTGGTATGTGGTGGGATAGACACACTCTGTGACAGCCCTAACTTAAAATATGGCAATTTATAAACCAATGAAAAAGAATATCTTTCCCTGCAATGTGACTTTATTTCATTAATTGATCTCTCGCCCAAACAGGCCAAGTCCTATAGGCTCCAGGGCATTTCTCCTCCAAGGGGTATTTGTCTGAGATTGTCTGTGGTCTTTGCTGCAGACAGACATTAGTGTGAGGCAGATGAAAAAGGCTGAAAATATTTAGGGTTGAGACAGATCACCAAATTCTGCAGTCATATCCCAGAGTGGCAGTCAGAGCACAGGCAAT…	0.24934	0.259492	0.227208	0.263959	0.491168	0.508832
Passeri	GH1	Certhia_brachydactyla_1	ATGGCTCCAGGTACATTTTATTTCAGCTTTAAAGGATTTCCAGTGCTGGGTGTGTAGGGTGACAGGAGATGATGATGATGGGGTGGTTCTGTGGTGGGCTACACACACTCCTTGCCATCCCTAAATTAAAATATGGCAACTTCTAAATCCATGAAAAAGAAAACCTTTCCCTGCAGTGTGACTCTAATCCGTGAATTAATCTTTAACCTAAAGTGAGCAAGGAGAGTGTTGCGAGCTTGAAGAACAAGATCAAGCCCCAGTTGTAACAGTCACTATTACCATAAATGTTGGCAGGGATAATAGAACTCATATTTCAAACCTCAGACAGAGATGATGATGATGATGTCTAATAATGTCCAAGTCCTACAGGCTCCAGAGCCTACTCCTAAGAGTCTTTGT…	0.238393	0.243926	0.240318	0.277363	0.517681	0.482319
Passeri	GH2	Certhia_brachydactyla_2	ATGGCTCCAGGTACTTTTTATTGCAGTTTTAAAGGATTTTTCAGTGCTGCCATGTGTGTAGGGTGAGAGGAGATAATGATGGGGTGGTATGTGGTGGGATACATGCACTCTGTGACAGCCCTAACTTAAAGTATGGGAATTTATAAACCAATGAGAAAGAATACCTTTCTCTGCAATGTGACTTTAATTCATGAATTAATCCCTTCCCTCAACTGGCCAAGTCCTACAGGCTCCAGGGCATTTCTCCTCCAAGGGGTATTTGTCTGAGGTTAAGTTTGTTGTCTTTGCAGCAGACAGTGTGAGTCAGATGTCACAGGCTGAAAACATTTAGGGTTGACAAAGATCACCAAATTCTGCAGTCAATCCCAGAGAGCCAGTCAGAGCACAGGTAATGTCACC…	0.264034	0.269454	0.216221	0.25029	0.466512	0.533488
Passeri	GH1	Certhia_familiaris_1	ATGGCTCCAGGTACATTTTATTTCAGCTTTAAAGGATTTCCAGTGCTGGGTGTGTAGGGTGACAGGAGATGATGATGATGGGGTGGTTCTGTGGTGGGCTACACACACTCCTTGCCATCCCTAAATTAAAATATGGCAACTTCTAAATCCATGAAAAAGAAAACCTTTCCCTGCAGTGTGACTCTAATCCATGAATTAATCTTTAACCTAAAGTGAGCAAGGAGAGTGTTGCGAGCTTGAAGAACAAGATCAAGCCCCAGTTGTAACAGTCACTATTACCATAAATGTTGGCAGGGATAATAGAACTCATATTTCAAACCTCAGACAGAGATGATGATTATGTCTAATAATGTCCAAGTCCTACAGGCTCCAGAGCCTACTCCTAAGGGTCTTTGTTTG…	0.239808	0.242926	0.239568	0.277698	0.517266	0.482734
Passeri	GH2	Certhia_familiaris_2	ATGGCTCCAGGTACTTTTTATTGCAGTTTTAAAGGATTTTTCAGTGCTGCCATGTGTGTAGGGTGAGAGGAGATAATGATGGGGTGGTATGTGGTGGGATACATGCACTCTGTGACAGCCCTAACTTAAAGTATGGGAATTTATAAACCAATGAGAAAGAATACCTTTCTCTGCAATGTGACTTTAATTCATGAATTAATCCCTTCCCTCAACTGGCCAAGTCCTACAGGCTCCAGGGCATTTCTCCTCCAAGGGGTATTTGTCTGAGGTTAAGTTTGTTGTCTTTGCAGCAGACAGTGTGAGTCAGATGTCACAGGCTGAAAACATTTAGGGTTGACAAAGATCACCAAATTCTGCAGTCAATCCCAGAGAGCCAGTCAGAGCACAGGTAATGTCACC…	0.264268	0.269878	0.214355	0.251499	0.465854	0.534146
Passeri	GH1	Cettia_cetti_1	ATGACTCCAGGTACATTTTATTTCAGTTTTAAAGGATTTCCAGTGCTGGGTGTGTAGGGTGACAGGAGATGATGATGATGGGGTGGTTCTGTGGTGGGCTACACACACTCCTTGCCATCTCTAAATTAAAATATGGCAACTTCTAAATCCATGAAAAAAAACCCCTTTCCCTGCAGTGTGACTCTAATCCATGAATTAATTTTTAACCTAAAGTGGGCAGGGAGAGTGTTGTGAGCTTGAAGATCAAGCTACAGTTATAATAGTTACTATTACTACAAATGTTGGCAGGGATAATAAAACTCATATTCCAAACTTCAGACAGGGATTAGGATGATGTCTAATATGCCCAAATCCTATAGGCTCCAGGGTATTCCTTCTCCTAAGGGTCTTTTTGTTTGA…	0.238528	0.242352	0.243786	0.275335	0.51912	0.48088
Passeri	GH2	Cettia_cetti_2	ATGGCTCCAGGTATTTTTTATTACAGTTTTAAAGGATTTGTCAGTGCTGCCATGTGTATAGGGTGAGAGGAGATGGTGATGGGGTGGTATGTGGTGGGATACACACACTCTGTGACAGCTCTAACTTAAAGTATCACAATTGATTTATAGAACCAATGAAAAAGAATACCTTTCCCGGCAATATGACTTTAATTCATTAACTAATATTTAGCCTAAACAGGCCAAGTCCTACAGCTCCAGGGCATTTCTCCTCCAAGGGGTATTTGTGTGAGATTAAGTTTCTGGTCTTTGCAGCAGACAGACACTAGTGTGAGTCAGATGTCATAGGCTGAAAACATTTAGGGTTGACAAAGCACCAAATTCTGCAGTCATATCCCAGAGAACCAGTCAGAGCACAGG…	0.263076	0.269493	0.216605	0.250826	0.467431	0.532569
Passeri	GH1	Chaetops_frenatus_1	ATGGCTCCAGGTACTTTTTATTTCAGTTTAGAGGATTTCAAGTGCTGGGTGTGTAGGGTGACAGGAGATGATCATGATGATGATGATAATGGGGTGGTTCTGTGGTGGGCTACACACACTCCTTGCCATCCCTAAATTAAAATATGGCAACTTCTAAATCTATGAAAAAGAAAACCTTTCCCTGCAGTATGGCTTTAAACCATGAATTAATCTCTAACCTAAAGTGGGCAAGGAGTGTGGAGAGCTTGAAGAACAAGATCAAGCCACAGTTACAACAGTTATTATTACCATAAATATTGGCAGGGATAGTAAAACTCATATTCCAAGCTTCAGAGAGGGATGAGGATGATGTCTAATGCTTATGTCCAAGTCCTGCAGGGCACTCCTCCTCCTAAGGGT…	0.243285	0.239102	0.243725	0.273888	0.517613	0.482387
Passeri	GH2	Chaetops_frenatus_2	ATGGCTCCAGGTACTTTTTATTGCAATTTTAAAGGATTTGTCAGTGCTGCCATGTATGTAGGGTGAGAGGAGATGATGATGGGGTGGTATGTGGTGGGATACACACACTCTGTGACAGCTCTAACTTAAAGTATGGCAATTTATAAACCAATGAAAAAGAATACCTTTCCTGGCAATGTGATTTTAATTCATTAATTAATCTTTAGCCTAAACAGGCTAAATCCTACAGGTTCCAGGGCATTTCTCCTCCAAGGCGTATTGGTCTGAGATTAAGTTTGTGGTCTTTGTAGCAGAGAGACACTAGAGTGAGTCAGATGTCACAGGCTGAAAACACTTAGGGTTGACAAAGATCAGCAAATTCTGCAGTCATATCCCAGAGAGCCGGCCAGAGCACAGTTA…	0.254925	0.25707	0.227618	0.260386	0.488005	0.511995
Passeri	GH1	Chaetorhynchus_papuensis_1	ATGGCTCCAGGTACTTTTTATTTCCATTTTAAGGGATTTCCAGTGCTGGGTGTGTAGGGTGACAGGAGATGAAGATGATGGGCTAACTCTGTGGTGGGCTGCACACACTCCTCGCCATCCCTAAATTAAAATATGGCAACTTCTAAATCCATGAAAGAGAAAACCTTTCCCTGCAGTGTGACTTTAATCCATGAATTAATCTTTAACCTGAAGTGGGCAAGGAGAGTGTGGAGAGCTTGAAGAACAAGATCAAGCCCCAGTTATTATAATTACTATTACCATAAATGTTGGCTGGGATATTAAAACTCATATTCCAAGCTCCAGACAGGGAGAAGGATGATGTCTAATGCTTGTGTCCAAGTCCTACAGGCTCTGGGGCATTCCTCCTCCTCAGGCTCT…	0.227007	0.218978	0.257664	0.29635	0.554015	0.445985
Passeri	GH2	Chaetorhynchus_papuensis_2	ATGGCTCCAGGTACTTTTTATTACAGTTTTAAAGGATTTGTCAGTGCTGCCATGTGTGTAGGGTGAGAGATGAGGATGGGGTGGTATGTGGTGGGATACACACACTCTGTGACAGCCCTAACTTAAAGTGTGGCAATTTATAAACCAATGAAAAAGAATACCTTTCCCTGCAATGTGACTTTAATCCATGGATTAATCTTTAGCCTAAACAGGCCAAGTCCTACAGGCTCCAGGGCATTTCTCCTCCAAGGGGCATTTGTCTGAGATTAAGTTTGTGGTCTTTGCATCAGACAGACACTAGTGTGAGTCAGATGTCACAGGCTGAAAACATTTAGGCTTGACAAAGATCACCAAATTCTACAGTCATATCCCAGAGAGCCAGTCAGAGCACAGGTAATG…	0.256722	0.260844	0.222767	0.259666	0.482434	0.517566
Non-passerine	GH	Chaetura_pelagica	AGGAAACACTGTCAAGCAACACCTGGACAACCCCCCAGGGCAGAAATGGCTTCAGGTATTTTCCTTTCTTTTGGTTTTGCAGGGTTGCCAGTGGTGCTGCATGTTCAGGGGGGTGGGAGATGGGGTGGGGTGGGACTCTGGTGGGCAACACATGCTCAGCACCAGCCCTAAATGAACATTAAACCAATGAAAAAGAATTCCCTTCCCTACAGTGGGACTTTCATCCATGAGCTGACTTAGTCTTTAGCCTAAACTAGGCAAGGACAGGGGGGAGAAGGTGCAGAACAAAGGTTAGAACAGTTATTACCAACAGAAATGTGGGCAGGGATGTTAAAAACTCCTATTTCAAGCTTCAGATGGGGATCAGGATGGTATCTAGTGCATATACCCAAGCCCTAG…	0.236707	0.216418	0.265858	0.281017	0.546875	0.453125
Non-passerine	GH	Charadrius_vociferus	AGATGAAAGGAGGAAACATTCACTCTCAAGCAACACCTGAGCACCGCGCCGGGCAGAAATGGCTCCAGGTATTTTGCTTTATTTCGATTTTAAAGGATTGCCAGTGCATGCAAGGTGATGCTTAGGGTGATGGGAGATGATGATGGGGTAGTACCGCGGTGGGCTACAGACACTCAGTGCCAACCCTAAATTAAAACGTGGCAACTTATAAATCAATGAAAAAGAATACCTTTCGGTACAGTGGGACTTTTATCCATGAATTAACTTAGGTAGTCTTTAGCCTAAACTGGGCCAGGAGAGGCTGGAGAACATGAAGAACAAGGTCGAGCCACAGTTATAATGGTTATTATTAACATAAATGTTGGCAGGGAAACTAAAACTCATATTCAAAGCTTAAGA…	0.27034	0.247362	0.229074	0.253224	0.482298	0.517702
Tyranni	GH1	Chiroxiphia_lanceolata_1	GAATCACAGAATATGCTGAGTTGGGAGGGACCTACAAGGATCATCCAGTCCAACTCCTGGCCCTGCACAGGACCATCCCCAAGAGTCACACCCTGTGCCCCAGAGGATCATCCAAACGCTCCTTGAGCTCTGTCAGCCTTGGTGCTGTGCCCACTCCAGATGAAAGGAGGAAACATTCAGTGTCAAGGAACACCTGAGCAACTCACCAGGCAGAAATGGCTCCAGGTACATTTTATTTCAGTTTTAAGGGACTGGCAGTGCTGCTGCATGTGTAGGGTGATGGGAGATGACAATGGGGTGGGTTCTGTGGTGAGCTATACCCTCCTTGCTATCCCTAAATTAAAATATGGAAATTTATAAATCCATGAAATTTTCCCCTGCAGTGTGACTTTAATCCAT…	0.261889	0.235831	0.239088	0.263192	0.50228	0.49772
Tyranni	GH2	Chiroxiphia_lanceolata_2	ATGGCTCCAGGTACTTTTTATTTGGGTTTTCAGGGATTTGCCAGTGCTGCCATGTGTGGGGGGCGATGGAAGATGATGATGGGGTGGTACTGTGGTGGGACAAACTCTGGGACAGCCCTAACTTAAAGTATGGCAACTTATAAACCAGTGACAAAGAATACCTTTCCCTGCAGTGTGACTTTAATCCATGAACTAATCTTTAGCCTAAAAGGGGCAAGGATAACATGAAGAACAAGGCCAAGCCATAGTTACAGTTGTTATTAACATAAATGTTGGCAGGGATATTAAAATTCATATTCCAAGCTTAAGACAAGGATCAGCACGATGCCTGAATTTTGGGGAGGGCTGAGCTCACCCTTGGTGCCAGCAAGGCACCAAGGCAGAGGACCCCTCAGCCAT…	0.220988	0.218519	0.256173	0.304321	0.560494	0.439506
Passeri	GH2	Chlorodrepanis_virens_2	ATGGCTCCAGGTACTTTTTATTACAGTTTTAAAGGATTTGTCAGTGCTGCCATGTGTGTAGGGTGAGAGGAGATGATGATGGGGTGGTCTGTGGTGGGATACACACACTCTGTGACAGCCCTAACTTAAAGTATGGCAATTTATAAACCAGTGAAAAAGAATACCTTTCCCTGCAATGACTTCATTTCATGAATTAATCTTTAGTCTAAATAGGCCAAGTCCTACAAGCTCCAGGGCATTTCTCCTCCAAGGGGTATTTGTCTGAGATTACGTTTGTGGTCTTTGCAGCAGACAGACACTAGTGTGAGTCGGGTGTCAAAGGCTGAAAACATTTAAGGTTGACAAAGATCACCAAATCCTGCAGTCATATCCCAGAGAGCCAGCTAGAGCACAGGTAAT…	0.258634	0.262363	0.220173	0.25883	0.479003	0.520997
Passeri	GH1	Chloropsis_hardwickii_1	ATGGCTCCAGGTACGTTTTATTTCAGTTTTAAAGGATTTCCAGTGCTGGGCGTGTAGGGTGATAGGAGATGATGATGATGGGGTGGTTCTGTGGTGGGCTACACACACTCCTTGCCATTCCTAAATTAAAATATGGCAATTTCTAAATCCATGAAAAAGAAAACCTTTCCCTGAAGTGTGACTCTAATCCACTAATCAATCTTTAACCTAAAGTGGGCAAGGAGAGTGTTGCAATCTTAAAGAACAAGATCAAGCCACAGTTATAATAGTTACTATTACCATAAATGTTGGCAGGGATAATAAAACTCATATTCCAAACTTCAGACGGGGATGAGGATGATGCCCAATAATGTCCAAGTCCTACAGCTCCAGGGCATTCCTCCTCCTAAGGGTCTTTGT…	0.239355	0.235506	0.241761	0.283377	0.525138	0.474862
Passeri	GH2	Chloropsis_hardwickii_2	ATGGCTCCAGGTACTTTTTATTACAATTTCAAAGGATTTGTCAGTGCTGCCATGTGTGTAGGGTTAGAGAAGATGATGATGGGGTGGTATGTGGTGGGATACCCACACTCTGTGGCAGCAATAACTTAAATTATGGCTATTTATAAACGAATGAAAAAGATTACCTTTCCCTGCAATGTGACTTTAATTCATGAATTAATCTTCATTCTAAACAGGCCAAGTCTTACAGGGTCCAGGGCATTTCTCCTCCAAGGGGTATTTGTCTGAGATTAAGTTTGTGGTCTTTGCAGCAGACAGACACTAATGTGAGTCAGATGTCACAGGTTGAAAACATTTAGGGTTGACAAAGATCACCAAATTCTGCAGTCATATCCCAGAGAGCCAGTCAGAGCACAGGTA…	0.262911	0.26115	0.219288	0.256651	0.475939	0.524061
Passeri	GH2	Cicinnurus_regius_2	CAACAGTTCCCCTTGCCAGATGAAAGGAGGAAATATTCACTGTCAAGCAACATCTGAGCAACTCACCAGGCAGAAATGGCTCCAGGTACTTTTTATTACAGTTTTAAAGGATTTGTCAGTGCTGCCACATGTGTAGGATGAGAGGAGATGAGGATGGGGTGGTATGTGGTGGGATACACACACTCTGTGACAGCCCTAACTTAAAGCATGGCAATTTATAAACCAATGAAAAAGAATACCTTTCCCTGCAATGTGACTTTAATCCATGAATTAATCTTTAGCCTAAACAGGCCAAGTCCTACAGGCTCCAGGGCATTTCTCCTCCAAGGGGTATTTGTCTGAGATTAAGTTTGTGGTCTTTGCACCAGATAGATACTAGTGTGAGTCAGATGTCACAGG…	0.255753	0.257073	0.224632	0.262542	0.487175	0.512825
Passeri	GH1	Cinclus_mexicanus_1	ATGGCTCCAGGTACATTTTATTTCCATTTTCAAGGATTTCCAGTGCTGGGTATGTAGGGTGACAGGAGATGATGATGATGGGGTGGTTCTGTGGTGGGCTACACCCACTCCTTGCCATCCCTAAATTAAAATATGGCAACTTCTAAATCCATGAAAAAGAAAACCTTTCCCTGCAGTGTGACTCTAATCCATTAATTAATCTTTAACCTAAAGTAGGCAAGGAGAATGCTGCAAACGTAAAGAACAAGATCAAGCCACAGTTATAATAGTTACTATTACTATAAATGTTGGCAGGGATAATAAAACTCATATTCCAAACTTTAGACAGGGATGAGTATGATGTCTAATAATGTCCAAGTTCTACAGGCTTCAGGGCATTTCACCTCCTAAGGGTCTTTG…	0.244048	0.240714	0.243333	0.271905	0.515238	0.484762
Passeri	GH2	Cinclus_mexicanus_2	ATGGCTCCAGGTACTTTTTATTACAGTTTTAAAGGATTTGTCAGTGCTACCATGTGTGTAGAGTGAGAGGAGATGATGATGGGGTGGTATGTGGTGGGATACACGCATTCTGTGACAGCTCTAACTTAAAGTATGGCAATTTATAAATCAATGAAAAAGAATACCTTTCCCTGCAATGTGACTATGATTCATTAATTAATCTTTGCCCTAGACAGGCCAAGTCCTACAGGCTCCAGGGCATTTCTCCTCCAAGGGGTATTTGTCTGAGATTAAGTCTGTGGTCTTTGCTGCAGAGAGACATTAGTGTGAATCAGATGTTACAGGCTGAAAAAAATTAGGGTTGACAAAGATGACCAAATTCTGCAGTCTTATCCCAGAGTACCAGTGAGAGCACAGGTA…	0.262839	0.263816	0.219684	0.253661	0.473345	0.526655
Passeri	GH2	Cisticola_juncidis_2	ATGTCTCCAGGTACTTTTTATTACAGTTTTAAAGGATTTGTCGGTGCTGCCATGTGTGTAGGGTGAGAGGAGATGATGATGGGGTGGTCTGTGGTGGGATACACACACTCTGTGACAGCCCTAGCTTAAAGTATGGTAATTTATAGACCAATGAAAAAGAATACCCTGCAATGTGACTTTAATTCATTAATTAATCTTTAGCCTAAACAGGCCAAGTCCTACAGGCTCCAGGGCATTTCTCCTCCAAGGGGCATTTGTCTGAGATTAAGTTTGTGGTCTTTTCAGCAGACAGACACTAGTGTGAGTCAGATGTCACAGGCTGAAAACATTTAGGATTGACAAAGGTCACCAAATTCTGTAGTCATATCCCAGAGAGCCAGTCAGAGCACAGGTAATGTC…	0.257256	0.265209	0.22505	0.252485	0.477535	0.522465
Passeri	GH1	Climacteris_rufus_1	ATGGCTCCAGGTACTTTTTATTCAAGTTTTAAAGGATTGCCAGTGCTGGGTGTGTAGGGTGACAGGAGATGATGATGGGGTGGTTCTGTGGTGGGCTACACACAATTCTTACCATTCCTAAATTAAAATATGGCAAATTATAAATCCATGAAACAGAAAACCTTTCCCTGAAGTGTGATTTTAATCCATGAATTAATCTTTAGCCTAAAGTGGACAAGGAGAGTGTGGACAGCTTGAAGAACAAGATCAAGTCACAGTTATAATAGTTATTTTTACCATAAACAGGTCAATTAAAATTTTTTACCATAAACAGTCAATTAAAACTCATATTCCAAGCTTCAGACAGGGATGAGGATGATGTCTAATGCTTATGTCCAAGTCCTACAGGCTCCAGGACAT…	0.244385	0.244627	0.239314	0.271674	0.510988	0.489012
Passeri	GH2	Climacteris_rufus_2	ATGGCTCCAGGTACTTTTAATTTCAGTTTTAAAGGATTTGCCACTGCTGTCATGTGTGTAGGGTGAAAGGAGATGACGATGGGGTGGTATGTGGCGGGATAAACCTTCTCTGTGACAGCCCTATATTAAAATATGGCAATATCTAAAGCAACAAAAAAGAGTACCTTCCCCTGCAGTGTAACTTTAATCCAGTATCTTTAGCCTGAACAGGCCAAGTCCTACAGGGTCCAGGACGTTTCTCCTCCAAGGGGTATTTGTCTCAGATTAAGTCTGTGGTCTTTGCAGTGCAGATGGACACTAGTGTGGGTCAGATATCACAGGCTGAAAACTTTCAGGCCTGACAAAAATTACCAAATTCTACAACCATGTCCTAGAGAGCTGGTCAGAGCACAGGTAATG…	0.264974	0.266958	0.216382	0.251686	0.468068	0.531932
Passeri	GH1	Copsychus_sechellarum_1	ATGGCTCCAGGTACATTTTCTTTCCGTTTTAAAGGATTTCCAGTGCTGGGTGTGTAGGGTGACAGGAGATGATGGTGATGGGGTGGTTCTGTGATGGGCTACACACACTCCTTGCCATCCCTAAATTAAAATATGGCAACTTCTAAATCCATGAAAAAGAAAACCTTTCCCTGCAGTGTGACTCTAATCCATTAATTAATCTTTAATCTAAAGTGGGCAAGGAGAGTGTTGCGAGCTTGAAGAACAAGATCAAGATTAAGCCACAGTTATAATAGTTACTATTACCGTAAATATTGGCAGGGATAATAAAACTCATATTCCAAACTTCAGACAGGTATGAGTATTATGTTTAATAATGTCCAATTCCTACAGGCTTCAGGGCATTTCACCTCCTAAGGG…	0.240355	0.244346	0.24612	0.26918	0.515299	0.484701
Passeri	GH2	Copsychus_sechellarum_2	ATGGCTCCAGGTACTTTTTATTACAGTTTTAAAGGATTTGTCAGTGCTGCCATGTGTGTAGGGTGAGAGGAGATGGTGATGGGGTGGTATGTGGTGGGATAGACACACTCTGTGACAGCCCTAACTTAAAATATGGCAATTTATAAACCAATGAAAAAGAATATCTTTCCCTGAAATGTGACTTTAATTCATTAATTAATCTTTAGCCCAAACAGGCCAAGTCCTATAGGCTCCAGGGCATATCTCCTCCAAGGGGTATTTGTCTGAGATTAAGTCTGTGGTCTTTGCTGCAGACAGACATTAGTGTGAGTCAGATGAAAAAGGCTGAAAATATTTAGGGTTGAGACAAATCACCAAATTCTGCAGTCATATCCCAGAGTGGCAGTCAGAGCACAGGTA…	0.250598	0.263944	0.226693	0.258765	0.485458	0.514542
Tyranni	GH1	Corapipo_altera_1	ATGGCTCCAGGTACATTTTATTTCAGTTTTAAGGGACTGGCAGTGCTGCTGCATGTGTAGGGTGATGGGAGATGACAATAGGGTGGGTTATGGGGTGGGCTATACCCTCCTTGCCATCCCTAAATTCAAATATGGAAATTTATAAATCCATGAAATTTTCCCCTGCAGTGTGACTTTAATCCATGAATTAATCTTCAGACTAAACTGGGCAAGGAGAGAGTGGAGAACATGAAGAACAAGGTCAAGTCACAGTTATAACAGTTATTATTACCATAAATGTTAAAACTCATGTTCTAAGCTTAAGACAGGGATCAGGATTATGTCTAATTCTCATGTCCAAGTCCCACAGGGTCCAGGTCATTCCTCCTCCAACAGATATTTGCCTGAGATGAACTTTGT…	0.261624	0.238492	0.241036	0.258848	0.499884	0.500116
Tyranni	GH2	Corapipo_altera_2	ATGGCTCCAGGTACCTTTTATTTCGGTTTTCAGGGATTTGCCAGTGCTGCCATGTGTGGGGGGAGATGGAAGATGATGATGGGGTGGTACTGTGGTGGGACAAACTCTGGGACAGCCCTAACTTAAAGTATGGCAGCTTATAAACCAGTGACAAAGAATACCTTTCCCTGCAGTGTGACTTTAATCCATGAACTAATCTTTAGCCTAAAAGGGGTAAGGATAACATGAAGAACAAGGCCAAGCCATAGTTACAGTTGTTATTAACATAAATGTTGGCAGGGATATTAAAATTCATATTCCAAGCTTAAGACAAGGATCAGCACGATGCCTGAATTTTGAGGAGAGCTGAGCTCACCCTTGGTGCCAGCAAGGCACCAAGGCAGAGGACCCCTCAGCCGT…	0.220012	0.218788	0.257038	0.304162	0.5612	0.4388
Passeri	GH1	Corvus_brachyrhynchos_1	ATGGCTCCAGGTATTTTTTATTTCCGTTTTAAGGGATTCCCAGTGCTGGGTGTGTAGGGTGACAGGAGATGATGATGACGGGCTGGTTCTGTGGTGGGCTGCACACACTCCTTGCCATCCCTAAATTAAAATATGGCAACTTCTAAATCCATGAAAAAGAAAACATTTCCCTCCAGTGTGACTTTAATCCATGAATTAATCTTTAACCTAAAATGGGTAAGGAGATCAAGCCCCAGTTATAATAGTTGTTATTACAAATAATTGTATTATTATAAATATTAGCAGGGATATTAAAACTCATATTCCAAGCTTCAGACAGGGATGAGGATGATGTCTAATGCTTATGTCCAAGTCCTACAGGCTCCGGGGCATTCCCCCTCCTAAGGCTCTTTGTTTGAG…	0.227648	0.224247	0.252915	0.29519	0.548105	0.451895
Passeri	GH2	Corvus_brachyrhynchos_2	ATGGCTCCAGGTACTTTTTGCTACAGTTTTAAAGGATTTGTCAGTGCTGCCATGCATGTAAGGTGAGAGGAGATGAGGATGGGGTGGTATGTGGTGGGATACACACACTCTGTGACAACCCTAACTTAAAGTATGGCAATTTATAAATCAATGAAAAAGAATACCTTTCCCTGCAATGTAACTTTAATCCATGAATTAATCTTTAGCCTAAACAGGCCAAGTCCTACACACTCCAGGGCATTTCTCCTCCAAGGGGTATTTGTCTGAGATTAAGTTTGTGGTCTTTGCACTAGACAGACACGAGTGTGAGTCAGATGTCACAGGCTGAAAACATTTAGTCTTGACAAAGATCATCCAATTCTACAGTCATATCCCAGAGAGCCAGTCAGAGCACAGGTA…	0.256076	0.26062	0.222486	0.260818	0.483304	0.516696
Passeri	GH1	Corvus_macrorhynchos_1	CAAGCCACACCTGAGCAACTCACCAGCAGAAATGGCTCCAGGTATTTTTTATTTCCGTTTTAAGGGATTCCCAGTGCTGGGTGTGTAGGGTGACAGGAGATGATGATGACGGGCTGGTTCTGTGGTGGGCTGCACACACTCCTTGCCATCCCTAAATTAAAATATGGCAACTTCTAAATCCATGAAAAAGAAAACATTTCCCTCCAGTGTGACTTTAATCCATGAATTAATCTTTAACCTAAAGTGGGTAAGGAGAGTGTGAAGAGCTTGAAGATCAAGCCCCAGTTATAATAGTTATTATTACAAATAATTGTATTATTATAAATATTGGCAGGGATATTAAAACTCATATTCCAAGCTTCAGACAGGGATGAGGATGATGTCTAACGCTTATGTCCA…	0.227945	0.221268	0.254888	0.295899	0.550787	0.449213
Passeri	GH2	Corvus_macrorhynchos_2	CAAGCAACACCTGAGCAACTCACCAGGCAGAAATGGCTCCAGGTACTTTTTGCTACAGTTTTAAAGGATTTGTCAGTGCTGCCATGCATGTAAGGTGAGAGGAGATGAGGATGGGGTGGTATGTGGTGGGATACACACACTCTGTGACAACCCTAACTTAAAGTATGGCAATTTATAAATCAATGAAAAAGAATACCTTTCCCTGCAATGTAACTTTAATCCATGAATTAATCTTTAGCCTAAACAGGCCAAGTCCTACACACTCCAGGGCATTTCTCCTCCAAGGGGTATTTGTCTGAGATTAAGTTTGTGGTCTTTGCACTAGACAGACACGAGTGTGATTCAGATGTCACAGGCTGAAAACATTTAGTCTTGACAAAGATCATCAAATTCTACAGT…	0.25759	0.258751	0.220654	0.263005	0.483659	0.516341
Passeri	GH1	Corvus_moneduloides_1	CCCCCTGCTATATAAGGGGGGCTCCACAGTTTCCTTCACCAGGTGAAAGGAGGAAACATTCACAACCAAGCCACACCTGAGCAACTCACCAGCAGAAATGGCTCCAGGTATTTTTTATTTCCGTTTTAAGGGATTCCCAGTGCTGGGTGTGTAGGGTGACAGGAGATGATGATGACGGGCTGGTTCTGTGGTGGGCTGCACACACTCCTTGCCATCCCTAAATTAAAATATGGCAACTTCTAAATCCATGAAAAAGAAAACATTTCCCTCCAGTGTGACTTTAATCCATGAATTAATCTTTAACCTAAAGTGGGTAAGGAGAGTGTGAAGAGCTTGAAGATCAAGCCCCAGTTATAATAGTTATTATTACAAATAATTGTATTATTATAAATATTGGCA…	0.230733	0.222326	0.252686	0.294255	0.546941	0.453059
Passeri	GH2	Corvus_moneduloides_2	CCCAACAGTTCCCCTTGCCAGACGAAAGGAGGAAATATTCACTGTCAAGCAACACTGAGCAACTCACCAGGCAGAAAATGGCTCCAGGTACTTTTTTGCTACAGTTTTTAAAGGATTTGTCAGTGCTGCCATGCATGTAAAGTGAGAGGAGATGAGGATGGGGTGGTATGTGGTGGGATACACACACTCTGTGGACAACCCTAACTTAAAGTATGGCAATTTATAATCAATGAAAAGAATACCTTTTCCCTGCAATGTAACTTTAATCCATGAATTAATCTTTAGGCCTAAACAGGCCAAGTCCTACACACTCCAGGCATTTCTCCTCCAAGGGGTATTTGTCTGAGATTTAAGTTTGTGGTCTTTGCACTAGACAGACACGAGTGTGAGTCAGATGTC…	0.257757	0.257567	0.221968	0.262707	0.484675	0.515325
Non-passerine	GH	Cuculus_canorus	AAAGGAGGAAACATCAACTCTCAAGCAACACCTGAGCAACTCACTGGGCAGAAATGGCTCCAGGTACTTGTATTTATTTCACTTTTAAAGGATTGCCAGTGCTGCCGCGTGCTTAAGGTGGTGGGAGATGATGATGGGGTGGTGCTGTGACAGGTTGTACACACTCAGTGCCAGCCTGAAATGAAAATGTGGCAATTGACTTATAAATCAATGTAAAAGAATAACTTTTCCTACAGTGTGACTTAATCCATGAATTAACTTGGGTAGTTCTAGCCTAAATTGGGCAAGGAGAGGGTGGAGAACATGAAGAACAAGGTCAAGCCACAGTTACTATTAACATAAACCACAGAATAGGTTGGATTGGAAGGGACCTCAAAACCCATCCAGTTCCAACCCCCC…	0.270578	0.257558	0.223885	0.24798	0.471865	0.528135
Passeri	GH1	Cyanistes_caeruleus_1	ATGGCTCCAGGTACATTTTATTTCAGTTTTAAAGGATCTCTAGTGCTGGATGTGTAGGGTGACAGGAGATGATGATGATGGGGTGGTTCTGTGCTGGGCTACACACACTCCTTGCCATCCCTAAATTAAAATAGGACAACTTCTAAATCCATGAAAAAGAAAACCTTTCCCTGAAGTGTGATTCTAATCCATGAATTAATCTTTAACCTAAGGTGGGCAAGGAGAGTGTTGAAAGGTGGGCAAGGAGAGTGTTGAAAGCTTGAAGAACAAGATCAAGCCACAGTTATAATAGTTACTATTACCATAAATGTTGGCAGGGATAGCAAAACTCATATTCCAAACTTCAGACAGAGATGAGGATAATGTCTAATAGTGTCCAGGTCCTACAGGCTCCAGGGT…	0.237877	0.240772	0.249216	0.272135	0.521351	0.478649
Passeri	GH2	Cyanistes_caeruleus_2	ATGGCTCCAGGTACTTTTTATTACAGTTTTAAAGGATTTGTCAGTGGTGCCATGTGTGTAGGGTGAGAGGAGATGATGATGATGGGGTGGTATGTGGTGGGATATGCATACTCTGTGACAGCCCTAACTTAAAGCATGGCAATTTATAAACCAATGAGTAAGAATACCTTTCCCTGAAATGTGACTTTAATTCATTAGGTAATCTTTAGCCTAAACAGACCAAGTCCTACAGGCTCCAGGACATTTCTCCTCCAAGGGGTATTTGTCTGAGATTAAGTTTGTGGTCTTTGCAGCAGACAGACAATAGTGTGAGTCAGATGTCACAGGCTGAAAATATTTAGGGTTGACAAAGAACACCAAATTCTGCAGTCATATCCCAGGAGTCAGTCAGAGCACAGG…	0.259035	0.26724	0.221918	0.251807	0.473725	0.526275
Passeri	GH1	Dasyornis_broadbenti_1	ATGGCTCCAGGTACGTTTTATTTCAGTTTCAAAGGATGGCCAGTGCTGGGTGCGTAGGGTGACAGGAGATGATGATGATGGGGTGGTTCTGTGGTGGGCTACATGCACTCCTTGCCATCCCTAAATTAAAATATGGCAACTTCTAAATCCACGAAAAAGAAAACCTTTCCCTGCAGTATGACTTTAAGGCATGAATTAATCTTTAGCCCAAAGTGGGCAAGGAGAGTGTGGATAGCTTGAAGAACAAGATCAAATAGTTATCATTACCATAATTGTTGGCAGGGATATTAAAACTCATATTGCAAGCTTCAGACAGGGATGAGAATGATGTCTAAGGCTTCTGTCCAAGTCCTACACGTTCCAGGGCACTCCTCCTCCAAAGGGTCTTTGTCTGAGATG…	0.232234	0.23199	0.250061	0.285714	0.535775	0.464225
Passeri	GH2	Dasyornis_broadbenti_2	ATGGCTCCAGGTACTTTTTATTTCCATTTTAAAGTATTTGTCAGTGCTCCCATGTGTGCAGGGTGACAGGAGATTACGATGGGGTGGTATGTGGTGGGACACACACTCTTGTGACAGCGCTAACTTAAAGTATGGCAATCTATAAACCAATGAAGAAGAATACCTTTCCCTGCAGTGTGACTTCAATCCACAAATTAATCTTTAGCCTGAACAGGCCCAATTCTTCAGGTTCCAGGGTGTTTCTCCACCAAGGGGTATTTGTCTGAGATGAAGCTTGTGGTCTTTGCAGCACAGAGAGACACTAGTGTGAGTCAGATGTCACAGGCTGAAAACATTTAGACTTGACAAAGATCACCAAATTCTACAGGCATATCCCAGAGAGCTGGTCAGAACAAAGGC…	0.255455	0.261862	0.224825	0.257858	0.482683	0.517317
Passeri	GH2	Diphyllodes_magnificus_2	CAACAGTTCCCCTTGCCAGATGAAAGGAGGAAATATTCACTGTCAAGCAACATCTGAGCAACTCACCAGGCAGAAATGGCTCCAGGTACTTTTTATTACAGTTTTAAAGGATTTGTCAGTGCTGCCACGTGTGTAGGATGAGAGGAGATGAGGATGGGGTGGTATGTGGTGGGATACACACACTCTGTGACAGCCCTAACTTAAAGCATGGCAATTTATAAACCAATGAAAAAGAATACCTTTCCCTGCAATGTGACTTTAATCCATGAATTAATCTTTAGCCTAAACAGGCCAAGTCCTACAGGCTCCAGGGCATTTCTCCTCCAAGGGGTATTTGTCTGAGATTAAGTTTGTGGTCTTTGCACCAGATAGATACTAGTGTGAGTCAGATGTCACAGG…	0.255283	0.257547	0.224528	0.262642	0.48717	0.51283
Passeri	GH1	Donacobius_atricapilla_1	ATGGCTCCAGGTACATTTTATTTCAGTTTTAAAGGATTTCCAGTGCTGGGTATGTAGGGTGACAGGAGATGATGATGATGGGGTGGTTCTGTGGTGGGCTACATACACTTCTTGCCATCCCTAAATTAAAATATGACAATTTCTAAATCCATGAAAAAGAAAACTAATGGACTCTTATCCATTAATTAATCTTTAATCTAAAGTGGGCAGGGAGAGTGTTGTGAGCTTGAAGAATAAGATCAAGCCACAGTTATAATAGTTACTATTACTATAAATGTTGGCAGGGATAATAAAACTCATATTCCAAACTTCAGACAGGGATGAGAATGATGTCTAAAAATGTCCAAGTCCTACAGGCTCCAGGGCATTCCTCCTCCTAAGGATCTTTGTTTGAGATGA…	0.240684	0.242582	0.244007	0.272727	0.516734	0.483266
Passeri	GH2	Donacobius_atricapilla_2	ATGGCTCCAGGTACATTTTTTTTACAATTTTAAAGGATTTGTCAGTGCTGCCATGTGTGTAGAGTGAGAGGAGATGATTATGGGGTGGTATGTGGTGGGATACACACACTCTGTGACAGCCCAACTTGAAGTACGGCAATTTATAAACCAATGAAAAAGAATACCTTTCCCTGCAATGCAACTTTAATTTATGAATTAATCTTTAGCCTAAACAGGCCAAATCCTACAGGCTCCAGGGCATTTCTCCTCCAAGGGGTATTTGTCTGAGATTAAGTTTGTGGTCTTTGCAGCAGACAGACACTAGTGTGAGGCAGATGTCACAGGCTGACAAAGATCAGGGTTGACAAAGATCACCAGATTCTGCAGTCATATCCCAGAGAGCCAGTCAGAGCACAGGTA…	0.259186	0.264885	0.221458	0.25447	0.475928	0.524072
Passeri	GH1	Dryoscopus_gambensis_1	ATGGCTCCAGGTACTTTTTATTTCCATTTTAAGGGATTTCCAGTGCTGGGTGTGTGGAGGGACAGGAGATGATGACGATGGGCTGGTTCTGTGGTGGGCTGCAAACTCCTTGCCATCCCTAAATTGAAATATGGCAACTTGTAAATCCGTGAAAAAGAAAACCTTTCCCTGCAGTGTGACTTTAATCCATGAATTATTCTTTAAGTGGGCAAGGAAGAGTGTGGAGAGCTTGAAGAACAAGATCAAGCCCCAGTTATAATAGTTATTATTACCATAAGTGTTGGCAGGGATAACAAAACTCATATTCCAAGCTTCAGACAGAGATGAGGATGATGTCTAATGCTTATGTCCAAGTCCTGCAGGCTCCAGGGCATTTCTCCTTCTGAGGCTCTTTGTTTG…	0.224184	0.221524	0.258525	0.295768	0.554293	0.445707
Passeri	GH2	Dryoscopus_gambensis_2	ATGGCTCCAGGTACTTTTATTACAGTTTTAAAGGGTTTGTCAGTGCTTGCATGTGTGTAGGGTGAGAGGAGATGAGGATGGGGTGGTATGTGGTGGGATACACACACTCTGTGACAGCCCTAACTTAAAATATGGCCATTTATAAACCAGTGAAAAAGAGTACCTTTCCCTGCAATGTGACTTTAATCCATGAATTAATCTTTAGCCTAAACAGGCCAAGTCCTACAGGGTCCAGGGCATTTCACCTCCAAGGAGTATTTGTCTGTGATTAAGTTTGTGGTCTTTGCACCAGACAGACACTAGTGTGAGTCATGTCACAGGCTGAAAACATTTAGGCTTGACAAATATCACCAAATTCTACAGTCATATATCAGAGAGCCAGTCAGAACACGGGTAATG…	0.257143	0.262818	0.224853	0.255186	0.480039	0.519961
Passeri	GH1	Edolisoma_coerulescens_1	ATGGCTCCAGGTACTTTTTATTTCCATTTTAAAGGTTTTCCAGTGCTGGGTGTGTGGGGTGACAGGAGATGATGATAATGGGCTGGTTCTGTGGTGGGCTGCACACACTCCTTGCCATCCCTAAATTAAAATATGGCAACTTCTTAATCCATGAAAAAGAAAACCTTTCCCTGCAGTGTGACTTTAATCCATGAATTGATCTTTAGCCTAAAAGAGAACAAGGAGAGTGTGGAGAGCTTGAAGAACAAGATCAAGCCCCAGTTATAATAGTTATTATTACCATAAATGTTAGCAGGGATAACAAAACTCATATTCCAAGCTTCAGACAGGGATGAGGATGATGTCTAATGCTCATGTCCGAGTCTTACAGGCTCTAGGGCATTCCTCCTCCTAAGGCTC…	0.226817	0.219966	0.258136	0.295082	0.553218	0.446782
Passeri	GH2	Edolisoma_coerulescens_2	ATGGCTCCAGGTACTTTTTATTACAGTTTTTAAAGATTTTCAGTTCTGCCATGTGTGTAGGGTGAGAGGAGATGAGGATGGGGTGGTATGCGGTGGAATACATACACTCTGTGCCAGCCCTAACTTAGAGTATGGCAATTTATAAACCAAAAAGAATACCTTTCCCTGCAATGTGACTTTAATCCATGAATTAGTCTTTGGCTTAAACAGGCCAAGTCCTGCAGGCTCCAGGGCATTTCTCCTCCAAGGGGTATTTGTCTGAGATTAAGTTTGTGGTCTTTGCAGCAGACAGACACTAGTGTGAGTCAGATGTCACAGGCTGAAAACATTTAGGCTTGACAAAGATCACCAAATTCTACAGTCATATATCCCAGAGAGTCAGTCAGAGCACAGGTAATG…	0.248667	0.268088	0.218964	0.26428	0.483244	0.516756
Passeri	GH1	Elachura_formosa_1	ATGGCTCCAGGTACATTTTATTTCAATTTTAAAGGATTTCCAGTGCGGGGTGTGTAGGGTGACAGGAGATAATGATGATGGAGTGGCTCTGTGGTGGGATACACACACTCCTTGCCATCTCTAAATTAAAATATGGCAACTTCTAAATGCATGGAAAAGAAAACCTTTCCCTGCAGTGTGACTAACCCATTAATTAATCTTTAACCTAAAGTGGGCAGGGGGAGCATTATGAGCTTGAAGAACAAGATCAAGCCACAGGTATAATAGTTACTATTACCATAAGTGTTGGTATGGATAATAAAACTCATATTCCAAACTTCAGACAGGGATGAAGGTGATGGCTAATAACGTCCAAGTCCTACAGGTTTCAGGGCATTCCTCCTCCTAAGGGTCTTTGTT…	0.242631	0.242867	0.24664	0.267861	0.514501	0.485499
Passeri	GH2	Elachura_formosa_2	ATGGCTCCAGGTACTTTTTATTACAGTTTTAAAGGATTTGTCAGTGCTGCCATATTTGTAGGATGAGAGGAGATGATGATGGGGTGGTAAATGGTGGGATACACACATTCTGTGACAGCCCTAACTTAAAGTATGACAATTTATAAACGAATGAAAAAGAACACCTTTCCCTTCAATGTGACTTTAATTAATGAAATAATCTTTAGCCTAAAATGGCCAAGTCCTATAGGCTCCAGGGCATTTCTCCTCCAAGGGGTATTTGAGATTTAGTCTGTGGTCTTTGCAGCAGACAGACACAAGCGTAACTTAGATGTCACAGACTGAAAACATTTAGGGTTGACAAAAATCATCAAATTCTCCAGTCATATCCCAGAGAGCCAGTCAGAGCACAGGTAATGT…	0.266761	0.273404	0.212201	0.247634	0.459835	0.540165
Passeri	GH1	Emberiza_fucata_1	ATGGTTCCAGGTACATTTTATTTCAGTTTTAAAGGATTTCCAGTGCTGGGTGTGTAGGGTGACAGGAGATGATAATGATGGGGTGGTTCTGTGGTGGGCTACACACACTCCTTACCATTCCTAAATTAAAATATGCCAATTTCTTAATCCATGAAAAAGAAAACCTTTCCCTGAAGTGTGACTCTAATCCACTAATTAATCTTTAACCTAAAGTGGGCAAGGAGAGTGTTGCAAGCTTAAAGAACAAGATCAAGCCAGCTGTAGTAGTTACTATTACCATAAATGTTGGCAGGGAAAATAAAATTCATCTTCTAAACCTCAGACAGGGATGAGGATGATGTCTAATAATGTCCAAGTCCTACAGGCTCCAGGGCATTCCTCCTCCTAAGGGTTTTTGTT…	0.234371	0.240314	0.240551	0.284763	0.525315	0.474685
Passeri	GH2	Emberiza_fucata_2	ATGGCTCCAGGTACTTTTTATTACAGTTTTAAAGGATTTGTCAGTGCTGCCGTGTGTGTAGGGTGAGAGGAGATGATGATGGGGTGGTATGTGGTGGGATACACACACACTCTGTGACAGCCCTAACTTAAAGTATGGCAATTTATAAACCAATGACAAAGAATACCTTTCCCTGCAATGTGACTTTAATTCATGAATTAATCTTTAGTCTAAACAGGCCAAGTCCTACAGGCTCCAGGGCATTTCTCCTGCAAGGGGTATTTGAGATTAGGTTTGTGTTCTTCGCAGCAGACAGACACTAGTGTGAGTCAGGTGTCAAAGGCTGAAAACATTTAAAGTTAACAATCACCAAATTCTGCATCCCAGAGAGCCAGTCAGAGCACAGGTAATGTCACCATC…	0.254775	0.260484	0.224651	0.260091	0.484741	0.515259
Tyranni	GH1	Empidonax_traillii_1	ATGGCTCCAGGTACATTTTACTTCAGTTTTAAAGGACTGGCAGGGCTGCTGCATGTGTAGGGTGATGGGAGATGACAATGGGGTGGGTTTGTGGTGGGCTATATTCTCCTTGCCATCATTTAATTAAAATATGGAAATTTATAAATCCAAGAAATTTTCCCCTTCAGTGTGACTTTAATCCATGAATTAATCTTCAGCCTAAACTGGGCAAGGAGAGGTTGGAGAACATGAAGAACAAGGTCAAGTCACAGCTATAATAGTTATTATTACCATACATGTTGGCAGTGAAAGGGTTTCACTCGGGATGGTCCTGGGCAGGGCCAGGGGCTGGACTCAGTGATTCTTGTACGTCCCTTCCAACTCAGGAGGAGTTGGTGATGATGATGATGATGATTCTGT…	0.253265	0.252961	0.239903	0.253872	0.493775	0.506225
Tyranni	GH2	Empidonax_traillii_2	ATGGCTCCAGGTACTTTTAATTTCGGTTTTCAGGGATTTGCCAGCGCTGCCATGTGTGTGGGGTGATGGGAGATGATGATGGGGTGGTACTGTGGTGGGACACACTCTGGGACAGCCCTAACCTAAAGTATGGCAACTTATAAGCCAGGCACAAAGAATACCTTTCCTTGCAGTGTGACTTTAATCCATGAACTAATCTTTAGCCTGAACAGGGCAAGGAGAATGTGGAGAACAAGGCCAAGCCACAGTTACAATCGTTGGTATTAACATAAAAGTTGGCAGGGAAATATTAAAATTTGTATCCCAAGCTTAAGACAAGGATCAGCATGATGCCTGAATTTTGGGGAGGGCTGAGCTCACCCTTGCTGCCAGCAAAGCACTGTGGAAGAGGACCCCTCA…	0.223143	0.219296	0.245635	0.311927	0.557561	0.442439
Passeri	GH1	Erithacus_rubecula_1	ATGGCTCCAGGTACATTTTATTTCAGTTTTAAAGGACTTCCAATACTGGGTGTGTAGGGTGACAGGAGATGATGGTGATGGGGTGGTTCTGTGGTGGGCTATACACGCTCCTTGCCATCCCTAAATTAAAATAAAGCAACTTCTAAATGCATGAAAAAACCCCCAAACCTTTCCCTGTGGTGTGACTAATCCATGAAGTAATCTTTAACCTAAAGTGGGCAAGGAGAGTGTTGTGAGCTTGAAGAACAAGATCAAGCCACAGTTATAATAGTTACTATTACCATAAATGTTGGCAGGGATAATAAAACTCATATTCCAAATTTTAGACAGGGATGAGTGTGATGTCTAATAATGTCCAATTCCTACAGGCTTCAGGGCATTTCACCTCCTGAGGGTCTT…	0.249397	0.24085	0.241069	0.268683	0.509752	0.490248
Passeri	GH2	Erithacus_rubecula_2	ATGGCTCCAGGTACTTTTTATTACAGTTTTAAAGGATTTGTCAGTGCTGCCATGTGTAGGGTGAGAGGAGATGGTGATGGGGTGGTATGTGGTGGGATACACACACTCTGCGACAGCCCTAACTTAAAATATGGCAATTTATAAATCAATGGAAAAGAATATCTTTCCCTGCAATGTTACTTTAATTCATTGATTAATCTTTAGCCTAAACAGGCCAAGTCCTATAGGTTCCAGGGCATTTTTCCTCCAAGGGGTATTTGTCTGAGATAAAGTCTGTGGTCTTTCCTGCAGACAGACACTAGTGTGAGTCAGATGAAAAAGGCTGAAAATATTTAGGGTTAAGAAAGATCATCAGATTCTGCAGTTGTATCCCAGGGTGCCAGTCAGGGCACAGGTAAT…	0.252927	0.267618	0.229934	0.249521	0.479455	0.520545
Passeri	GH1	Erpornis_zantholeuca_1	ATGGCTCCAGGTACTTTTTATTTCAGTTTTAAAGGATTTCCAGCGCTGGGTGTGCGGGGTGACAGGAGATGATGATGATGATGATGGGCTGGTTCTGTGGTGGGCTGCACACACTCCTTGCCATCCCTGAATTAAAATATGGCAACTTCTAAACCCACGAAAAAGAAAACCTTTCCCTGCAGTGTGACTTTAATCCCTGAATTAATCTTTAACCCAAAGTGGGCAAGGAGAGTGTGGAGAGCTTGAAGAACAAGATCAAGCCCCAGTTATAAAACTTATTATTACCATAAACATTAGCAGGGATATTAAAACTCATATTTCAAGCTTCAGCCAGGGATGAGGATGATGTCTAATGCTTATGTCCAAGTCCTCCAGGGCCTTCCTTCTCCTAAGGCTCTT…	0.235516	0.236771	0.242627	0.285087	0.527714	0.472286
Passeri	GH2	Erpornis_zantholeuca_2	ATGGCTCCAGGTACTTTTTATTACAGTTTTAAAGTATTTGTTAGTGCTGCCATGTGTGTAGAGTGAGAGGAGATGAGGATGGGATAGTATGTGGTGGGATATACACACCCTCTGAGAGCCTTAACTTAAAGTATTGCAATTTATAAACCAATGAAAAAGAATACCTTTCTTTGCAATGTGACTTTAATTCATGAATTAATCTTTAGCCTAAACAGGCTAAGTCTTACAAACTCCAGGGCATTTCTCCTCCAAAGTGTATTTGTCCGACATTAAGTTTGTGGTCTTTGTAGCAGACAGATATTAGTGTGAGTCAGATGTCACAGACTGAAAACATTTAGGCTTGACAAAGATCATCAGATTCTACAGTCGTATCCCAGAGAGCCAGTCAGAGCACAGGTA…	0.263903	0.268815	0.219886	0.247396	0.467282	0.532718
Non-passerine	GH	Falco_cherrug	AGATGAAAGGAAGAAACAATCACTGTCAAGCAACACCTGAGCAACTCACCAGGCAGAGATGGCTCCAGGTACTTTTCTTTATTTCGGTTTTAAAGGGTTGTCAGTGCTGTCGCATGCTGAGGGTGATGGCAGATGATGCTGGGGTGGTACTGTGGTTGGCTATACCACATATATATATATATATGTGGTATAGCCAACCACAGTACCACCCCAGCATCATCTGCCATCACCCTCAGCATGCGACAGCACTGACAACCCTTTAAAACCGAAATAAAGAAAAGTACCTGGAGCCATCTCTGCCTGGTGAGTGGGCAGTCTGTAGCCTAAAGTGGGCAAGGAGAGAGGGTGGAGAAGATGAAGAGCAAGGTTAAATCACAGTTATAACAGTTGTTGTTAATG…	0.255107	0.239322	0.241643	0.263928	0.505571	0.494429
Passeri	GH1	Ficedula_albicollis_1	ATGGCTCCAGGTACATTTTATTTCAGTTTTAAAGGACTTCCAATACTGGGTGTGTAGGATGACAGGAGATGATGGTGATGGGGTGGTTCTGTGGTGGGCTACACAAACTCCTTGCCATCCCTAAATTAAAATATGGCAACTTCTAAATCCACGAAAAAAAAACCCCAAACCTTTCCCTGCAGTGTGACTAATCCATGAATTAATCTTTAACCTAAAGTGGGCAAGGAGAGTGTTGTGAGCTTGAAGAACAAGATCAAGCCACAGTTATAATAGTTACTATTACCATAAATGTTGGCAGGGGTAATAAAACTCATATTCCAAATATTAGACAGGGATGAGTGTGATGTCTAATAATGTCCAGTTCCTACAGGCTTCAGGGCATTTCACCTCCTGAGGGTC…	0.239947	0.23354	0.250552	0.275961	0.526513	0.473487
Passeri	GH2	Ficedula_albicollis_2	ATGGCTCCAGGTACTTTTTATTACAGTTTTAAAGGATTTGTCAGTGCTGCCATGTGTAGGGTGAGAGGAGATGATGATGGGGTGGTATGTGGTGGGATACACACACTCTGTGAGAGCCCTAACTTAAAATATGGCAATTTATAAATCAATGAAAAAGAGTACCTTTCCCTGCAATGTGACTTTAATTCATTAATTAATCTTTAGCCTAAACAGGCCAAGTCCTATAGGCTCCAGGGCATTTCTCCTTCAAGGGTTACTTGTCTGAGATTAAGTCTGTGGTCTTTGCTGCAGACAGACACTAGTGTGAGTCAGATAAAAAAGGCTGAAAAAAATTAGGGTTGACAAAGATCACCAAATTCTGGGGTCATATCGCAGAGTGCCAGTCAGAGCACAGGTGAT…	0.253373	0.260013	0.230242	0.256372	0.486614	0.513386
Non-passerine	GH	Fulmarus_glacialis	AGATGAAAGGAGGAAACATTCACTGTCAAGCAACACCTGAGCAACTCACCGGGCAGAAATGGCTCCAGGTACTTTTCTTTATTTCAGTTTTAAAGGATCGCCAGTGCTGCTGCATGCTTAGGGTGACGGTAGATGATGATGGGGTGGTACTGTGGTGGGCTATACACACTCAGCGCCAGCCGTAAATTAAAGTGTGGCAACTTACAAATGAATTTAAAAGAATACGTTTCCCTCCAGTGTGACTTTAATCCATGAATTAGCTTAGGTAGTCACTAGCCTAAACTGGGCAAGGAGAGGATGGAGAACATGATGAACAAGGTCAAGCCACAGTTATAATTGTTATTATTAACATAAACTTTGGCAGGGATATTAAAACTCATATTCAAAGCTTAAGACAGG…	0.269643	0.252134	0.224995	0.253228	0.478223	0.521777
Tyranni	GH1	Furnarius_figulus_1	ATGGCTCCAGGTACTTTAATTTCATTTTTTTAAAGGATTGGCACTGCTGCTGAATGTGTTGAGTGATGGGAGATGACAATGGGGTGGTTCTGTGGTGGGCTACACGTTCTGTGCCATTCCTGAATTAAAACACGGCAACTTAGAAATCAATTAGGTTTTTCCCTGCAGTGTGACTTTAATCCATGAATTAATCTTTGGCCTAAACTGGGCAAGGAGGGGGTGGAGAACATGAAAAAAAAGGGTCAAGCCACAGTTATTAGAGTTATTATTAGCATAAATCTTGGCATGGATATTAAGACTTGTATTCCAATCTTAAGACGGGGATCAGGGTGATGTCTAATGCTCATGACCGTGTCCCACAGGCTCCAGGGCATTCCTCTCCCCAATGGGTGTTTGTCT…	0.283265	0.23551	0.230204	0.25102	0.481224	0.518776
Tyranni	GH2	Furnarius_figulus_2	ATGGCTCCAGGTACTTTTCATTTCAGTTGTAAAGGGTTTGCCAGAGCTGCTGTGAGTGCTGGGTGATGGGAGGTGGGGGGGGTGGTGGCATACACACACACTGTGACAGCCCTCACTCACAGTGTGCCAACCTATACACCAATGCAAAAGAGTAGCTCTGCCTGCAGTGGGACTTTAATCCTAAACAGGGCAAGGAGTACATGAAGAACAACAGTTATAATAGTTGTTATTAACATAAATGTTGGTGGAGATATTAAAATTCATATTCCATGCTTATGACAAGGATCAGCATGATGCCTAATGCTTATGTCTGAGTCCTACAGGCTCCAGGGCATTCCTCCTCTGAAGGGTGTTTGTCTGAGATTAAGTCTGTGGTCTTTGCAGCACAGGCAGACACCA…	0.232038	0.220855	0.24378	0.303327	0.547107	0.452893
Non-passerine	GH	Gallus_gallus	TCAAGCAACACCTGAGCAACTCTCCCGGCAGGAATGGCTCCAGGTACTTTGCTTTATCTCAGTTCTAATGGGTGTTCCAATGCTGCTGCATGCTTTGGGTGATGGGATATGATGGTGGGGTGTGCTGTGGTGGGCTGTACACACGCAGAGCCAGCTCTGAACTAAAATGTGGCAACTTACAGATCAGTGACAAAGGATCTCCTTCCCTACAGTGCAACTTCAAACCATGAGCTGACTCAGGTAACCCTGAGCATAACCTTGACAGGGGGCAGGAATGAGCTGCAGAATACGAAGAACAAGGCAAACCAGAGTTGTAATGGTGATTGCTATCATACGTGTTGCCAGGGATATTAAAACTCAGTTCCAAGGCTTTAAAACGGAGATCAGGATGATGTCTAA…	0.236737	0.22162	0.251569	0.290074	0.541643	0.458357
Non-passerine	GH	Gavia_stella	AGATGAAAAGAGGAAACATTCACTGCCAACCAACACCTGAGCAGCTCGCCGGGCAGAAATGGCTCCAGGTACTTTTTTTATTTCAGTTTTAAAGGATTGCCAGCGCTGCCGCATGCTTGGGGTGATGGGAGATGATGATGGGGTGGCACTGTGGAGGGCTATACACACTCAGTGCCAGCCTTAAATTAAAATGTGGCGACTTATAAATCAAAGAAGAAGAATACCTTTCCCCACAGTGTGACTTCAATCCATGATTTAACTTAGGTAGTCATTAGCCTAAACTGGGCAAGGAGAGGGTGGAGAACATGAAGAACAAGGTCAAGCCACAGTTATAATAGCTATTATTAACATAAATGTTGGCAGGGATATTAAAACTCATATTCAAAGCTTAAGAGGGGG…	0.26098	0.246034	0.229478	0.263509	0.492987	0.507013
Passeri	GH1	Geospiza_fortis_1	ATGGCTCCAGGTACATTTTATTTCAGTTTTAAAGGATTTCCAGTGCTGGGTGTGTAGGGTGACAGGAGATAATGATGATGGGGTGGTTCTGTGGTGGGCTACACACACTTCTTACCATTCCTAAATTAAAATATGTCAATTTCTAAATCTATGAAAAAGAAAACCTTTCCCTGAAGTGTGACTCTAATCCACTAATTAATCTTTAACCTAAAGTGGGCAAGGAGAGTGTTGTAAGCTTAAAGAACAAGATCAAGCCAGCTGTAATAGTTACTATTACCATAAATGTTGGCAGGGATAATAAAACTCATATTCCAAACCTCAGACAGGGATGAGGATGATGTCTAATAATGTCCAAGTCCTACAGGCTCCAGGGCATTCCTCCTCCTAAGGGTCTTTGTT…	0.236798	0.23632	0.244444	0.282437	0.526882	0.473118
Passeri	GH2	Geospiza_fortis_2	ATGGCTCCAGGTACTTTTTATTACAGTTTTAAAGGATTTGTCAGTGCTGCCATGTGTGTAGGGTGATAGGAGATGATGATGGGGTGGTATGTGGTGGGATACACACACTCTGTGACAGCCCTAACTTAAAGTATGGCAATTTATAAACCAATGAAAAAGAATACCTTTCCCTGCAATGTGACTTTAATTCATGAATTAATCTTTAGTCTAAATAGGCCGAGTCCTGCAGGCTCCAGGGCATTTCTCCTCCAAGGGGTATTTGTCTGAGATTAAATTTGTGTTCTTCACAGCAGACAGACACTAGTGTGAGTCAGGTGTCAAAGGCTGAAAGCATTTAAGGCTGACAAGGATCACCAAATTCTGCAGTCATATCCCAGAGAGCCACTCAGAGCACAGGTA…	0.250098	0.260331	0.223534	0.257182	0.480716	0.510429
Passeri	GH1	Geothlypis_trichas_1	ATGGCTCCAGGTACATTTTATTTCAGTTTTAAAGGATTTCCAGTGCTGGGTGTGTAGGGTGACAGGAGATGATGATGATGGGGTGGTTCTGTGGTGGGCTACACATACTCCTTACCACTCCTAAATTAAAATATGGTAATTTCTAAATCCATTGAAAAGAAAACCTTTCTCTGAAGAGTGACTCTAATCCACTAATTAATCTTTAACCTAAAGTGGGAAAGCAGAGTGTTGTGAGCTTAAATAACAAGATCAGAGCCTAAATTACAAGCCAGTTGTAATAGTTACTATTACCATAAATGTTGGCAGGGATAATAACTCATATTCCCAACCTCAGGCAGGGATGAGGATGATGTCTAATAATCCTACAGGCTCCAGGGCCTTCCTCCTCCTAAGGGTCTT…	0.236045	0.245033	0.242668	0.276254	0.518921	0.481079
Passeri	GH2	Geothlypis_trichas_2	CAGATGAAAGGAGGAAATATTCACTATCAAGCAACACCTGAGCAACTCACCAGGCAGAAATGGCTCCAGGTACTTTTTATTACAGTTTTAAAGGATTTGTCAGTGCTGCCATGTGTGTCGGGTGAGAGGAGATGATGATGGGGTGGTATGTGGTGGGATACACACAGTCTATGACATCCCTAACTTAAAGTATGACAATTTATAAACCAATGAAAAAGAATACCTTTCCCTGCAATGTGGCTTTAATTCATGAATTATTATTTAGTCTAAATAGGCTAAGTTCTACAGGCTCCAGGGCATTTCTCCTCCAAGGCGTATTTGTCTGAGATTAAGTTTTTGGTCTTCACAGCAGACAGACACTAGTGTGAGTCAGGTGTCAAAGGCTGAAAACATTTAAGG…	0.253336	0.259137	0.225102	0.262425	0.487527	0.512473
Tyranni	GH1	Grallaria_varia_1	ATGGCTCCAGGTACTTTTCATTTCATTTTTTTAAAGGATTGGCACTTCTCCTGCATTTGCTGGGTGATGGGAGATGATAATGGGGTGGTTCTGTGGTGGGCTACACATTCCTTGCCATCCCTAAATTAAAATATGGCAATTTACAAATCCATCAGATTTTTCCCTGCAGTGTGACTTGAATGCATGAATTAATCTTTAGCCTAAACTGGGCAAGGGGAGGGTGGAGGGCATGAAGAAAAGGGTCAAGTCACAGTTATTATAGTTATTTTTAGCATAAATCTTGGCATGGATATTAAGACTCGTATTCCAGTCTTAAGACAGGGATCAGGATGATGTCTAATGCTTATGACCAAGACCCACAGGCTCCAGGGCATTCCTCCTCCCAACGGGTGATGGCCT…	0.268237	0.231937	0.250611	0.249215	0.499825	0.500175
Tyranni	GH2	Grallaria_varia_2	ATGGCTCCAGGTACTTTTCATTTCGGTTGTGGGGGGTTTGCCAGGGGGGCTGTGTGTGCGGGGTGATGGGGGCTGAGGGTGGGCTGGCACTGTGGTGGGATACACACACTCTATGACAGCCCTCAGTCACAGTATGGCCACCCATAAACCAGTGGAAAAGGGTAGCTTGCCCTGCAGCGGGACTTTAATCCATGAAATAATCTTTAGCCTAAACAGGGCAAGGAGAACGTGAAGAACAACGGCTATAATAGTTGTTATTAATGTAAATGTTGGGAGGGATATCAAAATTCATATTGCAAGCTTCAGACCCGGCTTTGCTGCAGGGTCCTGGTTCTCCCCTCTGGCCATCGCCGTGATGACGGTGGGGCTGCAGTGGCCACAGCCAGCTGCCACCTTCCC…	0.21665	0.21665	0.257591	0.30911	0.566701	0.433299
Passeri	GH1	Grantiella_picta_1	ATGGCTCCAGGTACTTTTTATTTCCGTTTCAAAGGATGGCCAGTGCTGGGTGCATAGGGTGACAGGAGATGATGATGATGGGGTGGTTCTGTGGTGGGCTACACACACTCCTTACCATCCCTAAATTAAAATAGGGCAACTTCTAGATCAATGAAAAAGAAAACTTTTCCCTGAAGTGTGACTTTAGGCCATGAGTTAACCTTCAGCCTAAAGTGGGCAAGGAGAGTGTGAAGAGCTTGAAGAACAAGATCAAGCCACAGTTATAATAGTTATCATTACCATAACTGTCGGCAGGGATAATAAAACTCATATTCCAAGCTTCAGACAGGGATGAGGATGATGTCTAATGCTTCTGTCCAAGTCCTACAGGCTCCAGGGCATTCCTCCTCCAAAGGGTCT…	0.236262	0.238441	0.244977	0.28032	0.525297	0.474703
Passeri	GH2	Grantiella_picta_2	ATGGCTCCAGGTACCTTTTATTTCAGTTTTAAAGAATTTGTCAGTGCTCCCATGTGTGTAGGATGAGAGGAGATGACAATGGGGTGGTACGTGGTGGGATACACACACTCTTGTGACAGCCCTAACCTAAAGTATGGCAATTTATAAACCAATGAAAGAGAATACCTTTCCCTGCAGTGTGACTTTAATCCACAACTTAATCTTTAGCCTAAAGAGGGCAAGTTCTACAGGTTCCAGGGTGTTTCTCCACTAAGGGGTATTTGTCTGAGGTTACGTTTGTGGTCTTTGCAGCACAGACAGACACTAGTGTGAGTCAGATATCACAGCCTGAAAACATTTAGGCTTGACAAAGATCACCAAATTCTACAGGCATATCCCAGAGAGCTGGTTGGAGCACAG…	0.264635	0.265846	0.216593	0.252927	0.46952	0.53048
Passeri	GH1	Gymnorhina_tibicen_1	ATGGCTCCAGGTACTTTTTATTTCCGTTTTAAGGGATTTCCAGTGCTGGGTGTGCGGGGTGACAGGAGATGATGACGATGGGCTGGTTCTGTCTGGTGGGCTGCACACACTCCTTGCCATCCCTGAATTAAAATATGGCAACTTCTAAATCCATGAAAAAAAGAAAGCCTTTCCCTGCAGTGTGACTTTAATCCATGAATTATTCTTTAACCTAAAGTGGGCAAGGAAGAGTGTGGGGAGCTTGAAGAACAAGACCAAGCCCCAGTTATAATAGTTATTACCATAAATGTTGGCATATAACAAAACTCATATTCCAAGCTTCAGACAGAGATGAGGATGATGTCTAATGCTTATGTCCAAGTCCTGCAGGCTCCAGGGCATTCCTCCTCCTAAGGCTCT…	0.218497	0.216833	0.264384	0.300285	0.56467	0.43533
Passeri	GH2	Gymnorhina_tibicen_2	ATGGCTCCAGGTACTTTTTATTACAGTTTTAAAGGATTTGTCAGTGCTGCCATGTGTGTAGGGTGAGAAGAGATGAGGATGGGGTGGTATGTGGTGGGATACACACACTCTGTGACAGCCCTAACTTAAAGTATGGCAATTTATAAACCAATGAAAAAGAATACCTTTCCCTGCAATGTGACTTTAATCCATGAATTCATCTTTAAACAGGCCACGTCCTACAGGCTCCAGGGCATTTCTCCTCCAAGGGGTATTTGTCTGAGATTAAGTTTGTGGTCTTTGCAGCAGACAGACAGTAGTGTGAGTCAGATGTCACAGGCTGCAAACATTTAGGCTTGACAAAGATCACCAAATTCTCCAGTCATATCCCAGAGAGCCAGTCAGAGCACAGGTAATGTC…	0.256192	0.260353	0.223697	0.259758	0.483456	0.516544
Non-passerine	GH	Haliaeetus_leucocephalus	AGATGAAAGGAGGAAACATTCATTGTCAAGCAACACCTGAGCAACTCACCAGGCAGAAATGGCTCCAGGTACTTTTCTTTATTTCAGTTTTAATGGATTGCCAGGGCTGTGCATGCTTAGGGTGATGGGAAATGATGACGGGGCAGTACTGTGGTGGGCTATACACACTCAGTGCCAGCCCTAAATTAAAACGTGTCAACTTATAAATCAATGAAGAAGAAATACCTCTCCTTACAGTGTGACTTTAATCCATGAATTAACTTAGGTAGTCTTTAGCCTCAGCTGGGCAAGGAGAGGGTGGAGAACATGAAGAACAAGGTCAAGCCACAGTTATAATAGTTATTATTAACATAAATGTTGGCAGGGATATTAAAACTCATATTCAAAGCTTACGACGGG…	0.264453	0.254702	0.225911	0.254934	0.480845	0.519155
Passeri	GH1	Hemignathus_wilsoni_1	ATGGCTCCAGGTACATTTTATTTCAGTTTTAAAGGATTTCCAGTGCTGGGTTTGTAGGGTAAGAGGAGATGATGATGATGGGGTGGTTCTGTGGTGGGCTACACACACTTCTTACCATTTCTAAATTAAAATATGTCAATTTCTTAATCCATTAAAAAGAAAACCTTTCCCTGAAGTGTGACTCTAATTCACTAATTAACCTAAAGTGGGCAAGGAGAGGGTTGCGAGCTTAAAGAACAAGATCAAGCCATAGTTGTAATAATTACTATTACCATAAACGTTGGCAGGGATAATACAACTCATATTCCAACCTCAGACAGGGATGAGGATGATGTCTAAAAATGTCCAAGTCCTACAGGCTCCAGGGCATTCCTCCTCCTAAGGGTCTTTGCTTCAGAT…	0.232886	0.245589	0.243237	0.278287	0.521524	0.478476
Passeri	GH2	Hemignathus_wilsoni_2	ATGGCTCCAGGTACTTTTTATTACAGTTTTAAAGGATTTGTCAGTGCTGCCATGTGTGTAGGGTGAGAGGAGATGATGATGGGGTGGTCTGTGGTGGGATACACACACTCTGTGACAGCCCTAACTTAAAGTATGGCAATTTATAAACCAGTGAAAAAGAATACCTTTCCCTGCAATGACTTCATTTCATGAATTAATCTTTAGTCTAAATAGGCCAAGTCCTACAAGCTCCAGGGCATTTCTCCTCCAAGGGGTATTTGTCTGAGATTACGTTTGTGGTCTTTGCAGCAGACAGACACTAGTGTGAGTCGGGTGTCAAAGGCTGAAAACATTTAAGGTTGACAAAGATCACCAAATCCTGCAGTCATATCCCAGAGAGCCAGCTAGAGCACAGGTAAT…	0.259027	0.26197	0.220958	0.258046	0.479003	0.520997
Non-passerine	GH	Herpetotheres_cachinnans	ATGGCTCTAGGTACTTTTCTTTATTTGGGTTTTAAAGGGTTGCCAATGCTGCCGCATGCTGAGGGTGATGGGACATGATGATAGGGTGGTACTGTGGTGGGCTATACGCACTCAGTGCCAGCCCTAAGTTAAAATGTGGCAATTTACAAATCAATGAAAAAGAATACCTTTCCCTACAGTGTGACTTTAATCCATTAATTAATTTGGGTAGTCTTTAGCCTAAACTGGGCAAGGAGAGAGGGTGGAGAACATGAAGAACAAGATTAAGTCACAGTTGTAATAGTTGTTATTAACATAAATGTTGGCAGGGATATTAAAACTCATATTCAAAGCTTAAGACGGGGATCAGGATGATGTCTAATGCATAGGGCATTCCTCCACTGAAGGGCATTTGTCTGA…	0.264025	0.247792	0.231798	0.256386	0.488183	0.511817
Passeri	GH1	Hippolais_icterina_1	ATGGCTCCAGGTACATTTTATTTCAGTTTTAAAGGATTTCCGGTGCTGGGTATGTAGGGTGACAGGAGATGATGATGATGGGGTTGTTCTGTGATGGGCTACACACACTCCCTGCCATCCCTAAATTAAAATATGGCAGCTTCTAAATCCATGAAAAAGAAAATCTTTCCCTGCAGTGTGACTCTAATCCATGAATTAATCTTTAACCTAAAGTGGGCAGGGAGAGTGTTGTGAGCTTGAAGAACAAGATCAAGCCACAGTTATAATAGTTACTATTACTATAAATGTTGGCAGGGATAGTAAAACTCATATTCCAAACTTCAGACAGGGATGATGATGATGTCTAATAATGGTCCAAGTCCTACAGGTTCCAGGGCATTCCTCCTCCTAAGGGTCTTT…	0.237296	0.242496	0.243914	0.276294	0.520208	0.479792
Passeri	GH2	Hippolais_icterina_2	ATGGCTCCAGGTACCTTTTATTACAGTTTTAACGGATTTGTCAGTACTGCCATGTGTGTAGGGTGAGAGGAGATGATGATGGAATGGTATGTGGTGGGATACACACACTCTGTGAGAGCCCTAACTTAAAGTATGGCAATTTATAAACCAATGAAAAAGAATACCTTTCCCTGCAATGTGACCTTAATTCATGAATTTATCTTTAGCCTAAACAGGCTAAAGGCTCCAGGGCATTTCTCCTCCAAGGGGTATTTGTCTGAGATTAGGTTGTGGTCTTTGCAGCAGACAGGCTGAAAACATTTAGGGTCGACAAAGATAACCAAATTCTGCCGTCATATCCCAGAGAGCCAGTCAGAGCATAGATAATGTCACCATCTCTCATCCCAGTGAGGCAGACAG…	0.263529	0.266078	0.218039	0.252353	0.470392	0.529608
Passeri	GH1	Hirundo_rustica_1	ATGGCTCCAGGTACATTTTATTTCTGTTCTAAAGGACTTCCAGTGCTGGGTGTGTAGGGTGACAGGAGATGATGATGATTGATGATGATGATGATGATGATGATGATGATGATGATGATGATGGGGTGGTTTTGTGGTGGGCTACACATACTCCTTGCCATCCCTAAATTAAAAGATGGCAACTTCTAAATCCATGAAAAAGAAAACCTTTCCCTGCAGTGTGACTCTAATCCATGAATTAATCTTTAATCTAAAGTGGGCAGGGAGAATGTTGTGGGCTTGAAGAACAAGATCAAGCCGCAGTTATAATAGTTACTATAAATGTTGGCAGGGATAATGAAGCTCATATTCCAAACTTCAGACAGGGATGAGGATGATGTCAAATAATGTCCAAGTCCT…	0.230082	0.234548	0.251704	0.283666	0.53537	0.46463
Passeri	GH2	Hirundo_rustica_2	GCCAGATGAAAGGAGGAAATATTCACTGTCAAGCAACACCTGAGCAACTCACCAAGCAGAAATGGCTCCAGGTACTTTTTATTACAGTTTTAAAGGATTTGTCAGTGCTGCCATATGTATAGGGTGAGAGGAGATGGTGATGGGGTGGTATGTGGTGGGATACACACGCTCTGTGACAGCCCTAACTTAAAGTATGGCTATTTATAAACCAATTAAAAAGTATAGCTTTCCCTGCAATGTGACTTTAATTTATTAATTAATCTTTAGCCTAAACAGGCCAAGTCCTACAGGCTCCAGGGCATTTCTCCTCCAAGAGATATTTGTCTGAGATTAAGTTTGTGGTCTTTGCATCAGACAGACATTAGAGTGAGTCAGATGTCACAGGCTGAAAACATTTAG…	0.256184	0.26558	0.218792	0.259444	0.478236	0.521764
Passeri	GH1	Ifrita_kowaldi_1	ATGGCTCCAGGTACTTTTTATTTCCATTTTAAGGGATTTCCAGTGCTGGGTGTGTAGGGTGACAGGAGATGATGATGACAGGCTGGTTCTGTGGTGGGCTGCACACACTCCTTGCCATCCCTAAATTAAACTATGGCAACTTCTAAATCCATGAAAGAGAAAACCTTTCCCTGCAGTGTGACTTTAATCCATGAATTAATCTTTAACCTAAAGTGGGCAAGGAGAGTGTGGAGAGCTTGAAGAACAAGATCAAGCCCCAGTTATAATAGTTATTATTACCATAAGTGTTGGCAGGGATAATAAAACTCATATTCCAGATTCCAGACAGGGATGAGGATGATGTCTAATGCTTGTGTCCAAGTCCTACAGGCTCCAGGGCATTTCTCCTCCTAAGGCTCT…	0.229667	0.219956	0.256373	0.294003	0.550376	0.449624
Passeri	GH2	Ifrita_kowaldi_2	ATGGCTTCAGGTACTTTTTATTCCAGTTTTAAAGGATTTGTCAGTGTTGCCATGTGTGTAGGGTGAGAGGAGATGAGGACGGGGTGGTATGTGGTGGGATACACACACTCTGTGACAGCCCTAACTTAAAGTATGGCAATGTATGAACCAATGAAAAATAATACCTTTCCCTGCAATGTGACTTTAATCCATGAATTAATCTTTAGCCTAAACAGGCCAAGTCCTACAGGCTCCAGGGCATTTCTCCTCCAAGGGGTGTTTGTCTGAGATTAAGTTTGTGGTCTTTGCACCAGACAGACACTAGTGTGAGTCAGATGTCACAGGCTGAAAACATTTAGGCTTGACAAAGATCACCAAATTCTACAGTCATATCCCAGAGAGTCAGTCAGAGCACAGGTA…	0.255987	0.26011	0.222811	0.261091	0.483903	0.516097
Passeri	GH1	Illadopsis_cleaveri_1	ATGGCTCCAGGTACATTTTATTTCAGTTTTAAAAGATTTCCAGTGCTGGGTGTGTAGGGTGACAGGAGATGATGATGATGGGGTGGTTCTGTGGTGGGCTGCACATACTCCTTGCCATCCCTAAATTAAAATATGGCAACTTCTAAATCCATGAAAAAGAAAACTTTTCCCTGCAGTGTGACTCTAATTAATCTTTAACCTGAAGTGGGCAGGGAGGGTGTTGTGAGCTTGAAGAACAAGATCAAGCCACAGTTATAATAGTTACTATTACTATAAATGTTGGCAGGGACAATAAAACTCGTATTCCAAACTTCAGACAGGGATGAGGATGATGTCTAATAATGTCCAAGTCCTACAGGCTCCAGGGCATTCCTCTTCCTAAGGGTCTTTGAGATGAGC…	0.235475	0.239981	0.244487	0.280057	0.524544	0.475456
Passeri	GH2	Illadopsis_cleaveri_2	ATGGCTCCAGGTACTTTTTATTACAGTTTTAAAGGATTTGTCAGTGCTGCCATGTGTATAGGGTGAGAGGAGATGATGATGGGGTGGTATGTGGTGGGATACACACAGTCTGTGGCAACCCTAACTTAAAAGTATGGTAATTTATAAACCAATGAAAAAGAATACCTTTCCCTGCAATGTGACTTCAATTCATTAATTAATCTTTAGCCTAAACAGGCCAAGTCCTACAGGCTCCAGGGCATTTCTCCTCCAAGGGGTATTTGTCTGAGATTAAATTCGTGGTCTTTGCAGCAGACAGACATTAGTGTGAGTCAGATGTCATAGGCCGAAAACCTTTAGGGTTGACAATGATCACCAAATGCTGCAATCATGTCCCAGAGAGCCAGTCAGAGCACAGGT…	0.259383	0.267636	0.218707	0.254274	0.472981	0.527019
Passeri	GH1	Irena_cyanogastra_1	ATGGCTCCAGGTACATTTTATTTCAGTTTTAAAGGATTTCCAGTACTGGGTGTGTAGGGTGACAGGAGATGGGGTGGTTCTTTGGTGGGCTACACACACTCCTTGCCATTCCTAAGCTAAAATATGGCAATTTCTGAATCCATGAAAAAGAAAACCTTTCCCTGAAGTGTGACTCTGATCCACTAATTAATCTTAAACCTAAAGTGGGCAAGGAGAGTGTTGTGAGCTTAAAGAACAAGATCAAGCCACAGTTATAATAGTTACTATTACCATAAGTGTTGGCAGGGATAATAAAACTCATATTCCAAACTTCAGACAGGGATGAGCATGATGTCTAATAATGTCTAAGTCCTACAGGCTCCAGGGCATTCCTCCTCCTAAGGGCCTTTGTTTCAGATG…	0.232831	0.240727	0.244078	0.282364	0.526442	0.473558
Passeri	GH2	Irena_cyanogastra_2	ATGGCTCCAGGTACTTTTTATTACAGTTTTAAAGGACTTGTCAGTGCTGCCATGTGTGTAGGGTGAGAGGAGATGATGATGGGGTGGTATGTGGTGGGATACACACACTCTGTGAAAGCCCTAACTTGAATTATGGCAATTTATAAACCAATGAAAAAGAATACCTTTCCCTGCAATGTGACTTTAATTCATGAATTAATCTTTAGTCTAAACAAGCCAAGTCCTACAGGCTCCAGGGCATTTCTCCTCCAAGGGTATTTGTCTGACATTAAGTTTGTGGTCTTTGCAGCAGACAGACACTCGTGTGAGACAGATGTCACAGGCTGAACGCATTTAGGGTTGACAAAGATCACCAAATTCTGCAGTCATAACCCAGAGAGCCAGTCAGAGCACAGGTAA…	0.25896	0.262505	0.220559	0.257976	0.478535	0.521465
Passeri	GH1	Junco_hyemalis_1	ATGGCTCCAGGTACATTTTATTTCAGTTTTAAAGGATTTCCAGTGCTGGGTGTGTAGGGTGACAGGAGATGATGATGATGGGGTCGTTCTGTTGTGGGCTACACACACTTCTTACCATTCCTAAATTAAAATATGTCAATTTCTAAATCCATGAAAAAGAAAACCTTTCTCTGAAGTGTGACTCTAATCCACTAATTAATCTTTAACCTAAAGTGGGCAAGGAGAGTGTTGTGAGCTGAAATAACAAGATCAAGCCAGTTGTAATAATTACTATTACCATAAATGTCGGCAGGGATAATAAAACTCATATTCCAAACCTCAGGCAGGGATGAGGATGATGTCTAATAATGTCCAAGTCCTACAGGCTCCAGGGCATTCCTCTTCCTGTGGGTTTTGGTT…	0.245066	0.243254	0.248691	0.262988	0.511679	0.488321
Passeri	GH2	Junco_hyemalis_2	ATGGCTCCAGGTACTTTTTATTACAGTTTTAAAGGATTTGTCAGTGCTGCCATGTGTGTAGGGTGAGAGGAGATGATGATGGGGTGGTATGTGGTGGGATATGCACACTCTGTGACAGCCCTAACTTAAACTATTGCACTTTATAAACCAATGAAAAAGAGTACCTTTCCCTGCAATGTGACTTTAATTCATGAATTAATCTTTAGTCTAAATAGCCCAAATCCTACAGGCCCCAGGGCATTTCTCCTCCAAGGGGTATTTGTCTAAGATTAAGTTTGTGGTCTTCGCAGCAGACAGACACTAGTGTGAGTCAGATGTCGAAGGCTGAAAACATTTAATGTTGACAAAGGTCACCAAATTCTGCAGTCATATCCCAGAGAGCCACTCAGAGCGCAGGTA…	0.255116	0.26366	0.22114	0.260083	0.481224	0.518776
Passeri	GH1	Leiothrix_lutea_1	ATGGCTCCAGGTACATTTTATTTCAGTTTTAAAGGATTTCCAGTGCTGGGTGTGTAGGGTGACAGGAGATGATGATGATGATGATGGGGTGGTTCTGTGGTGGGCTGCACATACTCCTTGCCATCCCTAAATCAAAATATGGCAACTTCTAAATCCATGAAAAAGAAAACCTTTCCCTGCAGTGTGACTCTAATCTGTGAATTAATCTTTAACCTAAAATGGGCAGGGAGAGTGTTGTGAGCTTGAAGAACAAGATCAAGCCACGGTTATAATAGTTACTATTACTATAAATGTTGGCAGGGATAATAAAACTCATATTCCAAACTTCAGACAGGGATGAGGATGACATCTAATAATGTCCAAGTCCTACAGGCCCCAGGGTATTCGTCTTCCTAAGGG…	0.239028	0.237612	0.245163	0.278197	0.52336	0.47664
Passeri	GH2	Leiothrix_lutea_2	ATGGCTCCAGGTACTTTTTATTACAGTTTTAAAGGATTTGTCAGTGCTGCCATGTGTATAGGGTGAGAGGAGATGATGATGGGGTGGTATGTGGTGGGATACACACAGTCTGTGACAACCCTAACTTAAAGTATGGCAATTTATAAACCAATGAAAAAGAATACCTTTCCCTGCAATGTGACTTTAATTCATTAATTAATCTTTAGTCTAAACAGGCCAAGTCTTACAGGCTCCAGGGCATTTCTCCTCCAAGGGGTATTTGTCTGAGATAAAATCTGTGGTCTTTGCAGCAGACAGACACTAGTGTGAGTCAGATGTCACAGGCTGAAAACATTTAGGGTTGACAAAGATCACCAAATTCTGCAGTCATATCCCAGAGAGACAGTCAGAGCACAGGTA…	0.25973	0.266771	0.218854	0.254645	0.473499	0.526501
Tyranni	GH1	Lepidothrix_coronata_1	ATGGCTCCAGGTACATTTTATTTCAGTTTTAAGGGACTGGCAGTGCTGCTACATGTGTAGGGTGATGGGAGATGACAATGGGGTGGGTTCTGTGGTGAGCTATACCCTCCTTGCCATCCCTAAATTAAAATATGGAAATTTAGAAATCCATGAAATTTTCCCCTGCAGTGTGACTTTAATCCATGAATGAATCTTCAGCCTAAACTGGGCAAGGAGAGGGTGGAGAACATGAAGAACAAGGTCAAGTCACAGTTATAATAGTTATTATTACCATAAATGTTGGCATGGATATTAAAACTCATATTCCAAGCTTAGGACAGGGATCAGGATTATGTCTAATTCTCATGTCCAAGTCCCACAGGCTCCAGATCATTCCTCCTCCAACGGATATTTCTGGTC…	0.255976	0.238338	0.241819	0.263866	0.505686	0.494314
Tyranni	GH2	Lepidothrix_coronata_2	ATGGCTCCAGGTACTTTTTATTTTGGTTTTCAGGGATTTGCCAGTGCCGCCATGTGTGGGGGGTGATGGGAGATGATGATGGGGTGGTACTGTGGTGGGACAAACTCTGGGACAGCCCTAACTTAAAGTATGGCAACTTATAAACCAGTGACAAAGAATACCTTTCCCTACAGTGTGACTTTAATCCATGAACTAATCTTTAGCCTAAACAGGGCAAGGAGAATGTGAAGAACAAGGCCAAGCCACAGTTACAGTTGTTGTTATTAATGTAAATGCTGGCAGGGATATTAAAATTCATATTCCAAGCTTAAGACAAGGATCAGCATGATGCCTGGATTTTGGGGAGGGCTGAGCTCACCCTTGATGCCAGCGAGGCACCAAGGCAGAGGACCCCTCAGC…	0.217064	0.220983	0.254145	0.307808	0.561954	0.438046
Passeri	GH1	Leucopsar_rothschildi_1	ATGGCTCCAGGTACCTTTTCTTTCAGTTTTAAAGGATTTTCAGTGCTGGGTGTGTAGGGTGACAGGAGATTATGATGATGGGGTGGTTCTGTAGTGGGCTACACACACTCGTTGCCATCCCTAAATTAAAATATGGCAACTTCTAAATCCATGAAAAAGAAAACCTTTCTCTACAGTGTGACTCTAATCCATGAATTAATCTTTAATCTAAAGTGGGCAAGGAGAGTGTTGTGAGCTTGGAGAACAAGATCAAGACACTGTTATAACAGTTACTATTATCATAAATGTTGGCAGGGATAATAAAACTCATATTCCAAACTTCAGACAGGGATGAGTATGATGTCTAATAATGTCCAAGTCCTACAGGCTTCAGGGCATTTCACTTCCTAAGGGCCTTTG…	0.24115	0.243854	0.243854	0.271141	0.514995	0.485005
Passeri	GH2	Leucopsar_rothschildi_2	ATGGCTCCAGGTACTTTTTATTACAGTTTTAAAGGATTTGTCAGTGCTGCCATGTTTGTAGGGTGTGAGGAGATGATGATGGGGTGGTATGTGGTGGGATACACACACTCTGTGGCAGCCCTAACTTAAAGTATGGCAATTTATAAATCAATGGAAAGGAATACCTTTCCCTGCAATGTGACTTTAATTCATGAATTAATCTTTAGCCTAAATAGGCCAAGTCCTACAGGCTCCAGGGCATTTCTCCTCCAAGGGGTATTTGTATGAGATTTAGACTCTGGTATTTGCTGCAGACAGACACTAGTGTGAGTCAGATGTTGCAGGCTGAAAATATTTAGGGTTGACAAAGATCCCCAAATTCTGCAGTCATATCCCAGAGTGCCAGTCAGAGCACAGGTA…	0.251199	0.264388	0.226419	0.257994	0.484412	0.515588
Passeri	GH1	Locustella_ochotensis_1	ATGGCTCCAGGTACATTTTATTTCAGTTTTAAAGGATTTCCAGTGTTGGGTGTGTAGGTTGACAGGAGATGATGATGATGGGGTGGTTCTGTGGTGGGCTACATACACTCACTCCTTGCCATCCCTAAATTAAAATATGGCAAATCCATGAAAAAGAAAACCCTTCCCCTGCAGTAAGATTCTAATCCATTAATTAATTTCTAGGTTAAAGTGGGCAGGGAGAGTGTTGTGAGCTTGAAGAACAAGATCAAGCCACAGTTGTAATAGTTGCTGTTACTATAAATGTTGGCAGGGATAATAAAACTTATATTCCAAACTTCAGACAAGGATGAGGATGATGTCTAATAATGTCCAAATCCTACAGGCTCCAGGGCATTCCTCCTCCTAAGGGTCATTGTT…	0.233859	0.235294	0.248207	0.28264	0.530846	0.469154
Passeri	GH2	Locustella_ochotensis_2	ATGGCTCCAGGTACTTTTTATCACAGTTTTAAAGGATTTGTCAGTGCTGCCATGTGTGTAGAGTGAGAGGAGATGATGATGGGGTGGTATGTGGTGGGATACACACACTCTGTGATAGCCCAAACTTAAAGTATGGCAATTTATAAACCAATGAAAAATAATACCTTTCCCTGCAATGCAACTTTAATTAATGAATTAATCTTTAGCCTAAACAGGCCAAGTCCTACAGGCTCCAGGGCATTTCTACTCCAAGGGGTATTTGTCTGAGATTAAGTTTGTGGTCTTTGCAGCAGACAGACACTAGTGTGAGTCAGATGTCACTGGTTGAAAACATTTAGGGTTGACAAAGATCACCAAATTCTGCAGTCACATTCCAGAGAGCCAGTCAGAGCATAGGTA…	0.26062	0.268722	0.22051	0.250148	0.470658	0.529342
Passeri	GH1	Lonchura_striata_1	ATGGCTTCAGGTACATTTTATTTCAGTTTTAAAGGACTTACAGTGCTGGGTGTGTAGGGTGATAGGAGATTATGATGATGATGATGGGGTGGTTCTGTGGTTCTGTGGGCTACACACACTCCTTGCCATTCCTAAATAAAAATATGGCTATTTCTAAATCCATGAAAAAGAAAACCTTGACTCTAATCTACTAATTAATCTTTAACCTAAAGTGGGCAAGGACAGTGTTGTGAGCTTAAACTACAAGATCAAGCCAGTTATAATAGTTACTATTACCATAAATGTTGGCATGGATAATAAAACTCATATTCAACATTTCAGACAGGGATGAGAATGATGTCCAATAATGTCCAAGTCCTACAGGCTCCAGGGCATTCCTCCACCTAAGGGTCTTTGTTT…	0.242585	0.243308	0.242344	0.271763	0.514107	0.485893
Passeri	GH2	Lonchura_striata_2	ATGGCTCCAGGTACTTTTTATTACAGTTTTAAAGGATTTGTCAATGCTGCCATGTGCACAGGGTGAGAGGAGATGATGATGGGGTGGTATGTGGTGGGATACACACATGCTGTGATAACCCTAACTTAAAGTTATCCATGTCAATGTATAAACCAATGAAAAAGAATACTTTTCCCTGCAATGTGACTTTAATTAATGAATTAATCTTTAGTCTAAGCAGGCCAAGTCCTACAGACTCCAGGGCATTTCTCCTCCAAGGGGTATGTGTCTGAGATTAAGTTTGTGGTCTTCGCAGCAGGCAGATGCTAGGGTGAGTCAGATATCAAAGGCTGAAAACTTTTGCAGTTGACAAAGATCACCAAATTCTGCAGTCATATCCCAGAGAGCCAGTCAGAGCAC…	0.25677	0.265072	0.220992	0.257165	0.478158	0.521842
Tyranni	GH1	Manacus_vitellinus_1	ATGGCTCCAGGTACATTTTATTTCAGTTTTAAGGGACTGGCAGTGCTGCTGCATGTGTAAGGTGATGGGAGATGACAATGGGGTGGGTTATGAGGTGAGCTATACCCTCCTTGCCATCCCTAAATTAAAATATGGAAATTTATAAATCCATGAAATTTTCCCCTGCAGTGTGACTTTAATCCATGAATTAATCTTCGGCCTAAACGGGGCAAGGAGAGGGTGGAGAACATGAAGAACAAGGTCAAGTCACAGTTATAATAGTTATTATTACCATAAATGTTGGCATGGATATTCAAACTCATATTCCAAGCCTAAGACAGGGATCAGGATTATGTCTAATTCTCATGTCCAAGTCTCACAGGGTCCAGGTCATTCCTCCTCCAACAGATATTTGTCTGA…	0.257461	0.240407	0.24325	0.258882	0.502132	0.497868
Tyranni	GH2	Manacus_vitellinus_2	ATGGCTCCAGGTACTTTTTATTTTGGTTTTCAGGGATTTGCCAGTGCTGCCATGTGTGGAGAGTGATGGGAGATGATGATGGGGTGGTACTGTGGTGGGACAAACTCTGGGACAGCCCTAACTTAAAGTATGGCAACTTATAAACCAGTGACAAAGAATACCTTTCCCTGCAGTGTGACTTTAATCCATGAACTAATCTTTAGCCTAAACAGGGCAAGGAGAACAAGGCCAAGCCACAGTTACAGTTGTTGTTATTAATGTAAATGCTGGCAGGGATATTAAAATTCATATTCCAAGCTTAAGACAAGGATCAGCATGATGCCTGGATTTTGGGGAGGGCTGAGCTCACCCTTGATGCCAGAAGGCACCAAGGCAGAGGACCCCTCAGCCATGGAGAGA…	0.218523	0.221852	0.254237	0.305387	0.559625	0.440375
Passeri	GH1	Melanocharis_versteri_1	ATGGCTCCAGGTACCTTTTATTTCAGTTTTAGAGGATTTCCAGTGCTGGGTGTGTAGGGTGACAGGAGATGATGCTGATGGGGTGGTTCTGTGGTGGGCTACACACACTCCTTGCCATCCCTAAATTAAAATATGGCAACTTCTAAATCCATGAAAAAGAAAACCTTTCCCTGCAGTGTGACTTTAATCCATGAATTAATCTTTAACCTAAAGTGGGCAAAGAGAGTGTGGAGAGCTTGAAGAACAAGATCAAGCCACAGTTGTAATTGTCATTATTACCACAAATGTTGGCAGGGATGATAAAACTCATATTCCAAGCTTCAGACAGGGATGAGGATGATGTCTAATGCTTATGTCCAAGTCCTCCAGGCTCCAGGGCATTCCTCCTCCTAAGGGTCT…	0.23397	0.230341	0.249214	0.286475	0.535688	0.464312
Passeri	GH2	Melanocharis_versteri_2	ATGGCTCCAGGTACTTTTTATTACAGTTTTAAAGGATTTGTCAGTGCTGCCATGTGTGTAGGGTGAGAGGAGATGATGGGGTGGTATGTGGTGGGATACACACACTCTGTGACAGCCCTAACTTAAAGTATGGCAATTTATAAACCAATGAAAAAGAATGCCTTTCCCTGCAATGTGACTTTAACCCATTAATTAATCTTTAGCCTAAACAGGCCAAGTCCTACAGGCTCCAAGGCATTTCTCCTCCAAGGGGTATTTGTCTGAGATTAAGTTTGTGGTCTTTGCAGCAGACAGACACTAGTGTGAGTCAGATGTCACAGGCTGAAAACATTTAGGGTTGACAAAGATCACCAAATTCTGCAGTCATATCCCAGAGAGCTGGTCAGAGCACAGGTAATG…	0.25834	0.25931	0.220908	0.261443	0.482351	0.517649
Non-passerine	GH	Melopsittacus_undulatus	ATGGCTCCAGGTACATTCCTTTATTTCAGTTTTGAAGGATCTGTTCCAGGGAGACCTGAGAGCAGCTCCAGGGCCTAAAGGGGCTGCAGGAAACCTGGAGAGGGGCTTGGGACAAGGGATGTAGGGACAGGCCAAGGGGAATGGCTTGAACCTGCCCGAGGGGAGACTGAGCTGAGCTCTGAGGCAGAAGCTGTTCCCTGTGAGGGTGCTGAGGCGCTGGCACAGGGTGCCCAGAGAAGCTGTGGCTGCCCCATCCCCTGGATGAGAGATGATGGTGAAGATGATGATGATGATGATGGTACTGTGCTGTGCTATACACACTCAGTGCCAGCCTTAAATGAAAATGTGGAGACTTATAAATCAATGAAAAAGGATACTTTTCCCCACAGTGCCACTTTA…	0.239162	0.22739	0.260982	0.272466	0.533448	0.466552
Passeri	GH1	Melospiza_melodia_1	ATGGCTCCAGGTACATTTTATTTCAGTTTTAAAGGATTTCCAGTGCTGGGTGTGTAGGGTACCAGGAGATGATGATGATGATGGGGTGGTTCTGTGGTGGGCTACACACACTTCTTACCATTCCTAAATTAAAATATGTCAATTTCTAAATCCATGAAAAAGAAAACCTTTCCCTGAAGTATGACTCTAATCCACTAATTAATATTTAGGTTAAAGTGGGCAAGGAGAGTGTTGTGAGCTTAAAGAAAAGATCAAGCCAGTTGTAATAGTTACTATTAGCATAAAAGTTGTCAGGGATAATAACTCATATTCCAAACCTCAGACAGGAATGAGGATGATGTCTAATAATGTCCAAGTCCTACAGGCTCCAGGGCATTCCTCCTCCTGAGGGTCTTTGTT…	0.245994	0.241186	0.247997	0.264824	0.512821	0.487179
Passeri	GH2	Melospiza_melodia_2	ATGGCTCCAGGTACTTTTTATTACAGTTTTAAAGGATTTGTCAGTGCTGCCATGTGTGTAGCGTGAGAGGAGATGATGATGGGGTGGTATGGGGTGGGATACACATGCTCTGTGACAGCCCTAACTTAAACTATTGCACTTTATAAACCAATGAAAAAGAATACCTTTCCCTGCAATGTGACTTTAATTCATGAATTAATCTTTAGTCTAAATAGGCCAAAGCCTACAGGCTCCAGGGCATTTCTCCTCCAAGGGGTATTGTCTGAGATTAAGTTTGTGGTCTTCGCAGCAGACGCTAGTGTGAGACAGGTGTCAAAGGCTGAAAACATTTAAGGCTGACAAAGATCACCAAATTCTGCAGTCATATCCCAGAGAGCCAGTCAGAGCACAGGTAATGCC…	0.254553	0.26247	0.224861	0.258116	0.482977	0.517023
Passeri	GH1	Menura_novaehollandiae_1	ATGGCTCCAGGTACCTTTTATTTCAGTTTTAAAGGATTGCCAGTGCTGGGTGTGTGATGGGTGACGGGAGGTGACGATGGGGTGGTTCTGTTCTCCCTGCCATCCCTAAATTAAAATATGGCAACTTACAAATCCATGAAAAAAAATACCTTTCCCTGCAGTGTGACTTTAATCCATGAATTGATCTTTAGCCTAAACTGGGCAAGGAGAGTGTGGAGAACTTGAAGAACAAGGTCAAGTCACAGTTATAATAGTTGTTAATATTACCACAAACCTTAGCAGGGATAGTAAAACCCATATTCCAAGCTTAAGACAGGGATGAGGGTGATCTCTAATGCTTATGTCCAAGTCCTACAGGCTCCTAGGACTAGGAGAAGGACATTCCTTCTCCAAAGGGTA…	0.231081	0.231559	0.249702	0.287658	0.53736	0.46264
Passeri	GH2	Menura_novaehollandiae_2	ATGGATTCAGGTACTTTTTATTTCAGTTTTAAATGATTTGCCAGTGCTGATGTGTGTACAGGATGACAGGAGATGACAATGGGGTGGTATGTGGTGGGATGCACATATTCTGTGACAGCCTAACTTAAAGTATGGTAATTTATAAACCAATGAAAAAGAATACCTTTTCTTGTAGTGTGACTTTAATCCATGAATTAATCTTTAGCCTAAACAGGCCACGTCCTACAGGCTCCAGGGCATTTCTCCTCCAAGGGGTATTTGTCTGAGATCAAATCTGTGGTCTTCGCAGCACAGATGGACACAAGTGTGAGTCAGATATCACAGGCTGAAAACTTTTAGGCTTGACAAAGCTTACCAAATTGTATACGCATGCCCCAGAGAGCCGGTCAGAGCACAGGT…	0.250244	0.253956	0.230318	0.265482	0.4958	0.5042
Non-passerine	GH	Merops_nubicus	AGAGGACAGGAGGAAGCCCTCGCTGCCAAGCCACACCTGAGCAACTCACCCAGCAGAAATGGCTCCAGGTATTTCTCTTTATTTTGGTTTTAAAGGGTGGCCAACGCTGCCCCACGCTCAGGGTGAGGGGAGATGATGGTGAGGAGGTGCTGTGGTGGGTTACACGCACTCGGCGCAAGCCCCCAGTTAAAATGTGGCAACTTAGAAAGCAATGGAAAGGAATCATTTTTCCCTGCAGTGTGAATTTCATTAATTAACTTCGATAGTCTTTAGCCTAAACTGGACAAGGAGAGGGTGAAGAACATCAAGGTCAAGCCACAGGGCCCCTCACTCCCAGCAGGACCCTGAGGGGTTGGAGCGTGGCCAGAGAAGGGCAACGGAGCTGCTGGGGAAGGGTCC…	0.241725	0.223214	0.266115	0.268946	0.535061	0.464939
Tyranni	GH1	Mionectes_macconnelli_1	ATGGCTCCAGGTACATTTTATTTCAGTTTTAAAGGACTGGCAGTGCTGCTGCCTGTGTAGGGTGATGGCAGATGACAATGGGGTGGGTTCTGTGCTGGGCTATGCCCTCCTTGCCATCACTTCATTAAAATATGGAAATTTATAAATCCATGAAATTTTCCCCTTCAGTGAGACTATAATCCATGAATTAATCTTCAGCCTAAACTGGGCAAGGAGAGGGTAGAGAACATGAAGAACAAGGTCAAGTCACAGTTAGAATAGTTATTATTACCATAAATGTTGGTATGGATATGAAAACTCATATTCCAAGCTTAAGATAGGGATCAGGATTATTTTGTGGTCTTTGTAAGCACAGATCTACACTTGTGTGAAATGTCACAGGTTGGAAACCTTTAGGCT…	0.257688	0.2386	0.2386	0.265111	0.503712	0.496288
Tyranni	GH2	Mionectes_macconnelli_2	ATGGCTCCAGGTACTTTTTATTTTGGTTTTCAGGGATTTGCCAGCGCTGCCATGCGTGTAGGGTGGAGGGAGATGATAACGGGGTGGTACTGTGGTGGGACACACTCTGGGACAGCCCTACCTTAAAGTATGGCAACTTATAAACCAGTGACAAAGAATACCTTTCCTTGCAGTGTGACTTTAATCCAGGAACTAACCTTTAGCCTGAACAGGGCAAGGAGAATGTGAAGAATAAGGCCAAGCCACAGTTACTGTTGTTGGTATTGATATAAATGTTGGGAGGGATATTAAAATTTGTATCCCAAGCTTAAGACAAGGATCAGCATGATGCCTGAATTCTGGGGAGGCACCGAGGAAGAGGACCCCTCAGCCATGGACAGAAGAAACTGGGAATGGACT…	0.228155	0.224211	0.243629	0.304005	0.547633	0.452367
Passeri	GH1	Mohoua_ochrocephala_1	ATGGCTCCAGGTACTTTTTATTTCCATTTTAAAGGATTTCCAGTGCGGGGTGTGTAGGGTCACAGGAGATGATGATGATGGGCTGGTTCTGTGGTGGGCTGCACACACTCCTTGCCATCCCTAAATTAAAATATGACAACTTCTAAATCCATGAAAAAGAAAACCTTTCCCTGCAGTGTGACTTTAATCCATGAATTAATCTTTAAGTGGACAAGGAGAGTGTGGAGAGCTTGAAGAACAAGATCAAGCCCCAGTTATAATAGTTATTATTACCGTAAATGTTGGCAGGGATATTAAAACTCATATTCCAAGCATCAGACAGGGATGAGGATGATGTCTAATGCTTATGTCCAAGTCCTATAGGCTCCAGGGCATTCTTCCTCCTAAGGCTCTTTGTTT…	0.22805	0.228752	0.25919	0.284008	0.543198	0.456802
Passeri	GH2	Mohoua_ochrocephala_2	ATGGCTCCAGGTACTTTTTATTAGTTTTAAAGGATTTGTCAGTGCTGCCATGTGTGTAGGGTGAGAGGAGATGAGGATGGGGTGGTATGTGGTGGGATACACACACTCTGTGACAGCCCTAACTTAAAGTATGGCAATTTATAAACCAATGAAAAAGAATACCTTTCCCTGCGATGTGACTTTAATCCATGAATTAATCTTTAGCCTAAACAGGCCAAGTCTTACAGGCTCTGGGGCATTTCTCCTCCAAGGGGTATTTGTCTGAGATTAAGTTTGTGGTCTTTGCAGCAGACAGACACGAGTGTGAGTCAGATGTCAGGCTGGAAACATTTAGGCTTGGCAAAGATCACCAAATTCTACAGTCATATCCCAGAGAGCCAGTCAGAGCACAGGTAATGT…	0.248727	0.251077	0.23208	0.268116	0.500196	0.499804
Passeri	GH1	Molothrus_ater_1	ATGGCTCCAGGTACTTTTTATTTCAGATTTAAAGGATTTCCAGTGCTGGGTATGTAGGGTAACAGGAGACGATGATGATGATGGGGTGGTTCTGTGGTGGGCTACACATACTCCTTACCATTCCTAAATTAAAATATGTCAGTTTCTAAATCCATGAAAAAGAAAATATTTCCCTGAAGTGTGACTCTAATCCACTAATTAATCTTTAACCTAAAGTGGGCAAGGAGAGTGTTGTGAGCTTAAAGAACAAGATCAAGCCAGTTGTAATAGTTACTATTACCATAATATATTGGCAATATAAATGTTTATAAACCATTTATATTGCCAATATAAATGTTGGCAGGGATAATAAAACTCATATTCCAAACCTCAGGCAGGGATGAGGATGATGTTTAATAA…	0.238909	0.240332	0.240807	0.279953	0.520759	0.479241
Passeri	GH2	Molothrus_ater_2	ATGGCTCCAGGTACTTTTTATTACAGTTTTAAAGGATTTGTCAGTGCTGCCATGTGTGTAGGGTGAGAGGAGATAATGATGGGGTGGTATGTGGTGGGATACACACACTCTGTGACAGCCCTAACTTAAATATGGCAATTTATAAACCAATGAAAAAGAATACCTTTCCCTGCAATATGACTTTAATTCATGAATTAATCTTTAGTCTGAATAGGCCAAGTCCTACAGGCTCCAGGGCATTTCTCCTCCAAGGGGTATTTGTCTGAGATTAAGTTTGTGGTCTTCACAGCAGACAGACACTAGTGTGAGTCAGGTGTCAAAGGCTGAAAACATTTCAGGCTGACAAAGATCACCAAATTCTGCAGTCATATCCCAGAGAGCCAGTCAGAGCACAGGTAA…	0.255412	0.261569	0.223436	0.259583	0.483019	0.516981
Passeri	GH1	Motacilla_alba_1	ATGGCTCCAGGTACATTTTATTTCAGTTTTAAAGGATTTCCAGTGCTGGGTGTGTAGGGTAACAGATGATGGGGTGGTTCTGTGGTGGGATACACACACTCTTTACCATTCCTAAATTAAAATATGTCAATTTCTAAATAATGAAAAAGAAAATCTTTCCCTGAAATGTGACTCTAATCCACTTATTAATCTTTAACCTAAAGTGGGCAAGGAGAGTGTTGTGAGCTTAAGGAACAAGATCAAGCCAGTTGTAATAGTTGCTATTACTATAAATGTTGGCAGGGATAAGAAAACTAATATTCCATACCTCAGATAGGGATGAGGGTGATGTCTAATAATGTCCAAGTCCTACAGGCTCCAGGGCATTCCTCCTCCTAAGGGTCTTAGTTTCAGATGAGC…	0.235672	0.237812	0.245184	0.281332	0.526516	0.473484
Passeri	GH2	Motacilla_alba_2	ATGGCTCCAGGTACTTTTTATTACAGTTTTAAAGGATTTGTCAGTGCTGCCATGTGTGTAGGGTGAGAGGAGATGATGATGGGGTGGAATGTGGTGGGATACACACACTCTGTGACAGTCCTAACTTAAAGTATGGCAATTTATAAACCAATGAAAAAGAATACCTTTCCCTGCAATGTGACTTTAATTCATGAATTAATCTTTAGTCTAAATAGGCCAAGTCCTACAGGCTCCAGGGCATTTCTCCTCCAAGAGGTATTTGTCCAAGATTAAGTTTGTGGTCTTTGCAGCAGACAGACACTAGTGTGAGTCAGATGTCAAAGGCTGAAAGTACTTAAGGTTGACAAAGATCACCAAATTCTGCAGTCATATCCCAGAGAGGCAGTCTGAGCACAGTTA…	0.258981	0.265693	0.220687	0.254639	0.475326	0.524674
Tyranni	GH1	Neopelma_chrysocephalum_1	ATGGCTCCAGGTACATTTTATTTCAGTTTTAATGGACTGGCAGTGCTGCTGCATGTGTAGGGTGATGGGAGATGACAATGGGGGGAGTTCTGTGGTGGGCTATACCCTCCTTGCCATCCCTAAATTAAAATATGGAAATTCATAAATCCATGAAATTTTCCCCTGTGGTGTGACTTTAATCCATGAATTAATCTCAGCCTAAACTGGGCAAGGAGAGGGTGGAGAACATGAAGAGCAAGGTCAAGTCACAGTTATAATAGTTATTATTACCATAAATGTTAGCATGGATATTCAAACTCATATTCCAAGCCTAAGACAGGGATCAGGGTTATGTCTAATTCTCATGTCCAAGTCCCACAGGCTCCAGGTCATTCCTCCTCCGTAAGATATTTGTCTGAG…	0.262747	0.238401	0.237942	0.26091	0.498852	0.501148
Tyranni	GH2	Neopelma_chrysocephalum_2	ATGGCTCCAGGTACTTTTTATTTCGGTTTTCAGGGATTTGCCAGTGCTGCCATGTGTGGGGGGTGATGGGAGGTGAGGATGGGGTGGTATTGTGGTGGGACACACTCTGGGACAGCCCTAACTTAAAGCATGGCAACTTATAAACCAGTGACAAAGAATACCTTTCCCTGCAGTGTGACTTTAATCCATGAACCTAAACAGGGCATGGAGAACGTGAAGAACAAGGCCAAGCCAGTTACAGTTGTTGTTATTAGCATAAATGTTGGCAGGGATATTAAAATTTATATTCCAAGCTTCAGAGAAGGATCAGCATGATGCCTGAATTTTGGGGAGGGCTGAGGGAAGAGGACCCCTCAGCCATGGAGAGAAGAGAGTGGGAATGAATTCCCCTCCTCACAC…	0.213972	0.219298	0.259712	0.307018	0.566729	0.433271
Tyranni	GH1	Neopipo_cinnamomea_1	ATGGCTCCAGGTACATTTTATTTCAGTTTTAAAGGACTGGCAGTGCTGCTGTATGTGTAGGGTGATGGGAGATGACAGTGGGGTGGATTCTGTGGTGGGCTATACCCTCCTTGCCATCACTTAATTGAAATATGGAAATTTATAAATCCATGGAATTTTTCCCTTCATTGTGACTTTAATCCATGAATTAATCTTCAGCCTAAACCGGGAAAAGAGAGGGTGAAGAACATGAAGAACAAGGTCAAGTCACAGTTATAATAGTTATTATTACCATAAATGTTGCCACGGATATGAAAACTCATATTCCAAGCTTAAGACAGGGATCAGGATTTATTTTGTGGTCTCTGTAAGCACAGATGGACACTTGTGTGAAATGTCACGGGTTGGAAACCTCTAGGC…	0.261695	0.244094	0.239	0.255211	0.49421	0.50579
Tyranni	GH2	Neopipo_cinnamomea_2	ATGACTCCAGGTACTTTTAATTTCAGTTTTCAGGGTTTTGCCAGTGCTGCTGTGTGTGTGGGGTGATGGGAGACGATGATGGGGTGGTACTGTGGTGGGACACACTCTGGGACAGCCCTAACTTAAAGTATGGCAACTTATAAACCAGCGACAAAGAACACCTTTCCCTGCAGTGTGACTTTAATCCACGAACTAATCTTCAGCCTGAACAGGGCAAGGAAAATGTGAAGAACAAGGTCAAGCCAGTTACAATTGTTGGTATTAACATAAATGTTAGCAGGGATATTAAAATTTGTATTCCAAGCTTAAGACAAGGATCAGCACGATGCCTGAATTTTGGGGAGGGCTGAGCTCACCCTTGCTGCCAGCAAGGCACCAAGGAAGAGGACCCCTCAGCCA…	0.22368	0.224575	0.243364	0.308381	0.551745	0.448255
Passeri	GH1	Nicator_chloris_1	ATGGCTCCAGGTACATTTTATTTCAGTTTTAAAGGATTTCCAGTGCTGGGTGTGTAGGGTGACAGGAGATGATGATGGGGCGGTTCTGTGGTGGGCTGCACACACTCCTTGCCATCTTGCCACTCCTTGCTAAATTAAAATATGGGAACTTCTAAATCCATGAAAAAGAAAACCTTTCCCTGCAGTGTACTCTAATCCATGAATTAATCTTTAACCTAAAGTGGGCAGGGAGAGTGTTGCGAGTTTGAAGAACAAGATCAAGCCACAGTTATAATAGTTACTATTACTATAAATGTTGGCAGGGATAACAAAACTCACATTCCAAACTTCAGACTGGGATGAGGATGATGTCTAATAATGTCCAAGTCCTACAGGCTCCAGGGCATTCCTCCTCCTAAG…	0.229691	0.238242	0.248694	0.283373	0.532067	0.467933
Passeri	GH2	Nicator_chloris_2	ATGGCTCCAGGTACTTTTTATTACAGTTTTAAAGGATTTGTCAGTGCTGCCATGTGTGTAGGGTGAGAGGAGATGATGATGGGGTGGTATGTGGTGGGATTCACACACTCTGTGACAGCCCTAACTTAAAGTATGACAATTTATAAACCAATGAAAAAGAATACCTTTCCCTGCAATGTGACTTTAATTCATTAATTAATCTTTAGCCTAAACAGGCCAAGTCCTACAGGCTCCAGGGCATTTCTCCTCCAAGGGGTATTTGTCTGAGATTAAGTTTGTGGTCTTTGCAGCAGACAGACACTAGTGTTAGTCAGATGTCACAGGCTGAAAACATTTAGGGTTGACAAAGATCACTAAATTCTGCAGTCATATCCCAGAGACCAGTCAGAGCACAGGCAA…	0.254124	0.263158	0.223881	0.258837	0.482718	0.517282
Non-passerine	GH	Nothoprocta_perdicaria	AAATATACATTTTAAACAGAACCCCTACTATATAAGGGGTGGCTCAACAGTTACCAGACCCAGATGAAAGGAAGAATCATTGATTTTCAAGCAACACCTGAGCAACTCACCAGTCAGAAATGGCTCCAGGTATTTTTCTTTATTTCAATTTTAAAGGATTGCCTGCATGCCTAGGGTGGTGGGAGATAGGGTACACAGGAGGTGGTGGGGTGGTGGGCCATATACATTCAGTGAGAGCCCTAAATTAAAATGTGTAACTCATAAATCAATGAAATGGAATAGAATTCCCTACAGTGTGACCTTGATGAATTGACGTAGACAATCATTAGCCTCAAAAAAGGCTTGTGAACATGAAGAACAAGGGCAGCGGCAGTTACAGTAGTTACTACTAACAAAAAT…	0.271045	0.245183	0.237323	0.245436	0.482759	0.516227
Passeri	GH1	Notiomystis_cincta_1	ATGGCTCCAGGTACTTTTTATTTCAGTTTTAGAGGATTTCCAGTGCTGGGTGTATAGGGTGACTGGAGATGATGATGATGATGATGATGATGATGATGGTTCTGTGGTGGGCTACACACACTCCTTGCCATCCCTAAATTAAAATATGGCAACTTTGAAATCCATGAGAAAGAAAGCCTTTCCCTGCAGTGTGACAGGAATGCATGAATTATCTTTAACCTAAAGTGGGCAAAGAGAGTTTGGAGAGCTTGAAGAACAAGGTCAAGCCACAGTTATAATAGTTATTATTGCCATAAATGTTGGCAGGGATAATAAAACTCATATTCCAAGCTTCAGACAGGGATGAGGATGATGTCTAATGCTTATGTCCAAGTCCTGCAGGCTCCAGGGCATTCCTCC…	0.236879	0.238534	0.252246	0.27234	0.524586	0.475414
Passeri	GH2	Notiomystis_cincta_2	ATGTCTCCAGGTACTTTTTATTACCGTTTTAAAGGATTTGTCAGTGCTGCCATGTGTGTAGGGTGAGAGGAGATGATGATGTGGTGGTATGTGGTGGGATACACACACTCTGTGACAGCCCTAACTTAAAGTATGGCAATTTATAAACCAATGAAAAAGAATACTTTTCCCTGCAATGTGACTTTAATCCATGAATTAATCTTTAGCCTAAACAGGCCAAGTCCTACAGGCTCCAGGGCATTTCTCCTCCAAGGGGTATTTATCTGAGATTAAGTTTGTGGTCTTTGCAGCAGACAGACACTGGTGGGAGTCAGATATCACAGGCTGAAAACATTTAGGATTGACAAAGATCACCAAATTCTGCAGTCAGAGCACAGGTAATGTCACCATCTCTCACCC…	0.251393	0.257962	0.226712	0.263933	0.490645	0.509355
Passeri	GH1	Oenanthe_oenanthe_1	ATGGCTCCAGGTACATTTTATTTCAGTTTTAAAGGACTTCCAATACTGGGTGTGTAGGGTGACAGGAGATGATGGTGATGGGGTGGTTCTGTGGTGGGCTACACACACTCCTTGCCATCCCTAAATTAAAATATGGCAACTTCTAAATCCATGAAAAAAACCCCAAACCTTTCCCTGCAGTGTGACTAATCCATGAATTAATCTTTAACCTAAATTGGACAAGGAGAGTGTTGAGAGCTTGAAGAACAAGATCAACAAACAGTTATAATAGTTGCTATTACCATAGATGTTGGTGGGGATAATAAAACTCATATTCCAAATTTCAGACAGGGATGAGTGTGATGTCTAATAATGTCCAATTCCTACAGGCTTCATGGCATTTCACCTCCTGAGGGTCTT…	0.246575	0.239165	0.245228	0.269032	0.51426	0.48574
Passeri	GH2	Oenanthe_oenanthe_2	ATGGCTCCAGGTACTTTTTATTACAGTTTTAAAGGATTTGTCAGTGCTGCCATGTGTGTAGGGTGAGAGGAGATGGTGATGGGGTGGTATGTGGTGGGATACACACATTCTGTGACAGCCCTAACTTAAAATATGGCAATTTATAAATCAATGAAAAAGGGTACCTTTCCCTGCAATGTGACTTTAATTCATTAATGACTCTTTAGCCTATACAGGCCAAGTCCTATAGGCTCCAGGGCATTTTTCCTCCAAGGGGTATTTATCTGAGATTAAGTCTGTGGTCTTTGCTGCAGACAGACACTAGTGTGAGTCAGATAAAAAAGGCTGAAAATAATTAGGGTAGACAAAGATCACCAAATTCTGCAGTCATATCCCAGAGTGCCAGTCAGAGCACAGGTG…	0.246305	0.264573	0.229885	0.259236	0.489122	0.510878
Passeri	GH1	Origma_solitaria_1	ATGGCTCCAGGTACTTTTTATTTCAGTTTCAAAGGATGGCCAGTGCTGGGTGTGTAGGATGACGAGACGATGATGATGATGATGATGATGATGATGATGATGATGATGATGATGATGATGATGATGATGATGATGATGATGATGATGGGGTGGTTCTGAGGTGGCCTACACACACTCCTTACCATCCCTAAATTAAAATATGGCAACTTCTAAATGCATGAAAAGAAAACCTTTCCCTGCAGTGTGACTTTAAGCCATGAATTAATCTTTAGCCTAAAGTGGGCAAGAAGAGTGTGGAGAGCTTGAAGAACAAGATCAAGCCACAGTTATAATAGCTATCATTACCATAACTGTTGTCAGGGATATTAAAACTCATATTCCAAGCTTCAGACAGGGATG…	0.234815	0.238539	0.249476	0.27717	0.526646	0.473354
Passeri	GH2	Origma_solitaria_2	ATGGCTCCAGGTACTTTTTATTTCAGTTTTAAAGGATTTGTCAGTCTCCCACGTGTGTAGGGTGAGACGAGATGATGATGGGGTGGTACATGGTGGGATACACACACTCTTGTGATAGTCCTAACTTAAATATGGCAATTTATAAACCAATGAAAAAGAACACCTTTTCCTGCAGTGTGACTTTAATCCATACATTAATCTTTAGCCTGAGCAGGCCACGTTCTGCAAGTTCCAGGGTGCTTCTCTGCCAAGGGGTATTTGTCTGAGATTAAGTTTGTGGTCTTTGCAGCACACAGGTACTAGTGTGAGTCGGATGCCACAGGCTGAAAACATTTAGGCTTGACAAAGATCACCAAATTCTACAGGCACATCCCAGAGAGCTGGTCAGAGCACAGGCAA…	0.252661	0.263507	0.222735	0.261097	0.483832	0.516168
Passeri	GH1	Oriolus_oriolus_1	ATGGCTCCAGGTACTTTTTATTTCCGTTTTAAAGGATTTCCAGTGCTGGGTGTGTGGGGCGACAGGAGATGATGATGATGGGGTGGTTCTGTGGCAGGCTGCACACACTCCTTGCCACCGCTAAATTAAAATATGGCAACTTCTAAATCCATGAAAAAGAAAACCTTTCCCTGCAGTGTGACTTTAATCCATGAATTATTCTTTAACCTAAAGTGGGCAAGAAGAGTGAGGAGAGCTTGAAGAACAAGATCAAGCCCCAGTTATAATAGTTATTAGTACCATAAATATTGGCAGGGATAATAACACTCATACTCCAAGCTTCAGACAGGGATGAGGATGATGTCTAATGCTGATGTCCAAGTCCTTCAGGCTCCAGGGCATTCCTCCTCCTAAGGCTCT…	0.221874	0.218742	0.25801	0.301373	0.559383	0.440617
Passeri	GH2	Oriolus_oriolus_2	ATGGCTCCAGGTACTCTTTATTACAGTTTTGAAGGATTTGTCAGTGCTGCCATGTGTGCAGGATGAGAGGAGATGAGGATGGGGTAGTATGTGGTGGGATACACATACTCTGTGACAGCCCTAACTTAAAGTATGGCAATTTATAAACCAATGAAAAAGAATACCTTTCCCTGTAATGTGACTTTAACCACTGATTAATCTTTAGCCTGAGCAGGCCAAGTCCTACAGCCTCCAGGGCATTTCTCCTCCAAGGGGTATTTGTCTGAGATTAAGTTTGTGGTCTTTGCAGCAGACAGACACTACTGTGAGTCAGATGGCACAGGCTGAAAACATTTAGGCTTGACAAAGTTCACCAAATTCTACAGTCATATCCCAGAGAGCCAGTCAGAGCACAGGTAA…	0.253928	0.261494	0.2258	0.258778	0.484578	0.515422
Passeri	GH1	Orthonyx_spaldingii_1	ATGGCTCCAGGTATTTTTTATTTCAGTTTTAAAGGATTTCCAGTGCTGGGTGTGTAGGGTTACAGGAGATGATAATGACGATGATGGGGTGGTTCTGTGGTGGGCTACACACACTCCTTGCCATCCCTAAATTAAAATATGGCAACTTCTAAATCCATGAAAAAGAAAACCTTTCCCTGCAGTGTGACTTTAATCCATGAATGAATCTTTAACCTAAAGTGGGCAAGGAGAGTGTGGAGAGCTTGAAGACAAAGATCAGGCCACAGTTGTAACAGTGATTATTACCATAAATGTTGGCAGGGATAATAAAACTCATATTCCAAGCTTCAGACAGGGATGAGCATGATGTCTAATGCTTATGTCCAAGTCCTACAGGCTCCAGGGCATTCCTCCTCCAAA…	0.230583	0.231551	0.252117	0.285749	0.537866	0.462134
Passeri	GH2	Orthonyx_spaldingii_2	ATGGCTCCAGGTACTTTTTGTTTCAATTTTAAATGATTTGTCACTGCTGCCATGTGTGTAGGGTGAAAGGAGATGATGATGGGGTGGTATGTGGTGGGATACACACACTCTGTGATGGCCCTAACTTAAAGTATGGCAATTTATAAACCAATGAAAAATAATACCTTTCCCTGCAATGTGACTTTAATCCATGAATTAATCTTCAGCCTAAACAGGCCAAGTCCTACAGACTCCAGGGCAGTACTCCTCCAAGGGGTATTTGTCTGAGATTAAGTTTGTGGTCTTTGCAGGAGAGAGACACTAGTGTGAGTCAGATGTCACAGGCTGAAAACATTTAGGCTTGAAAAAGATCACCAAATTCTACAGTCATATCCCAGAGGGCCGGCCAGAGCATAGGTA…	0.25918	0.261133	0.220703	0.258984	0.479687	0.520312
Passeri	GH1	Pachycephala_philippinensis_1	ATGGCTCCAGGTACTTTTTATTTCCATTTTAAAGGATTTCCAGTGCTGGGCGTGTGGGGTGACAGGAGATGATGATGACAGGCTGGTTCTGTGGTGGGCTGCACGCACTCCTTGCCATCCCTAAATTAAAATATGGCCACTTCTAAATCCATGAAAAAGAAAACCTTTCCCTGCAGTGTGACTTTAACCCATGAATTATTCTTTAACCTAAGGCAGGCAAGGAGAGTGTGGAGAGCTTGAAGAACAAGATCAAGCCCCAGTTATAATAGTTATTATTACCATAAATGTTGGCAGGGATAATAAATCTCATATTCCAAGCTTCAGACAGGGATGAGGATGATGTCTAATGCTTATGCCCAAGTCCTACAGGCTCCAGGGCACTCCTCCTCCTAAGGCTCT…	0.236349	0.236349	0.24493	0.282371	0.527301	0.472699
Passeri	GH2	Pachycephala_philippinensis_2	ATGGCTCCAGGTACTTTTTATTACAGTTTTAAAGGATTTGTCAGTGCTGCCGTGTGTGTAGGGTGAGAGGAGATGAGGATGGGGTAGTATGTGTCGGGATACATGTAGTCTGTGACAGCCCTAATTTAAAGTATGTCAATTTATAAGCCGATGAAAAAGAATACTTTTCCCTGCAATGTGACTTTAATCCATGAATTAATCTTTAGCCTAAACAGGCCAAGTCCTACAGGCTCCAGGGCATTTCACTTCCAAGGGGTATTTGTCTGAGATTAAGTTTGTGGTTTTTGCAGCAGACACACACTAGTGTGAGTCAGATGTCACAGGCTGAAAACATTTAGGCTTGACAAAGATCACCAAATTCTACAGTCATATCCCAGAGAGCCAGTCAGAGCACAGGTA…	0.25777	0.261461	0.222805	0.257964	0.480769	0.519231
Tyranni	GH1	Pachyramphus_minor_1	ATGGCTCCAGGTACATTTTATTTTGGTTTTAAAGGACTGGCAGTGCTACTGCATGTGTAGGGTGATGGGAGATGACAGTGGGGTGGGTTCTGTGGTGGGCTATACCCTCCTTGCCATTGCTTAATTAAAATATGGAAATTTATAAATCCACGAAATTTTCCCCTTCAGTGTGACTTTAATCCATGAATTAATCTTCAGCCTAAACTATGCAAGGAGAAGGTGGAGAACATTAAGAACAAGGTCAAGTCACAGTTATAATAGTTATTATTACCATAAATGTTGGCATGGATATGAAAACTCATATTCCAAGCCTAAGACAGGGGTCAGGATTATTTTGTGGTCTTTGTAAGCACAGATGGACACTTGTGTGAAATGTCATGGGTTGGAACCCTTTAGGCT…	0.264829	0.247915	0.239574	0.247683	0.487257	0.512743
Tyranni	GH2	Pachyramphus_minor_2	ATGGCTCCAGGTACTTTTTATTTCGGTTTTCAGGGGGTTGCCAGTGCTGCCATGTGTGTGGGGTGATGGGAGGTGATGATGGGGTGGTACTGTGGTGGGACACACTCTGGGACAGCCCTAACTTAAAGTATGGCAACTTACAAACCAGTGACAAAGAATGCCTCTCCCTGCAGTGTGACTTTAATCCATGATCTAATCTTGAGCCTAAACAGGGCAAGGAGAACGTGGAGAACAAGGGCAAGCCACAGTTACAATCGTTGTTATTAACATTAAATGTTGGCAGGGATATCAAAATTTGTATTCCAGGCTTAAGACAAGGACCAGCATGATGCCTGAATTTTGGGGAGGGCTGAGCTCAGCTCTGCTGCCAGCATGGCACCAAGGAAGAGGACCCTGCAG…	0.219777	0.21827	0.248116	0.313838	0.561954	0.438046
Passeri	GH1	Panurus_biarmicus_1	ATGGCTCCAGGTACATTTTATTTCCGTTTTAAAGGATTTCCAGTGCTGGGTGTGTAGGCTGACAGGAGATGATGATGATGGGGTGGTTCTGTGGTGGGCTACACACACGGCTTGTCATCCCTAAATTAAAATATGGCAACTTCTAAATCCATGAAAAAGAAAACCTTTCCCTGTAGTGTGACATTAATCCATGAATTAATCTTTGACCTAAAGTGGGCAGGGAGAGTGTCATGAGCTTGAAGAACAAGATCAAGCCACATTTATAATAGTTACTATAAATGTTGGCAGGGATAATAAAACTCATATTCCAAACTTCAGACAGGCATGAGGATGATGTCTAATTATGTCCAAGTCCTACAGGCTCCAGGGCACTCCTTCTCCTAAGGGTCTTTGAGATGA…	0.236542	0.237241	0.243766	0.282452	0.526218	0.473782
Passeri	GH2	Panurus_biarmicus_2	ATGGCTCCAGGTACTTTTTATTACAGTTTTAAAGGATTTGTCATTGCTGCCATGTGTGTAGGGTGAGAGGAAATGATGATGGGGTGGTATGTGGTGGGATACACACACTCTGTGACAGCTCTAACTTGAAGTCTGACAATTTATAAACCAATGAAAAAGAATACCTTTCCCTGCATTGTGGCTATTGGATGACACATGAATTCATGAATTAATTTTAGCCTACACAGGCCAAGTCCTACAGGCTCCAGGGCTTTCTCCTTCAAGGGGTATTTTTCTGAGATTAAGTTTGTGGTCTTTGCAGCAGACAGACACTAGTGTGAGTCAGATGTCACAGGCTGAAAACGTTTAGAGTTGACAAAGATCACCAAATTCTGCAGTCATATCCCAGAGAGCCAGTCA…	0.25931	0.265904	0.219938	0.254849	0.474787	0.525213
Passeri	GH1	Paradisaea_raggiana_1	CCCCCTGCTATATAAGGGGGGGCTCCACAGTTTCCTTCACCAGGTGAAAGGAGGAAACATTCCCAACCAAGCCACACCTGAGCAACTCACCAGCAGAAATGGCTCCAGGTACTTTTTATTTCCATTTTAAGGGATTGCCAGTGCTGGGTGTGTAGGGTGACAGGAGATGATGATGATGATGGGCAGGTTCTGTGGTGGGCTGCACACACTCCTTGCCATCCCTAAACTAAAATACGGCAACTTCTAAATCCATGAAAGAGAAAACCTTTCCCTGCAGTGTGACTTTAATCCATGAATTAATCTTTAACCTAAAGTGGGCAAGGAGAGTGTGGAGAGCTTGAAGAACAAGATCAAGCCCCAGTTATAATAGTTATTATTACCATAAATGTTGGCAGGGAT…	0.232905	0.219603	0.253442	0.294049	0.547491	0.452509
Passeri	GH2	Paradisaea_raggiana_2	CAACAGTTCCCCTTGCCAGATGAAAGGAGGAAATATTCACTGTCAAGCAACATCTGAGCAACTCACCAGGCAGAAATGGCTCCAGGTACTTTTTATTACAGTTTTAAAGGATTTGTCAGTGCTGCCACGTGTGTAGGGTGAGAGGAGATGAGGATGGGGTGGTATGTGGTGGGATACACACACTCTGTGACAGCCCTAACTTAAAAGCATGGCAATTTATAAACCAATGAAAAAGAATACCTTTCCCTGCAATGTGACTTTAATCCATGAATTAATCTTTAGCCTAAACAGGCCAAGTCCTACAGGCTCCAGGGCATTTCTCCTCCAAGGGGTATTTGTCTGAGATTAAGTTTGTGATCTTTGCCCCAGATAGATACTAGTGTGAGTCAGATGTCACAG…	0.256662	0.256095	0.224343	0.262899	0.487242	0.512758
Passeri	GH1	Parus_major_1	ATGGCTCCAGGTACATTTTATTTCAGTTTTAAAGGATTTCTATTGCTGGATGTGTAGGGTGACAGGAGATGATGATGATGATGATGGGGTGGTTCTGTGCTGGGCTACACACACTCCTTGCCATCCCTAAATTAAAACAGGACAACTTCTAAATCCATGAAAAAGAAAACCTTTCCCTGAAGTGTGATTCTAATCCATGAATTAATCTTTAACCTAAGGTGGTCAAGGAAAGTGTTGAGAGCTTGAAGAACAAGATCAAGCCACAGTTATAATAGTTACTATTACCATAAATGTTGGCAGGGATAGCAAAACTCATATTCCAAACTTCAGACAGAGATGAGGATAATGTCTAGTAATGTCCAGGTCCTACAGGCTCCAGGGTGTTCCTCCTCTTAAGGG…	0.235179	0.240546	0.247133	0.277141	0.524274	0.475726
Passeri	GH2	Parus_major_2	ATGGCTCCAGGTACTTTTTATTACAGTTTTAAAGGATTTGTCAGTGCTGCCATGTGTGTAGGGTGAGAGGAGATGATGATGGGGTGGTATGTGGTGGGATACACACACTCTGTGACAGCCCTAACTTAAAGTATGGCAATTTATAAACCAATGAGTAAGAATACCTTTCCCTGAAACATGACTTTCATTCATTAATTAATCTTTAGCCTAAACAGGCCAAGTCCTACAGGCTCCAGGGCATTTCTCCTCCAAGGGGTATTTGTCTGAGGTTAAGTTTGTGGTCTTCGCAGCAGACAGATACTAGTGTGAGTTAGATGTCACAGATGAAAATATTTAGGGTTGACAAATTCTTCAGTCATATCCCAGAGTGTCAGTCAGAGCACAGGCAATGTGCTCTCA…	0.260835	0.270053	0.214748	0.254364	0.469112	0.530888
Passeri	GH1	Passer_domesticus_1	ATGGCTCCAGGTACATTTTCTTTCGGTTTTAAAGGATTTCCAGTGCTGGGTGTGTAGGGTGACAGGAGATGATGATGGGGTGGTTCTGTGGTGGGCTACACACACTCCTTACCATTCCTAAATTAAAATTTGTCAATTTCTAAATCCATGAAAAAGAAAACCTTTCCCTGAAGTGTAACTGTAATTCACTAATCTTTAACTTAAAGTGGGCAAGGAGAGTGTTGTGAACTTAAAAAACAAGATCAATCAAGTTGTAATAGGTACTATTACCATAAATGTTGTCAGGGATAATAAAACTCATATTCCAAACTTCAGACAGGGATGAGGATGATGTCTAATAATGCCCAAGTCCTACACACTCCAGGGCATTCCTCCTCCTAAGGGTCTTTGTTTCAGATG…	0.234196	0.240261	0.246559	0.278983	0.525542	0.474458
Passeri	GH2	Passer_domesticus_2	CAGATGAAAGGAGGAAATATTCACTCTCAAGCAACACCTGAGCAACTCACCAGGCAGAAATGGCTCCAGGTACTTTTTATTACAGTTTTAAAGGATTTGTCAGTGCTGCCATGTGTGTAGGGTGAGAGGAGATGATGATGGGGTGGTATGTGGTGGGATACACACGCTCTGTGACAGCCCTAACTTAAAGTATGGCAATTTATAAACCAATGAAAAAGAATACCTTTTCCTGCAATGTGACCTTAATTCATTAATTAATCTTTAGTCTAAACAGGCCAAGTCCTACAGGCTCCAGGGCATTTCTCCTCTAAGGGGTATTTGTCTGAGATGAAGTCTGTGGTCTTCACAGCAGACAAACACTAGTGTGAGTCAGATGTCAAAGGCTGAAAACATTTAAGG…	0.254898	0.260661	0.225317	0.259124	0.484441	0.515559
Passeri	GH1	Passerina_amoena_1	ATGGCTCCAGGTACTTTTTATTTCAGATTTAAAGGATTTCCAGTGCTGGGTTTGTAGGGTAACAGGAGATGATGATGATGGGGTGGTTCTGTGGTGGGCTACACGTACTCCTTACCATTCCTAAATTAAAATATGTCAATTTCTAAATCCATGAAAAAGAAAATATTTCCCTGAAGTGTGACTCTAATCCACTAATTAATCTTTAACCTAAAGTGGGCAAGGAGAGTGTTGTGAGCTTAAATAACAAGATCAAGCCAGCTGTAATAGTTACTATTACCATAAATGTTGGCAGGGATAGTAACTCATATTCCAAACCTCAGACAGGGATGAGGATGATGTCTAATAATGTCCAAGTCCTACAGGCTCCAGGGCATTCCTCCTCCTAAGGGTCTTTGTTTC…	0.225906	0.243148	0.246905	0.284041	0.530946	0.469054
Passeri	GH2	Passerina_amoena_2	ATGTCTCCAGGTACTTTTTATTACAGTTTTAAAGGATTTGTCGGTGCTGCCATGTGTGTAGGGTGAGAGGAGATGATGATGGGGTGGTATGTGGTGGGATACACACACTCTGTGACAGCCTTAACTTAAATATGGCAATTTATAAACCAATGAAAAAGAATACCTTTCCCTGCAATGTGACTTTAACTCATGAATTAATCTTTAGTCTAAACAGGCCAAGTCCTACAGGCTCCAGGGCATTTCTCCTCCAAGGGGTATTTGTCTGTGATTAAGTTTGTGATCTTCGCAGCAGACAGACACTAGTGTGAGTCAGGTGTCAAAGGCTGAAAGCGTTTAAGGCTGACAAAGATCACCAAATTCTGCAGTCATATCCCAGAGAGCCAGTCAGAGCACAGGTAA…	0.25232	0.259625	0.227048	0.261007	0.488055	0.511945
Passeri	GH1	Peucedramus_taeniatus_1	ATGGCTCCAGGTACATTTTATTTCAGTTTTAAAGGATTTCCAGTGCTGGGTGTGTAGGGTGACAGGAGATGATGAGGATGGGGTGGTTCTGTGGTGGGCTACACACACTCCTTGCCATTCCTAAATTAAAATACAGCCATTTATAAATCCATGAAAAAGAAAACCTTTCCCTGAAGTGTGACTCTAATCCACTCATTAATCTTTAACCTAAAGTGGGCAAGGAGAGTGTTGCGAGCTTAAACAAGATCAAGCCACAGTTATAATAGTTACTATTACCATAAATGTTGGCAGGGATAATAAAACTCCTATTCCAAATTTCAGACAGGGATGAGCATGATTTCTAATAATGTCCAAGTCCTACAGGCTCCAGGGCATTCCTCCTCCTAAGGGTCTTTGTTT…	0.238141	0.242193	0.241001	0.278665	0.519666	0.480334
Passeri	GH2	Peucedramus_taeniatus_2	ATGGCTCCAGGTACTTTTTATTAGAGTTTTAAAGGATTTGTCAGTGCTACCATGTGTGTAGGGTGAGAGGAGATGATGATGGGGTGGTATGTGGTGGGATACACATGCTCTGTGACAGCTCTAACTTAAAGTATGGCAATTTATAAACCAATGAAAAAGAATACCTTTCCATGCAATGTGACTTTAATTCATGAATTAATCTTTAGTCTAAACAGGCCAAGTCCTACAGGCTCCAGGGCATTTCTCCTCCAAGGGGTATTTTTCTGAGATTAAGTTTGTGGTCTTTGCAGCAGACAGACACTAGTGTGAGTAAAATGTCACAGACTGAAAACATTTAGGGTTGACAAAGATCACCAAATTCTGCAGTCGTGTCCCAGAGAGCCAGTCAGAGCACAGGTA…	0.256964	0.260102	0.221263	0.261671	0.482934	0.517066
Passeri	GH1	Phainopepla_nitens_1	ATGGCTCCAGGTACATTTCATTTTGGTTTTAAAGGATTGCCAGTGCTGGGTGTGTAGAGTGACAGGAGATGATGATGATGGGGTGGTTCTGTGGTGGGCTACACACACTCTTTGCCATCCCTAAATCAAAATATAGTAACTTCTAAATCCATGAAAAGGAAAAACTTTCCCTGCAGTGTGACTCTAATCCATGAATTAATCTTTAACCTAAAGTGGGCAAGGAGAGTGTTGCAAGCTTGAAGAACAAGATAAAGCCACATATATATAATAGCTACTATTACCATAAATGTTGGCAGGGATAATAAAACCCATATTCCAAATTCAGACAGGGATGAGGATGATGTTTAATAATGTCCAAGTCCTACAGGCTCCAGGGCATTCCTCCTCCTAAGGGTCTTT…	0.241056	0.236735	0.243217	0.278992	0.522209	0.477791
Passeri	GH2	Phainopepla_nitens_2	ATGGCTCCAGGTACTTTTTATTACAGTTTTAAAGGATTTGTCAGTGCTGCCATTTGTGTAGGGTGGGAGGTGATGTTCATGGGGTGGTATGTGGGTGGGATGCACACACTCTGTGACAGCCCTAACTGAAAGTATGGCAATTTATAAACCAATGAAAAAGAATACCTTTCCCTGCAATGTGACTTTAATCCATGAATTAATCTTTAGCCTAAACAGGCCAAGTCCTACAGGCTCCAGGGCGTTTCTCCTCCAAGGGGTATTTGTCTGGGATTGTTTGTGGTCTTTGCAGCAGACAGACACTAGTGTGAGTCAGATGTCACAGGCTGAAAGCATATAGGGTTGACAGAGATCACGAAATTCTGCAGTCCTATCCCAGAGAGCCAGTCAGAATGCAGGTAA…	0.25563	0.257013	0.22422	0.263137	0.487357	0.512643
Passeri	GH1	Phylloscopus_trochilus_1	ATGGCTCCAGGTACATTTTATTTCAGTTTTAAAGGATTTCCAGTGCTGGGTGTGTAGGGTGACAGGAGATGATGATGATGATGATGCTGGGGTGGTTCTGTGGTGGGCTACACACACTCTTTGCCATCCCTCAATTAAAATATGGCAACTTTTAAATCCATGAAACAGAAAACATTTCCCTGCAGTGGGACTCTAATCTATGAATTAATCTTTAACCTAAAGTGGGCAGAGAGAGTGTTGTGAGTTTGAAGAACAAGACCAAGCCACAGTTACAAGAGTTACTATTGCTATGATGAGGAAACTTTTAATTGCAATAAACAGGAGAATATGGCGAAATCATGGAGCGCCATATATATAAATGTTGGCAGAGGTAATAAAACTCATATTCCAAACTTCAGA…	0.229714	0.235527	0.251802	0.282957	0.534759	0.465241
Passeri	GH2	Phylloscopus_trochilus_2	ATGGCTCCAGGTACTTTTTATTACAGTTTTAAAGGATTTGTCAGTGCTGCCTTGTGTATAGGGTGAGAGGAGATGATGATGGGGTGATATGTGGTGGGATACACACACTCTGTGGCAGCCCTAACTTAAACTATGGTAATTTATAAACCAATGAAAAAGAATACCTTTCCCTGGAATGTGACTTTAATTCATTAATGAATCTTTAGCCTAAACAGGCCAAGTACTACAGGCTCCAGGGCATTTCTCCTCCAAGGGGTGCTTGTCTGAGATTAAGTTTGTGGTCTTTGCAGCAGTCAGACACTAGTGTGAGTCAGATGTCACAGGCTGAAAACATTTAGGATTGACAAAGATCACCAAATTCTGCAGTCATATCCCAGAGAGCCAGTCAGAGCACAGATA…	0.258058	0.266214	0.221165	0.254563	0.475728	0.524272
Tyranni	GH1	Pipra_filicauda_1	ATGGCTCCAGGTACATTTTATTTCAGTTTTAAGGGACTGGCAGTGCTGCTGCATGTGTAGGGTGATGGGAGATGACAATGGGGTGGGTTCTGTGGTGAGCTATACCCTCCTTGCCATCCCTAAATTAAAATATGGAAATTTATAAATCCATGAAATTTTCCCCTGCAGTGTGACTTTAATCCATGAATTAATCTTCAGCCTAAACAGGGCAAGGAGAGGGTGGAGAACATGAAGAACAAGGTCAAGTCACAGTTATAATAGTTATTATTACCATAAATGTTGGCATGGATATTAAAACTCATATTCCAAGCTTAGGACAGGGATCAGGATTATGTCTAATTCTCATGTCCAAGTCTCACAGGGTCCAGGTCATTCCTCCTCCAACAGATATTTGTCTGA…	0.258728	0.238613	0.24185	0.260809	0.502659	0.497341
Tyranni	GH2	Pipra_filicauda_2	ATGGCTCCAGGTACTTTTTATTTTGGTTTTCAGGGATTTGCCAGTGCTGCCATGTGTGGAGAGTGATGGGAGATGATGATGGGGTGGTACTGTGGTGGGACAAACTCTGGGACAGCCCTAACTTAAAGTATGGCAACTTATAAACCAGTGACAAAGAATACCTTTCCCTGCAGTGTGACTTTAATCCATGAACTAATCTTTAGCCTAAACAGGGCAAGGAGAACGTGAAGAACAAGGCCAAGCCACAGTTACAGTTGTTGTTATTAATGTAAATGCTGGCAGGGATATTAAAATTCATATTCCAAGCTTAAGACAAGGATCAGCATGATGCCTGGATTTTGGGGAGGGCTGAGCTCACCCTTGATGCCAGCAAGGCACCAAGGCAGAGGACCCCTCAGC…	0.214329	0.221615	0.257741	0.306315	0.564056	0.435944
Tyranni	GH1	Piprites_chloris_1	ATGGCTCCAGGTACACTTTATTTCAGTTTTAAAGGACTGGCAGTGCTGCTGCACATGGAAGGTGATGGGAGATGACAATGGGGTGGGTTCTGTGGTGGGCTATACCCTCCTTGCCATCACTTCATTAAAATATGGAAATTTATAAATCTGTGACATTTTCCCCTTCAGTGTGACTTTAACGCATAAATTAATCTTCAGCCTAAACCAGACAACCAAGGAGAGGGTGGAGAACATGAAGAACAAGGTCAAGTCACAGTTATAATAGTTATTATTACCATAAATGTTGGCATGGATATGAAAACTCATATTCCAAGCTTAAGACAGGGATGAGGATTATTTTGTGGTCTTTCTAAGCACAGATTTCACACTTGTGTGAAATGTCATGGGTTGGAACCTTTA…	0.261553	0.240261	0.240503	0.257682	0.498185	0.501815
Tyranni	GH2	Piprites_chloris_2	ATGGCTCCAGGTACTTTTTATTTCGGTTTTCAGGGATTTGCCAGTGCTGCCCTGTGTGGGGGGTGATGGGAGATGACGATGGGGTTGTACTGTGGTGGGACACACTCTGGGACAGCCCTAACTTAAAGTATGGCAACTTATAAACCAGTGACAAAGTGACAAACCAGTTCCTGCAGTGTGACTTTAATCCATGAACTAATCTTTAGCCTGAACAGGGCAAGGAGAACGTGAAGAACAAGGCCAAGGCACAGTTTCAATCATTGTTATTAACATAAATGTTGGCAGGGATATTAAAATTTGTATTCCAAGCTTAGGACAAGGATCAGCATGATGCCTGAATTTTGGGGAGGGCTGAGCTCATCCTTGCTGCCAGCAAGGCACTGAGGAACAGGAGCCCTC…	0.223939	0.221515	0.251212	0.303333	0.554545	0.445455
Tyranni	GH1	Pitta_sordida_1	ATGGGTCCAGGTACTTTTTATCTCAGTTTTAAGGGATTGCCACTGCTGCTGCATGTGGAGGGTGATGGGAGATGACAATGGGGTGGTTCTGGGATGGGCTTCACACTCCTTGCCATCCCTAAATCAAAATCTGGCAATTTATAAATCCAGGATATTTTTCCCTGCCGTTTGACTTTAATTTAATAATTAATCTGTAGCTTAAACTGGGCAAGGATAGGGTGGAGAATATGAAGAACAAGTCACAGTTGCAATAGTTGCTATTGCCACAAATGTTGGCAAGGATATTAAAACTTGTATTCCAAGTTCAAGACAGGGATGAGGATGATCTTCTGTCCAAGGCCGATTGGCTCCAGGACATTCTTCCTCCGAAGGTTATTTGTCTGAGATGAACTTTGTGGT…	0.251838	0.249081	0.242647	0.256434	0.499081	0.500919
Tyranni	GH2	Pitta_sordida_2	ATGGCTCCAGGTACTTTTTATTTCAGTTTTAAAGGATTTGCCAGCGGTGCCATGTGCGTAGGGTGATGGGAGATGAGGACGGGGTGGTTCTGTGGTGGGATACACACATTGTGACAGCCCTAACTTAAAAGTATGGCAACTTATAAACCAATGGAAAAGTATACCTTTCCCTGCAGTGTGAATTTAATGCATGAATTAATCTTTAGCCTGAACAGGACAAGGAGAACGTGAAGAACAAGGTCAAGCCACAGTTGTAACAGTTGTTACTGACATAGATGTTGGCAGGGATATTCAAATTCATATTTCAAGCTTAAGACAAGGATCAGCATGATGCCTAATGCTTATGTCCAAGTCCTACAGGTTGGGCATTCCTCCTCCAAAGGATATTTGTTGGAGATC…	0.247412	0.234645	0.254313	0.26363	0.517943	0.482057
Passeri	GH1	Pomatorhinus_ruficollis_1	ATGGCTCCAGGTACATTTTATTTCAGTTTTAAAGGATTTCCAGTGCTGGGTGTGTAGGGTGACAGGAGATGATGATGATGGGGTGGTTCTGTGGTGGGCTATACACATTCCCTGCCATTCCTAAATTAAAATATGGCAACTTCTAAATCCATTAAAAAGAAAACCTTTCCCTGCAGTGTGACTCTAATTCATGAATTAATCTTTAACCTAAAGTGGGCAGGGAGAGTGTTGTGAACTTGAAGAACAAGATCAAGATCAAGCCACAGTTATAATAGTTACTATTACTATAAAAGTTGGCAGGGATAATAAAACTCATATTCCAAACTTCAGACAGGGATGAGGATGATGTCTAATAATGTCCAAGTCCTACAGGCTCCAGGGCATTCTTACTCCTAAGGG…	0.238242	0.238005	0.245568	0.278185	0.523753	0.476247
Passeri	GH2	Pomatorhinus_ruficollis_2	ATGGCTCCAGGTACTTTTTATTACAGTTTTAAAGAATTTGTCAGTGCTGCCATGTGTATAAGGTGAGAGGAGATGATGATGGGGTGGTATGTGGTGGGATACACACAGTCTGTGACAACCCTAACTTAAAGTATGGCAATTTATAAACCAATGAAAAAGAATACCTTTCCCTGCAATGTGACTTTAATTCATGAATTAATCTTTAGCCTAAACAGGCCAAGTCCTACAGGCTCTAGGGGATTTCTCCTCCAAGGGGTATTCGTCTGAGATTAAATTTGTGGTCTTTGCAGCAGACAGACACTAGCGTGAGTCAGATGTCACAGGCTGAAAACATTTAGGGTTGACAAAGATCACCAAATTCTGCAGTCATATCCCAGAGAGTCAGTCAGAGCACAGGTA…	0.262074	0.267221	0.218329	0.252375	0.470705	0.529295
Passeri	GH2	Pomatostomus_ruficeps_2	ATGGCTCCAGGTACTTTTTATTTCAGTTTTAAAAGATTTGTCAGTGCTTCCATGTGTGTAGGGTGAGAGGAGATGATGATGGGGTGGTATGTGGTGGGATACACACACTCTGTGACAGCCCTAACTTAAAGTATGGCAATTTATAAACCAATGAAAAAGAATACCTTTCCCTGCAATGTGACTTTAATCCATGAATTAATCTTTAGGCTAAACAGATCAAGTCCTACAGCCGCTAGGGCATTTCTCCTCCAAGGGGTATTTGTCTGAGATTAGGTTTGCGGTCTTTGCAGCAGACAGACAATGGTGTGAGTCAGATGTCACAGGCTGAAAACATTTAAGCTTGACAAAGATCACCATAGATCATATCCCAGAGAGCTGTTCAGAGCACAGGTAATGTCA…	0.262638	0.265205	0.21564	0.256517	0.472156	0.527844
Passeri	GH1	Promerops_cafer_1	ATGGCTCCAGGTACATTTTATTTCAGTTTTAAAGGATTTCCAGTGCTGGGTGTATAGGGTGACAGGAGATGATGATGATGGGATGGTTCTGTGGTGGGCTACACACACTCCTTGCCATTCCTAAATTAAAATATGGCAATTTCTAAATCCATGAAAAAGAAAACCTTTCTCTGCAGTGTGACTCTAATCCACTAATTGATCTTTAACCAAAAGTGGGCAAGGAGAGTGTTGCAAGCTTAAAGAACAAGATCAAGCCACAGTTAAAATAGTTAATATTACCAAAAATGTTGGCAGGGACAATAAAACTCATATTCCAAACTTCAGACAGGGATGAGGATGATGTCTAATAATGTCCAAGTCCTACAGGCTCCAGGGCATTCATTCTCCTAAGGGTCTTTG…	0.23693	0.241007	0.243165	0.278897	0.522062	0.477938
Passeri	GH2	Promerops_cafer_2	ATGGCTCCAGGTACTTTTTATTACAGTTTTAAAGGATTTGTCAGTGCTGCCATGTGTGTAGAGTGAGAGGAGATGATGATAATGGGGTGGTATGTGGTGGGATACACACACTCTGTGACAACCCTAACTTAAAGTATGGCAATTTATAAACCAGTGAAAAATAATACCTTTCCCTGCAATGTGACTTTAATTCATGAATTAATCTTTAGTCTAAACAGGCCAAGTCCTACAGGTTCCAGGGCATTTCTCCTCCAAGGGGTATTTTTCTGAGATTAAGTTTGTGCTCTTTGCAGCAGACAGACATAGTATGAGTCAGATGTTATAGGCTGAAAATATTTAGGGTTGACAAGGTCACCAAATTCTGCAGTCATATCCCAGAGAGCCAGTCAGAGCACAGGT…	0.260707	0.264456	0.219459	0.255378	0.474837	0.525163
Passeri	GH1	Prunella_himalayana_1	ATGGCACCAGGTACATTTTATTTCAGCTTTAAAGGATTTTCAGTGCTGGGTGTGTAGGGTGACAGGAGATGATGATGATGATGGGGTGGTTCTGTGGTGGGCTACACACACTCCTTACCATTCCTAAATTAAAATATGTCAATTTCTAAATCCATGAAAATCAAGAAAACCTTTCCCTGAAGTGTAACTCTAATCCACTAATTAATCTTTAACCTAAAGTGGGCAAGGAAAGTGTTGCAAGCTTAAATAACAAGATCAAACCACAGTTATAATAGTTACTATTACCATAAATGTTGGCAGGGATAATAAACCTCATATTCCAAACTTCAGACAGGGATGAGGATGATGTCTAACAATGTCCAAGTCCTCCAGGCTCCAGGGCATTCTTCCTCCTAAGGG…	0.232185	0.23832	0.245163	0.284332	0.529495	0.470505
Passeri	GH2	Prunella_himalayana_2	ATGGCTCCAGGTACTTTTTATTACAGTTTTAAAGGATTTGTCAGTACTGCCATGTGTGTAGGGTGAGAGGAGATGATGATGGGGTGGTATGTGGTGGGATACACACACTCTGTGACAGCTCTAACTTAAAGTATGGCAATTTATAAACCAATGAAAAAGAATATGTTTCCCTGCAATGTGACTTTAATTAATGAATTAATCTTTAGTCTAAACAGGCCAAGTCCTACAGGCTCCAGGACTTTTCTCCTCCAAGGGGTATTTGTCTGAGATTAAGTTTGTGGTCTTTGCAGCAGAAAGACACTAGTATGAGTGAGATGTCAAAGGACTGACCAAATGAAAACATTTAGGGTTGGCAAAGATCACCAAATACTGCAGTCATATACCAGGGAGCCAGTCAGA…	0.265138	0.265138	0.219479	0.250245	0.469724	0.530276
Passeri	GH1	Pseudopodoces_humilis_1	ATGGCTCCAGGTACATTTTATTTCAGTTTTAAAGGATTGCTAGTGCTGGATGTGTAGGGTGACAGGAGATGATGATGATGGGGTGGTTCTGTGCTGGGCTACACACACTCCTTGCCATCCCTAAATTAAAATGGGACAACTTCTAAATCCATGAAAAAGAAAACCTTTCCCTGAAGTGTGATTCTAATCCATGAATTAATCTTTAACCTAAGGTGGGCAAGGAGAGTGTTGAGAGCTTGAAGAACAAGATCAAGCCACAGTTATAATAGTTACTATTACCATAAATGTTGGCAGGGATAGCAAAACTCATATTCCAAACTTCAGACAGAGATGAGGATAATGTCTAGTAATGTCCAGGTCCTACAGGCTCCAGGGTATTCCTCCTCTTAAGGGTCTTTC…	0.238372	0.241279	0.246366	0.273983	0.520349	0.479651
Passeri	GH2	Pseudopodoces_humilis_2	ATGGCTCCAGGTACTTTTTATTACAGTTTTAAAGGATTTGTCAGTGCTGCCATGTGTGTAGGGTGAGAGGAGATGATGATGGGGTGGTATGTGGTGGGATACACACACTCTGTGACAACCCTAACTTAAAGTATGGCAATTTATAAACCAATGAGTAAGAATACCTTTCCCTGAAACGTGACTTTCCTTCATTAATTAATCTTTAGCCTAAACAGACCAAGTCCTACAGGCTCCAGGGCATTTCTCCTCCAAGGGGTATTTGTCTGAGATTAAGTTTGTGGTCTTTGCAGCAGACAGATACTAGTGTGAGTTAGATGTCACAGGCTGAAAATATTTAGGGTTGACAAATTCTTCAGTCATATCCCAGAGTGTCAGTCAGAGCACAGGCAATGTGCTCTC…	0.26251	0.268569	0.215989	0.252932	0.468921	0.531079
Passeri	GH1	Pteruthius_melanotis_1	ATGGCTCCAGGTACTTTTTATTTCAGTTTTAAAGGATTTCCAGTGCTGGGTGTGGGGTGACAGGAGATGATGATGGGCTGGTTCTGTGGTGGGCTGCACACACTCCTTGCCATCCCTGAATTAAAATATGGCAACTTCTAAATCCATGGAAAACAAAACCTTTCCCTGCAGTGTGACTTTAATCCACGAATTAATCTTTAACCTCAAGTGGGCAAGGAGATTGTGGAGAGCTTGAAGAACAAGATCAAACCTCAGTTATAGTAGTTGGCAGGGATATTAAATGTTGGCAGGGATATTAAAACTCATATTCCAAGCTTCAGACAGGGATGAGGATGAGGTCTAAATGTTTATGTCCAAGTCCTACAAGGCTCCAGGGCATTCCTCCTCCTAAGGCTCTTT…	0.21745	0.22717	0.262884	0.292495	0.55538	0.44462
Passeri	GH2	Pteruthius_melanotis_2	ATGGCTCCAGGTACTTTTTATTACAGTTTTAAAGGATTTGTCAGAGCTGCCATGTGTGTAGGGTGAGAGGAGATGAGGATGGGGTAATGTGTGGTGGGATACACACACAGTCTGTGGCAGCCCTAACTTAAAGAATGGCAATTTATAAACCAATGAAAAAGAATACCTTTCCCTGCAATGTGACTTTAATACATGAATTAATCTTTACAGGCCAAATACTACAAGCTCCAGGGCATTTCTCCTCCAAGGGGTATTTGAGATTAAGTTTGTGGTCTTTGCAGCAGACATTAGTGTGAGTCAGATGTGACAGGCTGAAAATATTGAGGCTTGACAAAGATCACCAAATTCTATAGTCATATCCCAGAGGGGCAGTCAGAGCACAGGTAATGTCACCACCTC…	0.258569	0.263325	0.225282	0.252823	0.478106	0.521894
Passeri	GH1	Ptilonorhynchus_violaceus_1	ATGGCTCCAGGTACTTTTTATTTCAGTTTTAAAGGATTGCCAGTGCTGGGTGTGTGTAGGGTGACAGGAGATGATGGTGATGGGGTGGTTCTGCGGTGGGCTGCACACAATCCTTACCATCCCTAAATTGAAATATGGCAAATTATAAATCCAGGAAAAAGAAAACCTTTCCCCGCAGTGCGACTTTAATCCATTAATTAATCTTTAGCCTAAACTGGGAAAGAAGAGTGTGGAGAACTTGAAGAACAAGGTCAAGCTACAGTTATAATAGTTATTATTACCATAAATGTCAGCAGGGATATTAAAACCCATATTCCAAGCTTCAGACAGGGATGAGGATGATGTCTAATGCTTGTGTCCAAGTCCTACAGGCTCCAGGGCATTCCTCTTCCAAAGGGT…	0.238428	0.22541	0.243973	0.292189	0.536162	0.463838
Passeri	GH2	Ptilonorhynchus_violaceus_2	ATGGCTCCAGGTACTTTTCATTTCAGTTTTAAAGTATTTGCCAATGTTGCCACATGTGTAGGGTGAGAGGAGATGATGACGGGGTGGTATGTGGTGGGATAAACACCCTGCAACAGCCCTAACTTAAAGTATGGCAATATATAAAGTATGGCAATGATGACAAGAGTACTTTCCCCTGCAGTGTGACTTTAATCCATGAAATAATCTTTAGCCTAAACAGATCAAGTCCTACAGGCTCTAGGGCATTTCTCCTCCAAGGTGTATTTGTCTGAGATTAAGTCTGTGGTCTTTGCAGCACAGATGGACACTAGCGTGAGTCAGATGTCACAGGCTGAAAACTTTCAGGCTTGACATAGATCACCAAATTCTACCGGCATGTCTTGGAAAGCCAGTCAGAGT…	0.256246	0.271686	0.219986	0.252082	0.472068	0.527932
Passeri	GH1	Pycnonotus_jocosus_1	ATGGCTCCAGGTACATTTTATTTCAGTTTTAAAGGATTTCCAGTGCTGGGTGTGTAGGGTGACAGGAGATGATGATGATGGGGTGGTTCTGTGGTGGGCTACACACACTCCTTGCCATCCCTAAATTAAAATATGGCAACTTCTAAATCCATGAAAAAGAAAACCTTTCCACAACCTTAGCGTGACTCTAATTCTTGAATTAATCTTTAACCTAAAGTGGACAGGGAGAGTGTTGTGAGCTTGAAGAACAGTTATAATAGTTACTATTATTATAAATGTGATAGTTACTATTACTATAAATGTTAGCAGGCATAATAAACCTTATATTCCAAACTTCAGACAGGGATGAGGATGATGTCTAATAATGTCCAAGTCCTACAGGCTCCAGGGTATTCCTGC…	0.238739	0.242532	0.24111	0.27762	0.518729	0.481271
Passeri	GH2	Pycnonotus_jocosus_2	ATGGCTCCAGGTACTTTTTATTACAGTTTTAAAGGATTTGTCAGTGCTGCCATGTGTATAGAGTGAGAGGAGATGATGATGGGGTGGTATGTGGTGGGATACGCACACTCTGTGACAGCCCTAACTTAAAGTATGGCAATTTATAAACCAATGAAAAAGAATACCTTTCCCTGCAATGTGACTTTAATTCATTAACTAATCTTTAGCCTAAACAGGCCAAGTCCTACAGGCTCCAGGGCATTTCTCCTCCAAGGGGTATTTGTCTGAGATTAAGTTTGTGATCTTTGTAGCAGACAGACATTAGTGTGAGTCAGATGTCACAGGCTGAAAACATTTAGGGTTGACAAAGATCACCAAATTCTGCAGTCATATCCCAGAGAGCCAGTCAGAGCACAGGTA…	0.260929	0.263076	0.219555	0.25644	0.475995	0.524005
Passeri	GH1	Quiscalus_mexicanus_1	ATGGCTCCAGGTACTTTTTATTTCAGATTTAAAGGATTTCCAGTACTGGGTTTGTAGGGTAACAGGAGATGATGATGATGATGGGGTGGTTCTGTGGTGGGCTACACATACTCCTTACCATTCCTAAATTAAAATATGTCAGTTTCTAAATCCATGAAAAAGAAAATATTTCCCTGAAGTGTGACTCTAATCCACTAATTAATCTTTAACCTAAAGTGGGCAAGGAGAGTGTTGTGAGCTTAAAGAACAAGATCAAGCCAGTTGTAATAGTTACTATTACCATAAATGTTGGCAGGGATAATAAAATTCATATTCCAAACCTCAGGCAGGGATGAGGATGATGTCCAATAATGTCCAAGTCCTACAGGCTCCAGGGCATTCCTCCTCCTAAGGTTCTTT…	0.237787	0.23659	0.243774	0.281849	0.525623	0.474377
Passeri	GH2	Quiscalus_mexicanus_2	ATGGCTCCAGGTACTTTTTATTACAGTTTTAAAGGATTTGTCAGTGCTGCCATGTGTGTAGGGTGAGAGGAGATGATGATGGGGTGGTATGTGGTGGGATACACACACTCTGTGACAGCCTTAACTTAAATATGGCAATTTATAAACCAATGAAAAAGAATACCTTTCCCTGCAATGTGACTTTAATTCATGAATTAATCTTTAGTCTGAATAGGCCAAGTCCTACAGGCTCCAGGGCATTTCTCCTCCAAGGGGTATTTGTCTGAGATTAAGTTTGTGGTCTTCACAGCAGACAGACACTAGTGTGAGTCAGGTGTCAAAGGCTGAAAACATTTCAGGCTGACAAAGATCACCAAATTCTGCAGTCATATCCCAGAGAGCCAGTCAGAGCACAGGTAA…	0.254553	0.261481	0.224663	0.259303	0.483967	0.516033
Passeri	GH1	Rhabdornis_inornatus_1	ATGGCTCCAGGTACATTTTATTTCAGTTTTAAAGGATTTCCAGTGCTGGGTGTGTAGGGTGACAGGAGATGATGATGATGGGGTGGTTCTGTGGTGGGCTACACACACTCCTTGCCATCTGTAAATTAAAATATGGCAACTTCTAAATTCATGCAAAAGAAAGCCTTTCTCTACAGTGTGACTCTAATCCATGAATTAATCTTTAATCTAAAGTGGGCAAGGAGAGTGTTGTGAGCTTGGAGAACAAGATCAAGCCACTGTTTTAATAGTTACTATTACCATAAATGTTGGCAGGGATAATAAAACTCATATTCCAAACTTCAGACAGGGATGAGTATGATGTCTAATAATGTCCAAGTCCTACAGGCTTCAGGGCATTTCACTTCCTAAGGGCCTTTG…	0.239901	0.242365	0.243842	0.273892	0.517734	0.482266
Passeri	GH2	Rhabdornis_inornatus_2	ATGGCTCCAGGTACTTTTTATTACAGTTTTAAAGGATTTGTCAGTGCTGCCATGTGTGTAGGGTGAGAGGAGATGATGATGGGGTGGTATATGGTGGGATACACACACTCTGTGACAGCCCTAACTTAAAGTATGGCAATTTATAAATCAATGAAAAAGAATACCTTTCCCTGCAATGTGACTTTAATTCATTAATTAATCTTTAGCCTAAACAGGCCAAGTCCTACAGGCTCCAGGGCATTTCTCCTCCAAGGGGTATTTGTCTGAGATTTAGTCTGTGGTCTTTGCTGCAGACAGACACTAGTGTGAGTCAGATGTCGCAGGCTGAAAATATTCGGGGTTGACAAAGATCCCCAGATTCTGCAGTCATATCCCAGAGTGCCAGAACACAGGTAATGT…	0.249296	0.264576	0.229393	0.256735	0.486128	0.513872
Passeri	GH1	Rhipidura_dahli_1	ATGGCTCCAGGTACTTTTTATTTCCATTTTAAAGGATTTCCAGTGCTGGGTGTGTAGGGTGACAGGAGATGACGATGATGGGCTGGTTCTGTGATGGGCTGCACACACTCCTCGCCATCCTGAAATTAAAATATGGCAACTTCTAAATCCATGAAAGAGAAAACCTTTCCCTGCAGTGTGACTTTAATCCATGAATGGATCTTTAACCTGAAGTGGGCAAGGAGAGTGTGGAGAGCTTGAAGAACAAGATCAAACCCCAGTTATTATAGCTATTATTACCATAAATGTTGGCAGAGATATTAGAACTCATATCCCAAGCTCCAGACAGGGATGAGGATGATGTCTAATGCCTGTGTCCAAGTCCTGCAGGCTCCGGGGCTTTCCTCCTCCTACAGCTCT…	0.23058	0.220962	0.254254	0.294205	0.548459	0.451541
Passeri	GH2	Rhipidura_dahli_2	ATGACTCCAGGTACTTTTTATTACAGTTTTAAAGGATTTGTCAGTGCTGCCATATGTGTAGGATGAGAGATGAGGATGGGGTGGTATGTGGTGGGCTACACACACTCTGTAACAGCCCTAAATTAAAGTATGGCAATTTATAAACCAATGAAAAATAATACCTTTTCTTCTAATGTGACTTTAATCCATGAATTAATCTTTACCCTTAACAGGCCAAGTCCTACAGGCTCCAGGGCATTTCTCCTCCAAGCGGTGTTTGTCTGAGGTTAAGTTTGTGGTCTTTGCACCAGACAGACACTAGTGTGAGTCAGATGTCACAGGCTAAAAACATTTAGGCTTGACAAAGATCACCAAATTCTACAGTCATATCCCAGAGAGCCAGTCAGAGCACAGGTAATG…	0.259801	0.258046	0.218256	0.263897	0.482153	0.517847
Passeri	GH1	Rhodinocichla_rosea_1	ATGGCTCCAGGTACATTTTATTTCAGTTTTAAAGGATTTCCAGTGCTGGGTGTGTAGGGTGACAGGAGATGATTATGATGGGTGGGTTCTGTGGTGGGCTACACATACTCCTTACTATTCCTAAATTAAAATATGTCAATTTCTAAATCCATGAAAAAGAAAATCTTTCCCTGAAGTGTGACTCTAATCCACCAATTAATCTTTAATCTAAAGTGGGCAAGGAGAGTGTTGTGAGCTTAAAGAACAAGATCAAGCCAGTTGTAATAGTTACTATTACCATCAATATTGGCAGGGATAATAAAACTCATATTTCAAACCTCACACAGGGATGAGGATGATGTCTAACAATGTCCAAGTCCTACAGGCTCCAGGGCATTGCTCCTCCTAAGGGCTTTTGTT…	0.236098	0.240412	0.24257	0.28092	0.52349	0.47651
Passeri	GH2	Rhodinocichla_rosea_2	ATGGCTCCAGGTACTTTTTATTACAGTTTTAAAGAATTTGTCAGTGCTGCCATGTGTGTAGGGTGAGAGGAGGTGATGATGGGGTGGTATGTGGTGGGATACATACACACTGTGACAGCCCTAACTTAAAAGTATGGCAATTTATAAACCAATGAAAAAGGATACCGTTCCCTGCAGTGTGACTTTAACTCATGAATTAATCTTTAGTCTAAATAGGCCAAGTCCTACAGGCTCCAGGGCATTTCTCCTCCAAGGGGTATTTGTCTGAGATTAAGTTTGTGGTCTTTGCAGCAGACAAACACTAGTGTGAGTCAGGTGTCAAAGGCTGAAAACATTTAAGGTTGACAAAGACCACCAAATTCTGCAGTCATATCCTAGTGACCCAGTCAGAGCATAGGT…	0.255002	0.264025	0.223813	0.25716	0.480973	0.519027
Tyranni	GH1	Sapayoa_aenigma_1	ATGGCTCCAGGTAGTTTTTATTTCAGTTTTAAAGGGCTGCCACTGCTGCTGCATGTGGAGGGTGATGGGAGATGACAATGGGGTGATTTTGTGATGGGCCGCACGCTCCTTTCCATCCCTAAATTAATATATGGCAACTTATAAATCCTTGAAATCTTTCCCTGCAGTGTAACTTTAATCCATGAATTAATCTGTAGCCTAAACTGGGCAAGGATAGGGTGGAGAATATGAAGAACAAGTCACAGTTATAATAGTTACTATTGCCATAAATGTTGGCATGGATATTAAAACTATTCCAAGCTTAAGACAGGGATCAGGATGATGTCTAATGCTTTTGTCTAAGTCCCACAGGCTCCAGGACATTCCTCCTCCAAAGGTTATTTGTCTGAGATGAACTTT…	0.272976	0.253791	0.221451	0.251781	0.473232	0.526768
Tyranni	GH2	Sapayoa_aenigma_2	ATGGCTCCAGGTACTTTTTATTTCAGTTTTAAAGGATTTGCCAGTGCTGCCATGTGTGTAGGGTGATGGGAGATCATGATGGGGTGGTTCTGTGGTGGGATACACACACTCTGTGACAGCCCTAACTTAAAAGTATGGCAACTTATAAAGCAGTGAAAAAGAATATCTTTCCCTGCAGTGTGATTTTAATCCGTGAATTAATCTTTTGCCTAAACAAGGAAACGTGAAGAACAAGGTCAAGCCACAGTTGTAACAGTTATTATTAACATAAATGTTGGCAGAGATATTCATATTCCAAGCTTAAGACAAGGATCAGCATGATGCCTAATGCTTATGTCCAAGTCCTACAGGCTCCAGGGCATTTCTCCTCCAAAGGGTATTTGTGTGAGATTAAGTCAG…	0.241816	0.243136	0.241552	0.273495	0.515048	0.484952
Passeri	GH1	Saxicola_maurus_1	ATGGCTCCAGGTACATTTTATTTCAGTTTTAAAGGACTTCCAATACTGGGTGTGTAGGGTGGCAGGAGATGATGGTGATGGGGTGGTTCTGTGGTGGGCTACACACACTCCTTGCCATCCCTAAATTAAAATATGGCAACTTCTAAATCCATGAAAAAAACCCCAAACCTTTCCCTGCAGTGTGACTAATCCATGAATTAATCTTTAACCTAAAGTGGGCAAGGAGAGTGTTGAGAGCTTGAAGAACAAGATCAACAAACAGTTATAATAGTTACTATTACCATAGATGTTGTCAGGGATAATAAAACTCATATTCCAAATTTCAGACAGGGATGAGTGTGATGTCTAATAATGTCCAATTTCTACAGGCTTCAGGGCATTTCACCTCCTGAGGGTCTT…	0.245485	0.241249	0.244816	0.26845	0.513266	0.486734
Tyranni	GH1	Sclerurus_mexicanus_1	ATGGCTCCAGGTACTTTTAATTTCATTTTTTAAGAGGATTGGCGCTGCTGCTGCACGTGTTGGGTGATGGGAGATGACAATGGGGTGGTTCTGTGGTGGGCTACACGTTCCTTGCCATCACTAAACTAAAACATGGCAACTTAAAAATCAATCAAGTTTTTCCCTGCAGTGTGACTTTAATCCATGAATTAATCTTTGGCCTAAACTGGGCAAGGAGAGGGTGGAGAACATGAAGAAAAGGGTCAAGTCACAGTTATTAGAGCTATTATTAGCATAAATCTTGGCATGGACATTAAGATTGTATTCCAATCTTAAGACAGGGATCAGGGTGATGTCTAATGCTTATGACCATGTCCCACAGGCTCCAGGGCATTCCTCCCCCACTGGATGATTGTCTGA…	0.260218	0.225765	0.249091	0.264926	0.514017	0.485983
Tyranni	GH2	Sclerurus_mexicanus_2	ATGGCTCCAGGTACTTTTTATTTCAGTTGTAAGGGGTTTGCCAGAGCTGCTGTGTGTGCTGGGTGATGGGAGCGGGTGGCGGGTGGGTACTGTGGTGGCACACACACACATGCTGTGACAGCCCTCACTTACAGTGTGCCAACCTATAAACCAAGGCAAAAGAGTAGCTCTGCCTGCAGTGGGACTTGAATCCTAAATGGGGCAAGGAGAACATGAAGAACAACAGTTATAAAAGTTGTTATTAACATAAATGTTGGCATGGATATTAAAGTTCATATTCCAAGCCTATGACAAGGACCAGTACGATGCCTAATGCTTATGCCTGAGTCCTACAGGCTCCAGGGCATTCCCCTCTGAAGGGTGTTTGAGATGAAGTTTGTGGTCTTTGCAGCACAGGCA…	0.219972	0.21276	0.254924	0.312344	0.567268	0.432732
Tyranni	GH1	Serilophus_lunatus_1	ATGGCTCCAGGTACTTTTTATTTCAGTTTTCAAGGATTGCCACTGCTGCTGCATGTGGAGGGTGAAGGGAGATGACAATGGGGTGGTTCTATGATGGGCTACATATCCTTGCCATCCCTAAAATAAAATATGGCAACTTATAAATCCCTGAAATCTTTCCCTGCAGTGTAACTTTAATCAATGAATTAATCTGTAGCCTAAACTGGGAAAGGATAGGGTGGAGAATATGAAGAACAAGTCACAGTTATAATAGTTACTATTGCCATAAACGTTGGCAAGGATATTAAAACTTGTACTCCAAGCTTAAGACAGGGATCAGGATGATGTCTAATGCTTATGCCTAAGTCCCACAGGCTCCAGGACATTTCTCCTCCAAAGGTTATTTGTCTGAGATGAACT…	0.263881	0.260545	0.218756	0.256818	0.475574	0.524426
Tyranni	GH2	Serilophus_lunatus_2	ATGGCTCCAGGTACTTTTTATTTCAGTTTTAAAGGATTTGCCAGTGCTGCCATGTGTGTAGGGTGATGGGGGGTGGTTCTGTGGTGGGTCACACACACTCTGTGACAGCCCTAACTTAAAGTATGCTAACTGATACACTAGTGAAAAAGAGTACCTTTCCCTGCAGTGTGATTTTAATCCATGAATTAATCTTTAGCTTAAACAGGGCAAGGAGAACGTGAAGAACAAGGTCAAGCCACAGTTGTAACAGTTGTTATTAACATAAATGTTGGCAGGGATATTCAAATTCATACTCCAAGCTTAAGACAAGGATCAGCATGATGCCTAATGCTTATGTCCACGTTCTACAGGCTCCAGGGCATTCCTCCTCCAAAGGGTATTTGTCTGAGATTAAGTCTG…	0.237111	0.234962	0.245166	0.28276	0.527927	0.472073
Passeri	GH1	Serinus_canaria_1	ATGGCTCCAGGTACAATTTATTTCCGTTTTAAAGGATTTTCAGTGCTGGGTTTGTAGGGTAAGAGGAAATGATGATGATGGGGTGGTTCTGTGGTGGGATACACACACTTCTTACCATTCCTAAATTAAAATATGTCAATTTCTAAATCCATGAAAAAGAAAACCTTTCCCCTGAAGTGTGACTCTAATTCACTAATTAACCTAAAGTGGGCAAGGAGAGAGTTGCGACCTTAAAGAACAAGATCAAGCCATAGCTGTAATAGTTACTATTACCATAAACATTGGCAGGGATAATAAAACTCATATTCCATCCTCAGACAGGGATGAGGATGATGTCTAAAAATGTCCAAGTCCTACAGGCTCCAGGGCATTCCTCCTCCTAAGGGTCTTTGCTTCAGA…	0.232553	0.243672	0.244381	0.279394	0.523776	0.476224
Passeri	GH2	Serinus_canaria_2	ATGGCTCCAGGTACTTTTTATTACAGTTTTAAAGTATTTGTCAGTGCTGCCATGTGTGTAGGGTGAAAGGAGATGATGATGGGGTGGTACGTGGTGGAATAAACACACTCTGTGACAGCCCTAACTTAAAGTATGGCAATTTATAAACCAGTGAAAAAGAATACCTTTCCCTGCAATGTGACTTTAATTCATGAATTAATCTTTAGTCTAAATAGGCCAAGTCCTACAGGCTCCAGGGCATTTCTCCTCCAAGGGGTATTTGTCTGAGATTTTGTGGTCTTTGCAGAAGACAGACAGACACTAGTGTGAGTCAAGTGTCAAAGGCTGAAAACATTCAAGGTTGACAAAGATCACCAAATCCTGCAGTCATATCCCAGAGAGCCAGCCAGAGCACAGGTA…	0.259136	0.261297	0.22279	0.256778	0.479568	0.520432
Passeri	GH2	Setophaga_coronata_1	ATGGCTCCAGGTACATTTTATTTCAGTTTTAAAGGATTTCCAGTGCTGCGTGTGTAGGGTGACAGGAGATGATGATGATGGGGTGGTTCTGTGGTGGGCTACACATACTCCTTACCACTCCTAAATTAAAATATGTCAATTTCTAAATCCATGAAAAAGAATTTCTTTCCCTGAAGAGTGACTCTAATCCACTAATTAATCTTTAACCTAAAGTGGGCAAGCTGAGTGTTGTGAGCTTAAATAACAAGATCAGAGCCTAAATTACAAGCCAGTTGTAATAGTTACTATTACCATAAATGTTGGCAGGGATAATAACTCATATTCCCAACCTCAGGCAGGGATGAGGATGATGTCTAATAATGTCCAAGTCCTACAGGCTCCAGGGCATTCCTCCTCCTA…	0.236686	0.243077	0.241893	0.278343	0.520237	0.479763
[truncated: 29 more rows]

## Sheet: Supp. Table 6A
Supplemental Table 6A: Relative rate tests in baseml of coding sequence evolution comparing the passerine clades (GH1, GH2) to non-passerine avian GH clades. The input tree topologies are “Gene Only,” the tree estimated only based on GH coding sequences, and “Constrained,” which is a GH gene tree constrained to be compatible with an input tree based on widely accepted avian species relationships …
[truncated: 11 more rows]

[truncated: 10 more sheets: Supp. Table 6B, Supp. Table 6C, Supp. Table 7, Supp. Table 8A, Supp. Table 8B, Supp. Table 8C, Supp. Table 8D, Supp. Data 1, Supp. Data 2, Supp. Data 3]
